# Supplementary material for: Metabolomic profiling of backfat in Ningxiang pigs reveals lipid dynamics and carcass trait associations during the fattening stage
Source: PLoS One. 2026 Jul 22;21(7):e0353743. doi: 10.1371/journal.pone.0353743 (PMC13390868; doi:10.1371/journal.pone.0353743)
Supplement: S1 File — (XLSX) [file pone.0353743.s006.xlsx]

## Sheet: ANOVA
ID	term	df	sumsq	meansq	statistic	p.value	q.value
neg-0.807_281.04264	day	3	2.95883	0.986278	10.147	0.000284097	0.0127778
neg-0.831_586.08424	day	3	6.99591	2.33197	8.35248	0.000848109	0.0276921
neg-0.851_467.13093	day	3	11.3365	3.77882	11.7392	0.000117736	0.0062257
neg-1.665_347.06282	day	3	4.90227	1.63409	7.3899	0.00160605	0.041075
neg-1.706_148.07335	day	3	8.97639	2.99213	8.55525	0.000745016	0.0262635
neg-3.477_341.1255	day	3	11.3649	3.78829	7.91912	0.00112506	0.0333511
neg-3.477_367.01795	day	3	12.5576	4.18586	8.36179	0.000843046	0.0276921
neg-3.622_275.17323	day	3	33.0043	11.0014	9.65509	0.000379053	0.0161221
neg-4.588_466.15195	day	3	68.8735	22.9578	67.0906	1.29014e-10	1.26208e-07
neg-4.917_396.25103	day	3	40.0402	13.3467	20.8553	2.27232e-06	0.000261517
neg-5.04_432.19127	day	3	59.2251	19.7417	25.2778	5.21958e-07	7.56453e-05
neg-5.337_448.1416	day	3	89.3338	29.7779	86.5824	1.24815e-11	2.44201e-08
neg-5.741_342.27681	day	3	4.03673	1.34558	9.14522	0.00051563	0.0195889
neg-5.829_451.93384	day	3	8.61227	2.87076	8.0223	0.00105111	0.0318469
neg-7.565_540.35973	day	3	19.3867	6.46223	21.8617	1.5946e-06	0.000190885
neg-7.568_278.1299	day	3	6.43328	2.14443	10.6567	0.000212507	0.0101407
neg-8.384_516.26171	day	3	3.98955	1.32985	14.116	3.59218e-05	0.00242348
neg-8.729_552.36598	day	3	5.9468	1.98227	11.9678	0.000104376	0.00567257
neg-9.386_656.42912	day	3	36.0741	12.0247	34.0153	4.76699e-08	1.55444e-05
pos-0.693_156.16235	day	3	59.2294	19.7431	24.5168	6.62384e-07	9.25682e-05
pos-0.809_308.08022	day	3	0.945372	0.315124	7.57385	0.00141717	0.0377237
pos-0.888_143.0943	day	3	2.53811	0.846035	9.67908	0.000373688	0.0161221
pos-0.891_111.06802	day	3	3.04692	1.01564	10.8282	0.000193078	0.00932732
pos-3.487_274.13408	day	3	9.38702	3.12901	9.12371	0.000522476	0.0196582
pos-3.636_275.17243	day	3	22.877	7.62566	7.44778	0.0015438	0.0397427
pos-4.001_412.21783	day	3	8.41174	2.80391	11.1727	0.000159679	0.00811461
pos-4.002_410.20217	day	3	8.8513	2.95043	10.9076	0.000184744	0.0091507
pos-4.073_289.26107	day	3	7.76894	2.58965	15.5484	1.86895e-05	0.00133235
pos-4.086_333.28729	day	3	14.0241	4.6747	18.6316	5.21048e-06	0.000463378
pos-4.118_378.28748	day	3	5.87252	1.95751	13.4174	5.02008e-05	0.00316832
pos-4.122_232.12419	day	3	7.07366	2.35789	7.13678	0.00191259	0.047069
pos-4.143_416.24532	day	3	2.26616	0.755386	8.827	0.000627816	0.0229593
pos-4.147_144.06862	day	3	0.508834	0.169611	9.09285	0.00053247	0.0198434
pos-4.294_317.29223	day	3	19.7265	6.5755	27.7761	2.47899e-07	4.56094e-05
pos-4.304_405.34466	day	3	68.1245	22.7082	52.019	1.25402e-09	8.17833e-07
pos-4.306_361.31846	day	3	34.923	11.641	34.765	3.97763e-08	1.41495e-05
pos-4.308_449.37094	day	3	60.2836	20.0945	41.0998	9.69613e-09	4.74262e-06
pos-4.354_299.28174	day	3	51.2637	17.0879	40.2388	1.16151e-08	5.04997e-06
pos-4.398_257.27145	day	3	1.75415	0.584716	17.1111	9.58656e-06	0.000750244
pos-4.42_213.2452	day	3	1.85839	0.619464	19.2758	4.06796e-06	0.000378998
pos-4.487_488.30329	day	3	1.68323	0.561077	8.33752	0.000856311	0.0276921
pos-4.552_466.15163	day	3	23.4294	7.80981	13.725	4.32626e-05	0.00277519
pos-4.557_345.32355	day	3	12.7903	4.26343	19.936	3.17593e-06	0.000335877
pos-4.565_433.37626	day	3	40.3637	13.4546	32.5313	6.88938e-08	2.0737e-05
pos-4.571_389.34979	day	3	22.3213	7.44044	27.6828	2.54641e-07	4.56094e-05
pos-4.574_502.31878	day	3	3.00464	1.00155	7.69463	0.00130646	0.0358861
pos-4.591_250.24523	day	3	43.107	14.369	39.0138	1.51036e-08	5.91005e-06
pos-4.629_259.21398	day	3	19.4148	6.47161	9.31024	0.000466277	0.0186178
pos-4.679_222.13853	day	3	0.815061	0.271687	8.52152	0.000761168	0.0265933
pos-4.68_444.27682	day	3	0.765343	0.255114	8.0705	0.00101841	0.031133
pos-4.722_466.26109	day	3	3.85084	1.28361	19.6843	3.48773e-06	0.000349936
pos-4.745_474.32383	day	3	7.34651	2.44884	13.2923	5.33644e-05	0.00331452
pos-4.75_469.25069	day	3	6.70671	2.23557	7.65614	0.00134068	0.035932
pos-4.78_222.13849	day	3	1.08686	0.362287	12.329	8.65424e-05	0.00490783
pos-4.805_488.30306	day	3	2.32533	0.77511	7.16081	0.00188089	0.0465818
pos-4.84_458.29176	day	3	0.807754	0.269251	7.303	0.00170475	0.0430007
pos-4.876_572.54796	day	3	76.4045	25.4682	68.705	1.03996e-10	1.26208e-07
pos-4.896_222.13835	day	3	1.65009	0.55003	18.5198	5.44278e-06	0.00047328
pos-4.908_373.35477	day	3	13.6257	4.54189	20.2958	2.78221e-06	0.000302411
pos-4.923_266.11491	day	3	26.0717	8.69056	17.479	8.24341e-06	0.00067201
pos-4.923_284.12548	day	3	21.353	7.11768	15.7692	1.69606e-05	0.0012522
pos-4.925_417.38096	day	3	23.6277	7.87589	26.3213	3.7988e-07	5.94588e-05
pos-4.965_528.52199	day	3	116.096	38.6986	120.133	5.82775e-13	2.2804e-09
pos-5.028_399.37047	day	3	3.8128	1.27093	12.2602	8.96596e-05	0.00501197
pos-5.044_431.24315	day	3	40.6159	13.5386	23.599	8.89705e-07	0.000120049
pos-5.045_386.18505	day	3	63.0603	21.0201	27.7161	2.52215e-07	4.56094e-05
pos-5.075_378.19968	day	3	14.0422	4.68074	8.5851	0.000731039	0.0260051
pos-5.075_463.24123	day	3	7.22938	2.40979	11.2214	0.000155497	0.00800604
pos-5.075_464.24883	day	3	6.29546	2.09849	11.086	0.000167438	0.0083998
pos-5.078_400.18231	day	3	15.1624	5.05414	8.65067	0.000701334	0.0251773
pos-5.182_334.21132	day	3	10.5515	3.51717	7.67928	0.00131999	0.0358861
pos-5.224_287.24529	day	3	39.6973	13.2324	41.9308	8.17034e-09	4.56722e-06
pos-5.324_436.33313	day	3	0.345869	0.11529	8.35249	0.000848099	0.0276921
pos-5.328_448.14066	day	3	24.3539	8.11796	14.8004	2.61502e-05	0.00182724
pos-5.337_417.2532	day	3	8.22646	2.74215	11.8753	0.000109574	0.00587344
pos-5.338_432.27649	day	3	6.2656	2.08853	19.3051	4.02293e-06	0.000378998
pos-5.338_473.30307	day	3	5.59572	1.86524	19.4376	3.82636e-06	0.000374314
pos-5.339_474.30622	day	3	5.53674	1.84558	19.8618	3.26451e-06	0.000336158
pos-5.442_237.1619	day	3	2.20575	0.73525	12.3312	8.64411e-05	0.00490783
pos-5.44_474.32297	day	3	2.19753	0.73251	13.7764	4.22085e-05	0.0027527
pos-5.775_314.22378	day	3	65.935	21.9783	18.8158	4.8514e-06	0.000441477
pos-5.855_257.17734	day	3	2.87147	0.957157	7.97816	0.00108207	0.0323217
pos-6.048_315.2765	day	3	60.6027	20.2009	61.4395	2.85231e-10	2.23222e-07
pos-6.065_430.26117	day	3	0.852461	0.284154	7.04398	0.0020406	0.0487758
pos-6.065_466.28248	day	3	1.61211	0.537369	9.16947	0.000508033	0.0195889
pos-6.093_442.34402	day	3	2.30184	0.767278	16.7592	1.10993e-05	0.000851598
pos-6.136_464.21279	day	3	4.72389	1.57463	16.6824	1.14629e-05	0.000862583
pos-6.185_350.24252	day	3	3.61108	1.20369	7.54344	0.00144664	0.0379913
pos-6.279_388.25037	day	3	2.95967	0.986555	8.37601	0.000835375	0.0276921
pos-6.29_300.24453	day	3	15.4867	5.16224	7.66266	0.00133481	0.035932
pos-6.314_223.14617	day	3	1.06564	0.355214	8.71818	0.000672124	0.0243521
pos-6.357_260.21349	day	3	2.57958	0.859861	7.67857	0.00132062	0.0358861
pos-6.382_316.23928	day	3	26.5671	8.85571	22.5178	1.27413e-06	0.000160828
pos-6.499_463.25011	day	3	2.12117	0.707056	8.50355	0.000769928	0.0266613
pos-6.585_391.2013	day	3	4.60896	1.53632	7.71663	0.00128734	0.0358861
pos-6.631_367.30751	day	3	18.8958	6.2986	7.05221	0.00202887	0.0487758
pos-6.662_492.33412	day	3	4.12572	1.37524	30.5393	1.15492e-07	3.0128e-05
pos-6.663_424.33335	day	3	2.95742	0.985807	7.34279	0.00165876	0.0421475
pos-6.843_432.2764	day	3	8.0246	2.67487	27.6585	2.56429e-07	4.56094e-05
pos-6.907_391.20128	day	3	5.5469	1.84897	7.7264	0.00127895	0.0358861
pos-7.055_268.23957	day	3	5.78834	1.92945	8.35028	0.000849308	0.0276921
pos-7.065_343.30773	day	3	34.3752	11.4584	29.3267	1.60332e-07	3.75819e-05
pos-7.124_292.23929	day	3	4.46384	1.48795	9.0281	0.000554134	0.0204559
pos-7.131_268.23985	day	3	6.69744	2.23248	12.86	6.6107e-05	0.00391934
pos-7.245_460.2717	day	3	8.11891	2.7063	17.2628	9.00546e-06	0.00071915
pos-7.288_305.16979	day	3	2.95472	0.984906	27.1952	2.93323e-07	4.99031e-05
pos-7.289_610.33896	day	3	3.21887	1.07296	29.2607	1.63274e-07	3.75819e-05
pos-7.334_268.23961	day	3	7.38116	2.46039	9.20186	0.000498073	0.0194896
pos-7.374_294.25513	day	3	5.68274	1.89425	8.19718	0.000937658	0.0294265
pos-7.454_353.23448	day	3	3.27128	1.09043	20.6658	2.43245e-06	0.000271948
pos-7.518_294.25511	day	3	5.51966	1.83989	7.16492	0.00187553	0.0465818
pos-7.521_444.2765	day	3	20.2585	6.75284	25.731	4.54115e-07	6.83444e-05
pos-7.523_428.24506	day	3	21.4117	7.13725	28.4317	2.05709e-07	4.47188e-05
pos-7.523_443.26896	day	3	21.5533	7.18442	22.9216	1.11252e-06	0.00014511
pos-7.529_347.11455	day	3	2.16537	0.72179	7.511	0.00147881	0.0385773
pos-7.574_410.29583	day	3	15.9863	5.32876	10.1474	0.000284038	0.0127778
pos-7.627_331.08357	day	3	6.89889	2.29963	21.8342	1.60981e-06	0.000190885
pos-7.628_548.22941	day	3	6.23925	2.07975	14.5124	2.98521e-05	0.00204932
pos-7.656_278.22392	day	3	9.34584	3.11528	13.159	5.69791e-05	0.00348374
pos-7.744_310.24996	day	3	9.62575	3.20858	11.4616	0.00013654	0.00712374
pos-7.774_484.30729	day	3	5.88753	1.96251	18.1295	6.34669e-06	0.000539883
pos-7.816_636.29683	day	3	54.8088	18.2696	9.667	0.000376377	0.0161221
pos-7.835_488.30266	day	3	2.23255	0.744182	7.04142	0.00204427	0.0487758
pos-7.89_297.20828	day	3	2.50947	0.836491	15.5438	1.87272e-05	0.00133235
pos-7.935_473.3275	day	3	8.34454	2.78151	7.1021	0.00195937	0.0479189
pos-8.014_296.27063	day	3	6.93849	2.31283	7.7978	0.00121939	0.0353443
pos-8.104_464.26636	day	3	4.65147	1.55049	7.8702	0.0011621	0.0341901
pos-8.112_371.3389	day	3	18.9963	6.3321	10.3187	0.000257396	0.0118493
pos-8.133_366.32771	day	3	1.04408	0.348027	7.75153	0.00125763	0.0358861
pos-8.155_506.31317	day	3	1.8766	0.625532	17.6973	7.54507e-06	0.000628167
pos-8.157_488.30264	day	3	1.8534	0.617801	12.5622	7.68174e-05	0.00448637
pos-8.189_388.25042	day	3	1.13928	0.379759	13.7936	4.18631e-05	0.0027527
pos-8.19_372.21902	day	3	1.14434	0.381448	7.83674	0.0011882	0.0346973
pos-8.234_582.34382	day	3	10.8076	3.60253	26.6745	3.41909e-07	5.57453e-05
pos-8.337_307.28652	day	3	13.1733	4.39109	9.36829	0.000450169	0.0183491
pos-8.452_171.10747	day	3	14.203	4.73433	8.45172	0.000795819	0.0273161
pos-8.498_426.34881	day	3	1.14816	0.382721	10.5716	0.000222928	0.0105098
pos-8.597_363.25505	day	3	1.36502	0.455006	12.1533	9.47605e-05	0.0052225
pos-8.634_484.30785	day	3	2.18315	0.727718	13.0704	5.95303e-05	0.00358372
pos-8.698_474.32369	day	3	0.976559	0.32552	9.15974	0.000511068	0.0195889
pos-8.699_237.16165	day	3	0.905625	0.301875	7.73958	0.00126772	0.0358861
pos-8.808_421.29692	day	3	0.807429	0.269143	8.38125	0.000832572	0.0276921
pos-8.909_489.32292	day	3	2.69294	0.897647	7.69262	0.00130823	0.0358861
pos-9.009_556.40555	day	3	13.3128	4.4376	7.45024	0.00154121	0.0397427
pos-9.011_1112.80906	day	3	13.6874	4.56246	8.10067	0.000998506	0.0310091
pos-9.03_391.28655	day	3	4.36539	1.45513	31.513	8.94205e-08	2.4993e-05
pos-9.04_1068.78438	day	3	16.5027	5.5009	8.31106	0.000871036	0.0279374
pos-9.062_512.37946	day	3	16.2607	5.42022	10.8366	0.000192173	0.00932732
pos-9.066_1024.75742	day	3	17.1493	5.71642	9.55969	0.000401235	0.0168821
pos-9.095_980.73107	day	3	20.0259	6.67531	9.32938	0.000460896	0.0185926
pos-9.097_490.36513	day	3	18.876	6.29201	9.48192	0.000420376	0.0174992
pos-9.126_919.67832	day	3	12.3738	4.12459	8.0123	0.00105804	0.0318469
pos-9.154_875.65245	day	3	12.2456	4.08186	7.04198	0.00204346	0.0487758
pos-9.261_331.19263	day	3	3.11686	1.03895	10.3882	0.000247377	0.0115236
pos-9.26_548.33862	day	3	2.56622	0.855407	8.19329	0.000940025	0.0294265
pos-9.275_699.5478	day	3	19.0198	6.33995	9.41477	0.000437711	0.0180291
pos-9.304_655.52198	day	3	20.7842	6.92805	10.0616	0.000298518	0.0132739
pos-9.331_611.49583	day	3	19.5088	6.50293	9.80952	0.000345942	0.0152098
pos-9.357_567.46968	day	3	14.1705	4.7235	9.28521	0.000473417	0.0187119
pos-9.379_523.44353	day	3	13.1332	4.37773	8.08273	0.00101029	0.031128
pos-9.396_479.41745	day	3	12.4865	4.16218	7.29487	0.00171431	0.0430007
pos-9.485_311.31796	day	3	12.4567	4.15223	7.72163	0.00128304	0.0358861
pos-9.823_145.04824	day	3	0.0397072	0.0132357	7.56219	0.00142839	0.0377655
pos-9.831_313.93477	day	3	0.0689467	0.0229822	8.27701	0.000890393	0.0283261

## Sheet: Tukey’s HSD 
ID	term	contrast	null.value	estimate	conf.low	conf.high	q.value
neg-0.807_281.04264	day	240d-180d	0	-0.134563	-0.638368	0.369242	0.876612
neg-0.807_281.04264	day	300d-180d	0	-0.850341	-1.35415	-0.346536	0.00416115
neg-0.807_281.04264	day	360d-180d	0	-0.645155	-1.14896	-0.14135	0.0184601
neg-0.807_281.04264	day	300d-240d	0	-0.715778	-1.21958	-0.211973	0.011439
neg-0.807_281.04264	day	360d-240d	0	-0.510593	-1.0144	-0.00678765	0.0694208
neg-0.807_281.04264	day	360d-300d	0	0.205186	-0.298619	0.708991	0.803927
neg-0.831_586.08424	day	240d-180d	0	-0.664033	-1.51789	0.189826	0.245956
neg-0.831_586.08424	day	300d-180d	0	-1.48294	-2.3368	-0.629079	0.00304767
neg-0.831_586.08424	day	360d-180d	0	-1.00418	-1.85804	-0.150322	0.0528214
neg-0.831_586.08424	day	300d-240d	0	-0.818905	-1.67276	0.0349541	0.126073
neg-0.831_586.08424	day	360d-240d	0	-0.340149	-1.19401	0.51371	0.684748
neg-0.831_586.08424	day	360d-300d	0	0.478756	-0.375103	1.33262	0.50103
neg-0.851_467.13093	day	240d-180d	0	1.20703	0.29019	2.12386	0.0147384
neg-0.851_467.13093	day	300d-180d	0	1.77941	0.862572	2.69624	0.000841065
neg-0.851_467.13093	day	360d-180d	0	0.430809	-0.486027	1.34764	0.564359
neg-0.851_467.13093	day	300d-240d	0	0.572382	-0.344454	1.48922	0.392127
neg-0.851_467.13093	day	360d-240d	0	-0.776217	-1.69305	0.140619	0.173652
neg-0.851_467.13093	day	360d-300d	0	-1.3486	-2.26543	-0.431762	0.00831139
neg-1.665_347.06282	day	240d-180d	0	-0.970508	-1.7304	-0.210618	0.0188558
neg-1.665_347.06282	day	300d-180d	0	-1.00176	-1.76165	-0.241872	0.0188558
neg-1.665_347.06282	day	360d-180d	0	-1.13106	-1.89095	-0.371168	0.0148653
neg-1.665_347.06282	day	300d-240d	0	-0.0312545	-0.791145	0.728636	0.999435
neg-1.665_347.06282	day	360d-240d	0	-0.16055	-0.920441	0.59934	0.999435
neg-1.665_347.06282	day	360d-300d	0	-0.129296	-0.889186	0.630595	0.999435
neg-1.706_148.07335	day	240d-180d	0	-1.14241	-2.09808	-0.186745	0.0312806
neg-1.706_148.07335	day	300d-180d	0	-1.65191	-2.60758	-0.696246	0.00321089
neg-1.706_148.07335	day	360d-180d	0	-1.2256	-2.18126	-0.269931	0.0273657
neg-1.706_148.07335	day	300d-240d	0	-0.509502	-1.46517	0.446165	0.69059
neg-1.706_148.07335	day	360d-240d	0	-0.083186	-1.03885	0.87248	0.994749
neg-1.706_148.07335	day	360d-300d	0	0.426316	-0.529351	1.38198	0.725459
neg-3.477_341.1255	day	240d-180d	0	-1.34096	-2.45863	-0.223283	0.0304532
neg-3.477_341.1255	day	300d-180d	0	-1.54015	-2.65783	-0.422478	0.0150015
neg-3.477_341.1255	day	360d-180d	0	-1.76935	-2.88703	-0.651677	0.00812316
neg-3.477_341.1255	day	300d-240d	0	-0.199195	-1.31687	0.918479	0.958397
neg-3.477_341.1255	day	360d-240d	0	-0.428394	-1.54607	0.689281	0.958397
neg-3.477_341.1255	day	360d-300d	0	-0.229199	-1.34687	0.888476	0.958397
neg-3.477_367.01795	day	240d-180d	0	-1.65041	-2.79375	-0.50707	0.00659866
neg-3.477_367.01795	day	300d-180d	0	-1.69142	-2.83476	-0.548079	0.00659866
neg-3.477_367.01795	day	360d-180d	0	-1.66867	-2.81201	-0.525326	0.00659866
neg-3.477_367.01795	day	300d-240d	0	-0.0410091	-1.18435	1.10233	0.999967
neg-3.477_367.01795	day	360d-240d	0	-0.0182562	-1.1616	1.12508	0.999967
neg-3.477_367.01795	day	360d-300d	0	0.0227528	-1.12059	1.16609	0.999967
neg-3.622_275.17323	day	240d-180d	0	-2.70041	-4.42537	-0.97545	0.00454429
neg-3.622_275.17323	day	300d-180d	0	-2.95016	-4.67512	-1.2252	0.00360682
neg-3.622_275.17323	day	360d-180d	0	-2.32781	-4.05277	-0.602851	0.0119755
neg-3.622_275.17323	day	300d-240d	0	-0.249748	-1.97471	1.47521	0.97689
neg-3.622_275.17323	day	360d-240d	0	0.372599	-1.35236	2.09756	0.97689
neg-3.622_275.17323	day	360d-300d	0	0.622347	-1.10261	2.34731	0.97689
neg-4.588_466.15195	day	240d-180d	0	-3.06447	-4.00977	-2.11918	1.35267e-07
neg-4.588_466.15195	day	300d-180d	0	-3.37418	-4.31948	-2.42889	3.69322e-08
neg-4.588_466.15195	day	360d-180d	0	0.30914	-0.636155	1.25443	0.79698
neg-4.588_466.15195	day	300d-240d	0	-0.309708	-1.255	0.635587	0.79698
neg-4.588_466.15195	day	360d-240d	0	3.37361	2.42832	4.31891	3.69322e-08
neg-4.588_466.15195	day	360d-300d	0	3.68332	2.73803	4.62862	2.48878e-08
neg-4.917_396.25103	day	240d-180d	0	-1.87679	-3.16953	-0.584045	0.00469462
neg-4.917_396.25103	day	300d-180d	0	-1.908	-3.20074	-0.615259	0.00469462
neg-4.917_396.25103	day	360d-180d	0	1.12879	-0.163957	2.42153	0.120851
neg-4.917_396.25103	day	300d-240d	0	-0.031214	-1.32396	1.26153	0.999885
neg-4.917_396.25103	day	360d-240d	0	3.00557	1.71283	4.29832	4.04595e-05
neg-4.917_396.25103	day	360d-300d	0	3.03679	1.74404	4.32953	4.04595e-05
neg-5.04_432.19127	day	240d-180d	0	-3.04971	-4.4778	-1.62162	8.42339e-05
neg-5.04_432.19127	day	300d-180d	0	-2.5242	-3.95228	-1.09611	0.000626557
neg-5.04_432.19127	day	360d-180d	0	0.60636	-0.821727	2.03445	0.734207
neg-5.04_432.19127	day	300d-240d	0	0.525515	-0.902572	1.9536	0.734207
neg-5.04_432.19127	day	360d-240d	0	3.65607	2.22798	5.08416	2.0654e-05
neg-5.04_432.19127	day	360d-300d	0	3.13056	1.70247	4.55864	8.42339e-05
neg-5.337_448.1416	day	240d-180d	0	-3.54901	-4.4967	-2.60133	1.6367e-08
neg-5.337_448.1416	day	300d-180d	0	-3.44546	-4.39314	-2.49777	2.02769e-08
neg-5.337_448.1416	day	360d-180d	0	0.664027	-0.28366	1.61171	0.282659
neg-5.337_448.1416	day	300d-240d	0	0.103559	-0.844129	1.05125	0.989762
neg-5.337_448.1416	day	360d-240d	0	4.21304	3.26535	5.16073	1.91684e-09
neg-5.337_448.1416	day	360d-300d	0	4.10948	3.1618	5.05717	1.91684e-09
neg-5.741_342.27681	day	240d-180d	0	-0.279117	-0.898971	0.340737	0.59744
neg-5.741_342.27681	day	300d-180d	0	-0.759154	-1.37901	-0.139301	0.0261141
neg-5.741_342.27681	day	360d-180d	0	-1.05593	-1.67578	-0.436074	0.00376563
neg-5.741_342.27681	day	300d-240d	0	-0.480037	-1.09989	0.139816	0.249891
neg-5.741_342.27681	day	360d-240d	0	-0.776811	-1.39666	-0.156957	0.0261141
neg-5.741_342.27681	day	360d-300d	0	-0.296774	-0.916627	0.32308	0.59744
neg-5.829_451.93384	day	240d-180d	0	1.67929	0.712616	2.64597	0.00303928
neg-5.829_451.93384	day	300d-180d	0	0.98581	0.0191334	1.95249	0.133874
neg-5.829_451.93384	day	360d-180d	0	0.766584	-0.200093	1.73326	0.228057
neg-5.829_451.93384	day	300d-240d	0	-0.693483	-1.66016	0.273194	0.261973
neg-5.829_451.93384	day	360d-240d	0	-0.912709	-1.87939	0.0539676	0.136986
neg-5.829_451.93384	day	360d-300d	0	-0.219226	-1.1859	0.747451	0.91956
neg-7.565_540.35973	day	240d-180d	0	-2.00871	-2.88729	-1.13013	3.39346e-05
neg-7.565_540.35973	day	300d-180d	0	-2.16003	-3.03861	-1.28145	3.39346e-05
neg-7.565_540.35973	day	360d-180d	0	-2.0461	-2.92468	-1.16752	3.39346e-05
neg-7.565_540.35973	day	300d-240d	0	-0.151317	-1.0299	0.727264	0.999375
neg-7.565_540.35973	day	360d-240d	0	-0.0373865	-0.915968	0.841195	0.999375
neg-7.565_540.35973	day	360d-300d	0	0.113931	-0.76465	0.992512	0.999375
neg-7.568_278.1299	day	240d-180d	0	-1.10225	-1.82715	-0.377353	0.00403682
neg-7.568_278.1299	day	300d-180d	0	-1.22821	-1.9531	-0.503306	0.00199646
neg-7.568_278.1299	day	360d-180d	0	-1.23741	-1.96231	-0.512512	0.00199646
neg-7.568_278.1299	day	300d-240d	0	-0.125953	-0.850852	0.598946	0.999983
neg-7.568_278.1299	day	360d-240d	0	-0.135159	-0.860058	0.58974	0.999983
neg-7.568_278.1299	day	360d-300d	0	-0.0092057	-0.734105	0.715693	0.999983
neg-8.384_516.26171	day	240d-180d	0	0.931401	0.435404	1.4274	0.000438228
neg-8.384_516.26171	day	300d-180d	0	0.927312	0.431316	1.42331	0.000438228
neg-8.384_516.26171	day	360d-180d	0	0.964273	0.468276	1.46027	0.000438228
neg-8.384_516.26171	day	300d-240d	0	-0.0040884	-0.500085	0.491908	0.999995
neg-8.384_516.26171	day	360d-240d	0	0.032872	-0.463124	0.528868	0.999995
neg-8.384_516.26171	day	360d-300d	0	0.0369604	-0.459036	0.532957	0.999995
neg-8.729_552.36598	day	240d-180d	0	-0.118043	-0.775709	0.539624	0.957568
neg-8.729_552.36598	day	300d-180d	0	-0.401527	-1.05919	0.256139	0.518014
neg-8.729_552.36598	day	360d-180d	0	-1.27226	-1.92992	-0.614589	0.00087492
neg-8.729_552.36598	day	300d-240d	0	-0.283485	-0.941151	0.374182	0.755991
neg-8.729_552.36598	day	360d-240d	0	-1.15421	-1.81188	-0.496547	0.00135683
neg-8.729_552.36598	day	360d-300d	0	-0.870728	-1.52839	-0.213062	0.0140638
neg-9.386_656.42912	day	240d-180d	0	2.82261	1.86181	3.78341	2.59165e-06
neg-9.386_656.42912	day	300d-180d	0	2.689	1.7282	3.6498	2.73596e-06
neg-9.386_656.42912	day	360d-180d	0	0.717417	-0.243381	1.67822	0.228473
neg-9.386_656.42912	day	300d-240d	0	-0.133608	-1.09441	0.82719	0.979414
neg-9.386_656.42912	day	360d-240d	0	-2.10519	-3.06599	-1.1444	6.01106e-05
neg-9.386_656.42912	day	360d-300d	0	-1.97159	-2.93238	-1.01079	0.000105414
pos-0.693_156.16235	day	240d-180d	0	-3.91696	-5.3671	-2.46682	9.35613e-06
pos-0.693_156.16235	day	300d-180d	0	-3.26005	-4.71019	-1.80992	4.26429e-05
pos-0.693_156.16235	day	360d-180d	0	-3.58726	-5.0374	-2.13713	1.6944e-05
pos-0.693_156.16235	day	300d-240d	0	0.656907	-0.793229	2.10704	0.889303
pos-0.693_156.16235	day	360d-240d	0	0.329695	-1.12044	1.77983	0.920637
pos-0.693_156.16235	day	360d-300d	0	-0.327212	-1.77735	1.12292	0.920637
pos-0.809_308.08022	day	240d-180d	0	0.0131318	-0.316489	0.342753	0.999486
pos-0.809_308.08022	day	300d-180d	0	-0.411661	-0.741282	-0.0820403	0.0337274
pos-0.809_308.08022	day	360d-180d	0	-0.366271	-0.695892	-0.0366503	0.0390946
pos-0.809_308.08022	day	300d-240d	0	-0.424793	-0.754414	-0.0951721	0.0337274
pos-0.809_308.08022	day	360d-240d	0	-0.379403	-0.709024	-0.0497821	0.0390946
pos-0.809_308.08022	day	360d-300d	0	0.04539	-0.284231	0.375011	0.999486
pos-0.888_143.0943	day	240d-180d	0	0.666746	0.188987	1.14451	0.0134212
pos-0.888_143.0943	day	300d-180d	0	0.882048	0.404288	1.35981	0.00152334
pos-0.888_143.0943	day	360d-180d	0	0.524122	0.0463624	1.00188	0.0567209
pos-0.888_143.0943	day	300d-240d	0	0.215301	-0.262458	0.693061	0.716211
pos-0.888_143.0943	day	360d-240d	0	-0.142624	-0.620384	0.335136	0.83696
pos-0.888_143.0943	day	360d-300d	0	-0.357926	-0.835685	0.119834	0.282238
pos-0.891_111.06802	day	240d-180d	0	0.734624	0.239716	1.22953	0.00762892
pos-0.891_111.06802	day	300d-180d	0	0.964753	0.469845	1.45966	0.000797354
pos-0.891_111.06802	day	360d-180d	0	0.560561	0.0656534	1.05547	0.0458193
pos-0.891_111.06802	day	300d-240d	0	0.23013	-0.264779	0.725038	0.687123
pos-0.891_111.06802	day	360d-240d	0	-0.174062	-0.66897	0.320846	0.759798
pos-0.891_111.06802	day	360d-300d	0	-0.404192	-0.8991	0.0907163	0.202491
pos-3.487_274.13408	day	240d-180d	0	-1.27035	-2.2167	-0.324003	0.0125249
pos-3.487_274.13408	day	300d-180d	0	-1.44674	-2.39309	-0.500398	0.00574597
pos-3.487_274.13408	day	360d-180d	0	-1.55738	-2.50372	-0.61103	0.00544546
pos-3.487_274.13408	day	300d-240d	0	-0.176394	-1.12274	0.769952	0.987536
pos-3.487_274.13408	day	360d-240d	0	-0.287027	-1.23337	0.659319	0.987536
pos-3.487_274.13408	day	360d-300d	0	-0.110633	-1.05698	0.835713	0.987536
pos-3.636_275.17243	day	240d-180d	0	-2.06935	-3.7045	-0.434198	0.0202737
pos-3.636_275.17243	day	300d-180d	0	-2.41965	-4.0548	-0.784503	0.015711
pos-3.636_275.17243	day	360d-180d	0	-2.22017	-3.85532	-0.585017	0.0170475
pos-3.636_275.17243	day	300d-240d	0	-0.350305	-1.98545	1.28484	0.993772
pos-3.636_275.17243	day	360d-240d	0	-0.150819	-1.78597	1.48433	0.993772
pos-3.636_275.17243	day	360d-300d	0	0.199486	-1.43566	1.83464	0.993772
pos-4.001_412.21783	day	240d-180d	0	0.830735	0.021201	1.64027	0.0860097
pos-4.001_412.21783	day	300d-180d	0	1.53138	0.721842	2.34091	0.00114426
pos-4.001_412.21783	day	360d-180d	0	1.33701	0.527478	2.14655	0.00262195
pos-4.001_412.21783	day	300d-240d	0	0.700641	-0.108892	1.51017	0.157326
pos-4.001_412.21783	day	360d-240d	0	0.506277	-0.303257	1.31581	0.390392
pos-4.001_412.21783	day	360d-300d	0	-0.194364	-1.0039	0.615169	0.90642
pos-4.002_410.20217	day	240d-180d	0	0.882929	0.0424833	1.72338	0.0746398
pos-4.002_410.20217	day	300d-180d	0	1.55147	0.711028	2.39192	0.0015253
pos-4.002_410.20217	day	360d-180d	0	1.40479	0.56434	2.24523	0.00230937
pos-4.002_410.20217	day	300d-240d	0	0.668545	-0.171901	1.50899	0.225291
pos-4.002_410.20217	day	360d-240d	0	0.521857	-0.31859	1.3623	0.397517
pos-4.002_410.20217	day	360d-300d	0	-0.146688	-0.987134	0.693758	0.96076
pos-4.073_289.26107	day	240d-180d	0	-0.887839	-1.54733	-0.228346	0.00916721
pos-4.073_289.26107	day	300d-180d	0	-0.899279	-1.55877	-0.239785	0.00916721
pos-4.073_289.26107	day	360d-180d	0	0.412566	-0.246927	1.07206	0.390094
pos-4.073_289.26107	day	300d-240d	0	-0.0114394	-0.670933	0.648054	0.999957
pos-4.073_289.26107	day	360d-240d	0	1.30041	0.640912	1.9599	0.000346565
pos-4.073_289.26107	day	360d-300d	0	1.31184	0.652352	1.97134	0.000346565
pos-4.086_333.28729	day	240d-180d	0	-1.22216	-2.03159	-0.412717	0.00324126
pos-4.086_333.28729	day	300d-180d	0	-1.3069	-2.11634	-0.497466	0.00221385
pos-4.086_333.28729	day	360d-180d	0	0.457101	-0.352338	1.26654	0.493727
pos-4.086_333.28729	day	300d-240d	0	-0.0847489	-0.894187	0.724689	0.990965
pos-4.086_333.28729	day	360d-240d	0	1.67926	0.869818	2.48869	0.000183479
pos-4.086_333.28729	day	360d-300d	0	1.764	0.954567	2.57344	0.000183479
pos-4.118_378.28748	day	240d-180d	0	-0.415455	-1.03269	0.201779	0.319383
pos-4.118_378.28748	day	300d-180d	0	-1.0717	-1.68894	-0.454468	0.0015282
pos-4.118_378.28748	day	360d-180d	0	-1.22127	-1.8385	-0.604034	0.000664447
pos-4.118_378.28748	day	300d-240d	0	-0.656247	-1.27348	-0.0390135	0.0519737
pos-4.118_378.28748	day	360d-240d	0	-0.805813	-1.42305	-0.188579	0.0157907
pos-4.118_378.28748	day	360d-300d	0	-0.149566	-0.7668	0.467668	0.904125
pos-4.122_232.12419	day	240d-180d	0	-1.16593	-2.09477	-0.237082	0.0216151
pos-4.122_232.12419	day	300d-180d	0	-1.2669	-2.19575	-0.338057	0.0163948
pos-4.122_232.12419	day	360d-180d	0	-1.31081	-2.23966	-0.381971	0.0163948
pos-4.122_232.12419	day	300d-240d	0	-0.100976	-1.02982	0.827868	0.999143
pos-4.122_232.12419	day	360d-240d	0	-0.144889	-1.07373	0.783955	0.999143
pos-4.122_232.12419	day	360d-300d	0	-0.0439132	-0.972757	0.884931	0.999143
pos-4.143_416.24532	day	240d-180d	0	0.855519	0.382792	1.32825	0.00191794
pos-4.143_416.24532	day	300d-180d	0	0.316195	-0.156532	0.788922	0.325278
pos-4.143_416.24532	day	360d-180d	0	0.322861	-0.149866	0.795588	0.325278
pos-4.143_416.24532	day	300d-240d	0	-0.539324	-1.01205	-0.0665977	0.0474706
pos-4.143_416.24532	day	360d-240d	0	-0.532658	-1.00539	-0.0599317	0.0474706
pos-4.143_416.24532	day	360d-300d	0	0.006666	-0.466061	0.479393	0.999977
pos-4.147_144.06862	day	240d-180d	0	0.362382	0.141678	0.583086	0.00557686
pos-4.147_144.06862	day	300d-180d	0	0.310371	0.089667	0.531074	0.00835984
pos-4.147_144.06862	day	360d-180d	0	0.327662	0.106958	0.548366	0.00761631
pos-4.147_144.06862	day	300d-240d	0	-0.0520114	-0.272715	0.168692	0.996153
pos-4.147_144.06862	day	360d-240d	0	-0.0347202	-0.255424	0.185984	0.996153
pos-4.147_144.06862	day	360d-300d	0	0.0172912	-0.203413	0.237995	0.996153
pos-4.294_317.29223	day	240d-180d	0	-1.53317	-2.31942	-0.746915	0.000198578
pos-4.294_317.29223	day	300d-180d	0	-1.55897	-2.34522	-0.772717	0.000198578
pos-4.294_317.29223	day	360d-180d	0	0.472118	-0.314133	1.25837	0.431173
pos-4.294_317.29223	day	300d-240d	0	-0.0258024	-0.812053	0.760448	0.999712
pos-4.294_317.29223	day	360d-240d	0	2.00528	1.21903	2.79153	1.09122e-05
pos-4.294_317.29223	day	360d-300d	0	2.03109	1.24483	2.81734	1.09122e-05
pos-4.304_405.34466	day	240d-180d	0	-3.00114	-4.06882	-1.93346	1.28032e-06
pos-4.304_405.34466	day	300d-180d	0	-3.15449	-4.22217	-2.0868	7.90597e-07
pos-4.304_405.34466	day	360d-180d	0	0.537083	-0.5306	1.60477	0.610931
pos-4.304_405.34466	day	300d-240d	0	-0.153345	-1.22103	0.914338	0.977416
pos-4.304_405.34466	day	360d-240d	0	3.53822	2.47054	4.60591	1.89067e-07
pos-4.304_405.34466	day	360d-300d	0	3.69157	2.62389	4.75925	1.87968e-07
pos-4.306_361.31846	day	240d-180d	0	-2.0736	-3.0087	-1.13851	3.84328e-05
pos-4.306_361.31846	day	300d-180d	0	-2.13808	-3.07318	-1.20299	3.39005e-05
pos-4.306_361.31846	day	360d-180d	0	0.549578	-0.385519	1.48467	0.452944
pos-4.306_361.31846	day	300d-240d	0	-0.0644793	-0.999576	0.870617	0.997365
pos-4.306_361.31846	day	360d-240d	0	2.62318	1.68808	3.55828	2.64037e-06
pos-4.306_361.31846	day	360d-300d	0	2.68766	1.75256	3.62276	2.64037e-06
pos-4.308_449.37094	day	240d-180d	0	-2.87603	-4.00596	-1.7461	5.61784e-06
pos-4.308_449.37094	day	300d-180d	0	-2.93021	-4.06014	-1.80028	5.61784e-06
pos-4.308_449.37094	day	360d-180d	0	0.494148	-0.635782	1.62408	0.743256
pos-4.308_449.37094	day	300d-240d	0	-0.0541868	-1.18412	1.07574	0.999106
pos-4.308_449.37094	day	360d-240d	0	3.37017	2.24024	4.5001	1.02246e-06
pos-4.308_449.37094	day	360d-300d	0	3.42436	2.29443	4.55429	1.02246e-06
pos-4.354_299.28174	day	240d-180d	0	-2.52812	-3.58118	-1.47506	1.29507e-05
pos-4.354_299.28174	day	300d-180d	0	-2.77536	-3.82843	-1.7223	4.49632e-06
pos-4.354_299.28174	day	360d-180d	0	0.490652	-0.562411	1.54371	0.685233
pos-4.354_299.28174	day	300d-240d	0	-0.247243	-1.30031	0.80582	0.911788
pos-4.354_299.28174	day	360d-240d	0	3.01877	1.96571	4.07184	1.89436e-06
pos-4.354_299.28174	day	360d-300d	0	3.26602	2.21295	4.31908	1.1026e-06
pos-4.398_257.27145	day	240d-180d	0	0.675736	0.377015	0.974458	0.000117645
pos-4.398_257.27145	day	300d-180d	0	0.601935	0.303214	0.900657	0.000264983
pos-4.398_257.27145	day	360d-180d	0	0.272873	-0.0258484	0.571595	0.0973119
pos-4.398_257.27145	day	300d-240d	0	-0.0738009	-0.372522	0.224921	0.899132
pos-4.398_257.27145	day	360d-240d	0	-0.402863	-0.701584	-0.104141	0.0120408
pos-4.398_257.27145	day	360d-300d	0	-0.329062	-0.627783	-0.0303406	0.0414081
pos-4.42_213.2452	day	240d-180d	0	0.729138	0.439447	1.01883	2.64279e-05
pos-4.42_213.2452	day	300d-180d	0	0.62098	0.331289	0.91067	0.000120286
pos-4.42_213.2452	day	360d-180d	0	0.439687	0.149997	0.729378	0.00410906
pos-4.42_213.2452	day	300d-240d	0	-0.108158	-0.397849	0.181533	0.725607
pos-4.42_213.2452	day	360d-240d	0	-0.28945	-0.579141	0.000240538	0.0753569
pos-4.42_213.2452	day	360d-300d	0	-0.181292	-0.470983	0.108398	0.389726
pos-4.487_488.30329	day	240d-180d	0	0.734702	0.315498	1.15391	0.00275536
pos-4.487_488.30329	day	300d-180d	0	0.493359	0.0741546	0.912563	0.0525502
pos-4.487_488.30329	day	360d-180d	0	0.418288	-0.000916126	0.837492	0.101257
pos-4.487_488.30329	day	300d-240d	0	-0.241343	-0.660547	0.17786	0.473992
pos-4.487_488.30329	day	360d-240d	0	-0.316414	-0.735618	0.10279	0.274768
pos-4.487_488.30329	day	360d-300d	0	-0.0750708	-0.494275	0.344133	0.957837
pos-4.552_466.15163	day	240d-180d	0	-1.86466	-3.08364	-0.645679	0.00375632
pos-4.552_466.15163	day	300d-180d	0	-1.81234	-3.03132	-0.593365	0.00375632
pos-4.552_466.15163	day	360d-180d	0	0.257637	-0.961343	1.47662	0.999358
pos-4.552_466.15163	day	300d-240d	0	0.052314	-1.16667	1.27129	0.999358
pos-4.552_466.15163	day	360d-240d	0	2.1223	0.903316	3.34128	0.00194853
pos-4.552_466.15163	day	360d-300d	0	2.06998	0.851002	3.28896	0.00194853
pos-4.557_345.32355	day	240d-180d	0	-1.12251	-1.86981	-0.375214	0.00340643
pos-4.557_345.32355	day	300d-180d	0	-1.18446	-1.93175	-0.43716	0.00267464
pos-4.557_345.32355	day	360d-180d	0	0.518273	-0.229024	1.26557	0.29187
pos-4.557_345.32355	day	300d-240d	0	-0.0619465	-0.809243	0.68535	0.995455
pos-4.557_345.32355	day	360d-240d	0	1.64078	0.893487	2.38808	8.77259e-05
pos-4.557_345.32355	day	360d-300d	0	1.70273	0.955433	2.45003	8.77259e-05
pos-4.565_433.37626	day	240d-180d	0	-2.31176	-3.351	-1.27251	3.6861e-05
pos-4.565_433.37626	day	300d-180d	0	-2.35412	-3.39336	-1.31488	3.6861e-05
pos-4.565_433.37626	day	360d-180d	0	0.477111	-0.562131	1.51635	0.699072
pos-4.565_433.37626	day	300d-240d	0	-0.0423616	-1.0816	0.99688	0.99945
pos-4.565_433.37626	day	360d-240d	0	2.78887	1.74963	3.82811	5.15667e-06
pos-4.565_433.37626	day	360d-300d	0	2.83123	1.79199	3.87047	5.15667e-06
pos-4.571_389.34979	day	240d-180d	0	-1.67371	-2.51148	-0.835933	0.000196583
pos-4.571_389.34979	day	300d-180d	0	-1.63218	-2.46995	-0.794407	0.000200739
pos-4.571_389.34979	day	360d-180d	0	0.488794	-0.348979	1.32657	0.460388
pos-4.571_389.34979	day	300d-240d	0	0.0415252	-0.796248	0.879298	0.999014
pos-4.571_389.34979	day	360d-240d	0	2.1625	1.32473	3.00027	1.21454e-05
pos-4.571_389.34979	day	360d-300d	0	2.12097	1.2832	2.95875	1.21454e-05
pos-4.574_502.31878	day	240d-180d	0	0.0131402	-0.569867	0.596148	0.999907
pos-4.574_502.31878	day	300d-180d	0	0.781646	0.198638	1.36465	0.0218779
pos-4.574_502.31878	day	360d-180d	0	0.630428	0.0474205	1.21344	0.0533373
pos-4.574_502.31878	day	300d-240d	0	0.768506	0.185498	1.35151	0.0218779
pos-4.574_502.31878	day	360d-240d	0	0.617288	0.0342804	1.2003	0.0533373
pos-4.574_502.31878	day	360d-300d	0	-0.151218	-0.734225	0.43179	0.999907
pos-4.591_250.24523	day	240d-180d	0	-2.4757	-3.4564	-1.49499	7.1725e-06
pos-4.591_250.24523	day	300d-180d	0	-2.45435	-3.43505	-1.47364	7.1725e-06
pos-4.591_250.24523	day	360d-180d	0	0.400634	-0.580067	1.38134	0.801432
pos-4.591_250.24523	day	300d-240d	0	0.0213496	-0.959352	1.00205	0.999916
pos-4.591_250.24523	day	360d-240d	0	2.87633	1.89563	3.85703	1.49281e-06
pos-4.591_250.24523	day	360d-300d	0	2.85498	1.87428	3.83568	1.49281e-06
pos-4.629_259.21398	day	240d-180d	0	-2.24448	-3.59176	-0.897197	0.00478504
pos-4.629_259.21398	day	300d-180d	0	-1.98073	-3.32801	-0.633452	0.00623232
pos-4.629_259.21398	day	360d-180d	0	-1.95689	-3.30417	-0.609605	0.00623232
pos-4.629_259.21398	day	300d-240d	0	0.263745	-1.08354	1.61103	0.999955
pos-4.629_259.21398	day	360d-240d	0	0.287592	-1.05969	1.63487	0.999955
pos-4.629_259.21398	day	360d-300d	0	0.0238467	-1.32343	1.37113	0.999955
pos-4.679_222.13853	day	240d-180d	0	0.516938	0.228397	0.80548	0.00215216
pos-4.679_222.13853	day	300d-180d	0	0.2049	-0.083642	0.493441	0.270828
pos-4.679_222.13853	day	360d-180d	0	0.22003	-0.0685117	0.508571	0.264713
pos-4.679_222.13853	day	300d-240d	0	-0.312039	-0.60058	-0.0234973	0.0846217
pos-4.679_222.13853	day	360d-240d	0	-0.296908	-0.58545	-0.00836692	0.0846217
pos-4.679_222.13853	day	360d-300d	0	0.0151303	-0.273411	0.303672	0.998833
pos-4.68_444.27682	day	240d-180d	0	0.501228	0.213919	0.788538	0.00290001
pos-4.68_444.27682	day	300d-180d	0	0.205795	-0.0815146	0.493104	0.263306
pos-4.68_444.27682	day	360d-180d	0	0.207318	-0.0799917	0.494627	0.263306
pos-4.68_444.27682	day	300d-240d	0	-0.295434	-0.582743	-0.00812436	0.0876231
pos-4.68_444.27682	day	360d-240d	0	-0.293911	-0.58122	-0.00660142	0.0876231
pos-4.68_444.27682	day	360d-300d	0	0.00152294	-0.285786	0.288832	0.999999
pos-4.722_466.26109	day	240d-180d	0	-0.897932	-1.31059	-0.485275	9.88044e-05
pos-4.722_466.26109	day	300d-180d	0	-1.00925	-1.42191	-0.596596	3.9853e-05
pos-4.722_466.26109	day	360d-180d	0	-0.833669	-1.24633	-0.421012	0.000171049
pos-4.722_466.26109	day	300d-240d	0	-0.11132	-0.523978	0.301337	0.971552
pos-4.722_466.26109	day	360d-240d	0	0.0642635	-0.348394	0.476921	0.971552
pos-4.722_466.26109	day	360d-300d	0	0.175584	-0.237073	0.588241	0.959036
pos-4.745_474.32383	day	240d-180d	0	0.688591	-0.00501391	1.3822	0.090383
pos-4.745_474.32383	day	300d-180d	0	1.34427	0.650662	2.03787	0.000479789
pos-4.745_474.32383	day	360d-180d	0	1.33154	0.637937	2.02515	0.000479789
pos-4.745_474.32383	day	300d-240d	0	0.655676	-0.0379283	1.34928	0.090383
pos-4.745_474.32383	day	360d-240d	0	0.642951	-0.0506539	1.33656	0.090383
pos-4.745_474.32383	day	360d-300d	0	-0.0127256	-0.70633	0.680879	0.99995
pos-4.75_469.25069	day	240d-180d	0	-1.23124	-2.10446	-0.358029	0.012246
pos-4.75_469.25069	day	300d-180d	0	-1.12598	-1.9992	-0.252768	0.0174611
pos-4.75_469.25069	day	360d-180d	0	-1.28395	-2.15717	-0.410735	0.012246
pos-4.75_469.25069	day	300d-240d	0	0.105261	-0.767955	0.978477	0.998226
pos-4.75_469.25069	day	360d-240d	0	-0.0527061	-0.925922	0.82051	0.998226
pos-4.75_469.25069	day	360d-300d	0	-0.157967	-1.03118	0.715249	0.998226
pos-4.78_222.13849	day	240d-180d	0	0.561844	0.284834	0.838854	0.000488366
pos-4.78_222.13849	day	300d-180d	0	0.101319	-0.175691	0.378329	0.885299
pos-4.78_222.13849	day	360d-180d	0	0.172007	-0.105003	0.449017	0.496866
pos-4.78_222.13849	day	300d-240d	0	-0.460525	-0.737535	-0.183515	0.00244571
pos-4.78_222.13849	day	360d-240d	0	-0.389837	-0.666847	-0.112827	0.00830566
pos-4.78_222.13849	day	360d-300d	0	0.0706884	-0.206322	0.347698	0.890269
pos-4.805_488.30306	day	240d-180d	0	0.498108	-0.0335509	1.02977	0.142621
pos-4.805_488.30306	day	300d-180d	0	0.700882	0.169223	1.23254	0.0218617
pos-4.805_488.30306	day	360d-180d	0	0.811813	0.280154	1.34347	0.0116267
pos-4.805_488.30306	day	300d-240d	0	0.202774	-0.328885	0.734433	0.855127
pos-4.805_488.30306	day	360d-240d	0	0.313705	-0.217954	0.845364	0.561155
pos-4.805_488.30306	day	360d-300d	0	0.110931	-0.420727	0.64259	0.935745
pos-4.84_458.29176	day	240d-180d	0	0.459514	0.149229	0.769799	0.0155944
pos-4.84_458.29176	day	300d-180d	0	0.0425901	-0.267695	0.352875	0.986123
pos-4.84_458.29176	day	360d-180d	0	0.0802306	-0.230054	0.390515	0.986123
pos-4.84_458.29176	day	300d-240d	0	-0.416924	-0.727209	-0.106639	0.0186331
pos-4.84_458.29176	day	360d-240d	0	-0.379284	-0.689568	-0.0689987	0.0264974
pos-4.84_458.29176	day	360d-300d	0	0.0376405	-0.272644	0.347925	0.986123
pos-4.876_572.54796	day	240d-180d	0	-3.35039	-4.33426	-2.36652	7.69777e-08
pos-4.876_572.54796	day	300d-180d	0	-3.3016	-4.28547	-2.31773	7.69777e-08
pos-4.876_572.54796	day	360d-180d	0	0.455516	-0.528352	1.43938	0.691191
pos-4.876_572.54796	day	300d-240d	0	0.0487866	-0.935082	1.03266	0.999013
pos-4.876_572.54796	day	360d-240d	0	3.8059	2.82203	4.78977	1.75932e-08
pos-4.876_572.54796	day	360d-300d	0	3.75712	2.77325	4.74099	1.75932e-08
pos-4.896_222.13835	day	240d-180d	0	0.719976	0.441487	0.998465	1.79035e-05
pos-4.896_222.13835	day	300d-180d	0	0.209416	-0.0690726	0.487905	0.222801
pos-4.896_222.13835	day	360d-180d	0	0.340725	0.0622362	0.619214	0.0197378
pos-4.896_222.13835	day	300d-240d	0	-0.51056	-0.789049	-0.232071	0.000826238
pos-4.896_222.13835	day	360d-240d	0	-0.379251	-0.65774	-0.100762	0.0110784
pos-4.896_222.13835	day	360d-300d	0	0.131309	-0.14718	0.409798	0.561636
pos-4.908_373.35477	day	240d-180d	0	-1.27135	-2.03579	-0.506898	0.00121814
pos-4.908_373.35477	day	300d-180d	0	-1.27842	-2.04287	-0.513977	0.00121814
pos-4.908_373.35477	day	360d-180d	0	0.40831	-0.356138	1.17276	0.550593
pos-4.908_373.35477	day	300d-240d	0	-0.00707935	-0.771527	0.757368	0.999994
pos-4.908_373.35477	day	360d-240d	0	1.67966	0.915208	2.4441	8.68876e-05
pos-4.908_373.35477	day	360d-300d	0	1.68673	0.922287	2.45118	8.68876e-05
pos-4.923_266.11491	day	240d-180d	0	-1.26413	-2.40359	-0.124673	0.0357643
pos-4.923_266.11491	day	300d-180d	0	-1.27727	-2.41673	-0.137816	0.0357643
pos-4.923_266.11491	day	360d-180d	0	1.24052	0.101066	2.37998	0.0357643
pos-4.923_266.11491	day	300d-240d	0	-0.0131433	-1.1526	1.12631	0.999987
pos-4.923_266.11491	day	360d-240d	0	2.50465	1.3652	3.64411	8.64183e-05
pos-4.923_266.11491	day	360d-300d	0	2.5178	1.37834	3.65725	8.64183e-05
pos-4.923_284.12548	day	240d-180d	0	-1.15235	-2.23802	-0.0666839	0.0525219
pos-4.923_284.12548	day	300d-180d	0	-1.22862	-2.31429	-0.142956	0.0460913
pos-4.923_284.12548	day	360d-180d	0	1.07221	-0.0134604	2.15787	0.0643948
pos-4.923_284.12548	day	300d-240d	0	-0.0762723	-1.16194	1.0094	0.997215
pos-4.923_284.12548	day	360d-240d	0	2.22456	1.13889	3.31023	0.000214771
pos-4.923_284.12548	day	360d-300d	0	2.30083	1.21516	3.3865	0.000214771
pos-4.925_417.38096	day	240d-180d	0	-1.73636	-2.62031	-0.852406	0.000242114
pos-4.925_417.38096	day	300d-180d	0	-1.6872	-2.57115	-0.80325	0.000257075
pos-4.925_417.38096	day	360d-180d	0	0.484966	-0.398986	1.36892	0.52327
pos-4.925_417.38096	day	300d-240d	0	0.0491557	-0.834796	0.933108	0.99861
pos-4.925_417.38096	day	360d-240d	0	2.22132	1.33737	3.10528	1.86308e-05
pos-4.925_417.38096	day	360d-300d	0	2.17217	1.28822	3.05612	1.86308e-05
pos-4.965_528.52199	day	240d-180d	0	-4.16842	-5.08559	-3.25125	4.15083e-10
pos-4.965_528.52199	day	300d-180d	0	-4.2598	-5.17697	-3.34263	3.75308e-10
pos-4.965_528.52199	day	360d-180d	0	0.354128	-0.563041	1.2713	0.845909
pos-4.965_528.52199	day	300d-240d	0	-0.0913751	-1.00854	0.825794	0.992189
pos-4.965_528.52199	day	360d-240d	0	4.52255	3.60538	5.43972	1.92007e-10
pos-4.965_528.52199	day	360d-300d	0	4.61392	3.69676	5.53109	1.92007e-10
pos-5.028_399.37047	day	240d-180d	0	-0.586181	-1.10647	-0.0658923	0.0356314
pos-5.028_399.37047	day	300d-180d	0	-0.592113	-1.1124	-0.0718244	0.0356314
pos-5.028_399.37047	day	360d-180d	0	0.341223	-0.179066	0.861512	0.343982
pos-5.028_399.37047	day	300d-240d	0	-0.00593209	-0.526221	0.514357	0.999988
pos-5.028_399.37047	day	360d-240d	0	0.927404	0.407115	1.44769	0.00113979
pos-5.028_399.37047	day	360d-300d	0	0.933336	0.413048	1.45362	0.00113979
pos-5.044_431.24315	day	240d-180d	0	-2.56139	-3.78537	-1.33742	0.000109459
pos-5.044_431.24315	day	300d-180d	0	-2.23989	-3.46386	-1.01591	0.000421852
pos-5.044_431.24315	day	360d-180d	0	0.357661	-0.866314	1.58164	0.881771
pos-5.044_431.24315	day	300d-240d	0	0.321506	-0.902469	1.54548	0.881771
pos-5.044_431.24315	day	360d-240d	0	2.91905	1.69508	4.14303	5.68369e-05
pos-5.044_431.24315	day	360d-300d	0	2.59755	1.37357	3.82152	0.000109459
pos-5.045_386.18505	day	240d-180d	0	-3.11145	-4.51874	-1.70416	5.33157e-05
pos-5.045_386.18505	day	300d-180d	0	-2.73526	-4.14255	-1.32797	0.00020659
pos-5.045_386.18505	day	360d-180d	0	0.565574	-0.841717	1.97287	0.814685
pos-5.045_386.18505	day	300d-240d	0	0.376191	-1.0311	1.78348	0.876349
pos-5.045_386.18505	day	360d-240d	0	3.67703	2.26974	5.08432	1.53236e-05
pos-5.045_386.18505	day	360d-300d	0	3.30084	1.89354	4.70813	3.58268e-05
pos-5.075_378.19968	day	240d-180d	0	0.829933	-0.363277	2.02314	0.289251
pos-5.075_378.19968	day	300d-180d	0	-1.098	-2.29121	0.0952079	0.156328
pos-5.075_378.19968	day	360d-180d	0	-0.880915	-2.07412	0.312295	0.289251
pos-5.075_378.19968	day	300d-240d	0	-1.92794	-3.12114	-0.734725	0.00659194
pos-5.075_378.19968	day	360d-240d	0	-1.71085	-2.90406	-0.517639	0.0105266
pos-5.075_378.19968	day	360d-300d	0	0.217087	-0.976123	1.4103	0.955936
pos-5.075_463.24123	day	240d-180d	0	0.87549	0.126633	1.62435	0.0367385
pos-5.075_463.24123	day	300d-180d	0	1.28945	0.540593	2.03831	0.00167488
pos-5.075_463.24123	day	360d-180d	0	1.39302	0.644161	2.14187	0.00139488
pos-5.075_463.24123	day	300d-240d	0	0.41396	-0.334897	1.16282	0.515558
pos-5.075_463.24123	day	360d-240d	0	0.517528	-0.231329	1.26638	0.368828
pos-5.075_463.24123	day	360d-300d	0	0.103567	-0.64529	0.852424	0.979735
pos-5.075_464.24883	day	240d-180d	0	0.781257	0.0781897	1.48433	0.0521189
pos-5.075_464.24883	day	300d-180d	0	1.21394	0.510872	1.91701	0.0016251
pos-5.075_464.24883	day	360d-180d	0	1.28921	0.586143	1.99228	0.0016251
pos-5.075_464.24883	day	300d-240d	0	0.432682	-0.270385	1.13575	0.406415
pos-5.075_464.24883	day	360d-240d	0	0.507954	-0.195114	1.21102	0.319872
pos-5.075_464.24883	day	360d-300d	0	0.0752715	-0.627796	0.778339	0.990357
pos-5.078_400.18231	day	240d-180d	0	0.876851	-0.358331	2.11203	0.28402
pos-5.078_400.18231	day	300d-180d	0	-1.15709	-2.39227	0.078097	0.142717
pos-5.078_400.18231	day	360d-180d	0	-0.864152	-2.09933	0.371031	0.28402
pos-5.078_400.18231	day	300d-240d	0	-2.03394	-3.26912	-0.798754	0.00541096
pos-5.078_400.18231	day	360d-240d	0	-1.741	-2.97619	-0.505821	0.012285
pos-5.078_400.18231	day	360d-300d	0	0.292934	-0.942249	1.52812	0.909409
pos-5.182_334.21132	day	240d-180d	0	1.57716	0.48353	2.67078	0.00998426
pos-5.182_334.21132	day	300d-180d	0	-0.00488498	-1.09851	1.08874	0.999999
pos-5.182_334.21132	day	360d-180d	0	0.167901	-0.925725	1.26153	0.999999
pos-5.182_334.21132	day	300d-240d	0	-1.58204	-2.67567	-0.488415	0.00998426
pos-5.182_334.21132	day	360d-240d	0	-1.40926	-2.50288	-0.315629	0.0175553
pos-5.182_334.21132	day	360d-300d	0	0.172786	-0.92084	1.26641	0.999999
pos-5.224_287.24529	day	240d-180d	0	-2.94515	-3.85294	-2.03736	2.04418e-07
pos-5.224_287.24529	day	300d-180d	0	-3.03964	-3.94743	-2.13185	2.04418e-07
pos-5.224_287.24529	day	360d-180d	0	-2.92022	-3.82801	-2.01243	2.04418e-07
pos-5.224_287.24529	day	300d-240d	0	-0.0944918	-1.00228	0.813299	0.999831
pos-5.224_287.24529	day	360d-240d	0	0.0249267	-0.882864	0.932717	0.999831
pos-5.224_287.24529	day	360d-300d	0	0.119419	-0.788372	1.02721	0.999831
pos-5.324_436.33313	day	240d-180d	0	-0.272638	-0.462492	-0.0827842	0.0103789
pos-5.324_436.33313	day	300d-180d	0	-0.176201	-0.366055	0.0136529	0.149716
pos-5.324_436.33313	day	360d-180d	0	-0.310522	-0.500376	-0.120668	0.00580787
pos-5.324_436.33313	day	300d-240d	0	0.0964371	-0.0934168	0.286291	0.601244
pos-5.324_436.33313	day	360d-240d	0	-0.0378835	-0.227737	0.15197	0.94312
pos-5.324_436.33313	day	360d-300d	0	-0.134321	-0.324175	0.0555333	0.342603
pos-5.328_448.14066	day	240d-180d	0	-1.58466	-2.78145	-0.387863	0.012592
pos-5.328_448.14066	day	300d-180d	0	-1.55073	-2.74752	-0.353935	0.012592
pos-5.328_448.14066	day	360d-180d	0	0.751152	-0.445641	1.94795	0.386841
pos-5.328_448.14066	day	300d-240d	0	0.0339278	-1.16287	1.23072	0.999814
pos-5.328_448.14066	day	360d-240d	0	2.33581	1.13902	3.5326	0.000469
pos-5.328_448.14066	day	360d-300d	0	2.30188	1.10509	3.49867	0.000469
pos-5.337_417.2532	day	240d-180d	0	1.29847	0.521943	2.075	0.00229946
pos-5.337_417.2532	day	300d-180d	0	1.19953	0.423008	1.97606	0.00345902
pos-5.337_417.2532	day	360d-180d	0	1.49214	0.715613	2.26867	0.000948734
pos-5.337_417.2532	day	300d-240d	0	-0.0989354	-0.875462	0.677592	0.984004
pos-5.337_417.2532	day	360d-240d	0	0.19367	-0.582857	0.970197	0.984004
pos-5.337_417.2532	day	360d-300d	0	0.292606	-0.483921	1.06913	0.984004
pos-5.338_432.27649	day	240d-180d	0	1.14977	0.618256	1.68129	0.000106772
pos-5.338_432.27649	day	300d-180d	0	1.04768	0.516166	1.5792	0.000232062
pos-5.338_432.27649	day	360d-180d	0	1.29136	0.759841	1.82287	4.37799e-05
pos-5.338_432.27649	day	300d-240d	0	-0.10209	-0.633607	0.429426	0.948786
pos-5.338_432.27649	day	360d-240d	0	0.141585	-0.389931	0.673102	0.948786
pos-5.338_432.27649	day	360d-300d	0	0.243676	-0.287841	0.775192	0.875465
pos-5.338_473.30307	day	240d-180d	0	1.13206	0.631471	1.63264	5.90446e-05
pos-5.338_473.30307	day	300d-180d	0	0.914914	0.414328	1.4155	0.000570791
pos-5.338_473.30307	day	360d-180d	0	1.21235	0.711764	1.71294	4.57907e-05
pos-5.338_473.30307	day	300d-240d	0	-0.217143	-0.717729	0.283443	0.750454
pos-5.338_473.30307	day	360d-240d	0	0.0802933	-0.420292	0.580879	0.969067
pos-5.338_473.30307	day	360d-300d	0	0.297436	-0.20315	0.798022	0.552306
pos-5.339_474.30622	day	240d-180d	0	1.1032	0.610602	1.59579	6.7326e-05
pos-5.339_474.30622	day	300d-180d	0	0.896757	0.404163	1.38935	0.00059739
pos-5.339_474.30622	day	360d-180d	0	1.22623	0.733636	1.71882	3.09736e-05
pos-5.339_474.30622	day	300d-240d	0	-0.206439	-0.699033	0.286155	0.78018
pos-5.339_474.30622	day	360d-240d	0	0.123035	-0.369559	0.615629	0.896216
pos-5.339_474.30622	day	360d-300d	0	0.329473	-0.163121	0.822067	0.406635
pos-5.442_237.1619	day	240d-180d	0	0.463808	0.0692174	0.858398	0.035351
pos-5.442_237.1619	day	300d-180d	0	0.786055	0.391464	1.18064	0.000611097
pos-5.442_237.1619	day	360d-180d	0	0.688268	0.293678	1.08286	0.00145277
pos-5.442_237.1619	day	300d-240d	0	0.322247	-0.0723437	0.716837	0.202532
pos-5.442_237.1619	day	360d-240d	0	0.22446	-0.17013	0.619051	0.486272
pos-5.442_237.1619	day	360d-300d	0	-0.0977863	-0.492377	0.296804	0.898318
pos-5.44_474.32297	day	240d-180d	0	0.484292	0.111668	0.856915	0.0163797
pos-5.44_474.32297	day	300d-180d	0	0.782113	0.40949	1.15474	0.000316031
pos-5.44_474.32297	day	360d-180d	0	0.691972	0.319349	1.0646	0.000711487
pos-5.44_474.32297	day	300d-240d	0	0.297822	-0.0748021	0.670445	0.221073
pos-5.44_474.32297	day	360d-240d	0	0.207681	-0.164943	0.580304	0.507161
pos-5.44_474.32297	day	360d-300d	0	-0.090141	-0.462765	0.282483	0.904548
pos-5.775_314.22378	day	240d-180d	0	-3.51655	-5.26305	-1.77005	0.000178363
pos-5.775_314.22378	day	300d-180d	0	-3.86005	-5.60655	-2.11355	8.03539e-05
pos-5.775_314.22378	day	360d-180d	0	-4.03415	-5.78065	-2.28765	8.03539e-05
pos-5.775_314.22378	day	300d-240d	0	-0.343501	-2.09	1.403	0.992176
pos-5.775_314.22378	day	360d-240d	0	-0.517602	-2.2641	1.2289	0.992176
pos-5.775_314.22378	day	360d-300d	0	-0.174102	-1.9206	1.5724	0.992176
pos-5.855_257.17734	day	240d-180d	0	0.67181	0.112087	1.23153	0.0303635
pos-5.855_257.17734	day	300d-180d	0	0.913218	0.353496	1.47294	0.00595914
pos-5.855_257.17734	day	360d-180d	0	0.73073	0.171008	1.29045	0.0236861
pos-5.855_257.17734	day	300d-240d	0	0.241408	-0.318314	0.801131	0.944345
pos-5.855_257.17734	day	360d-240d	0	0.0589206	-0.500802	0.618643	0.990822
pos-5.855_257.17734	day	360d-300d	0	-0.182488	-0.74221	0.377235	0.958123
pos-6.048_315.2765	day	240d-180d	0	-3.77318	-4.69978	-2.84658	7.24275e-09
pos-6.048_315.2765	day	300d-180d	0	-3.72518	-4.65178	-2.79858	7.24275e-09
pos-6.048_315.2765	day	360d-180d	0	-3.48495	-4.41155	-2.55834	1.52154e-08
pos-6.048_315.2765	day	300d-240d	0	0.0480014	-0.878602	0.974604	0.998875
pos-6.048_315.2765	day	360d-240d	0	0.288233	-0.63837	1.21484	0.998875
pos-6.048_315.2765	day	360d-300d	0	0.240231	-0.686372	1.16683	0.998875
pos-6.065_430.26117	day	240d-180d	0	0.0512719	-0.273292	0.375835	0.970375
pos-6.065_430.26117	day	300d-180d	0	0.444108	0.119545	0.768672	0.0318963
pos-6.065_430.26117	day	360d-180d	0	0.344073	0.0195093	0.668637	0.0705714
pos-6.065_430.26117	day	300d-240d	0	0.392837	0.0682729	0.7174	0.0428032
pos-6.065_430.26117	day	360d-240d	0	0.292801	-0.0317625	0.617365	0.129357
pos-6.065_430.26117	day	360d-300d	0	-0.100035	-0.424599	0.224528	0.970375
pos-6.065_466.28248	day	240d-180d	0	0.231424	-0.159774	0.622622	0.446295
pos-6.065_466.28248	day	300d-180d	0	0.594442	0.203244	0.98564	0.0060947
pos-6.065_466.28248	day	360d-180d	0	0.619997	0.228799	1.01119	0.0060947
pos-6.065_466.28248	day	300d-240d	0	0.363018	-0.0281799	0.754216	0.112363
pos-6.065_466.28248	day	360d-240d	0	0.388573	-0.00262538	0.779771	0.103906
pos-6.065_466.28248	day	360d-300d	0	0.0255546	-0.365643	0.416753	0.997756
pos-6.093_442.34402	day	240d-180d	0	0.853906	0.50814	1.19967	3.47081e-05
pos-6.093_442.34402	day	300d-180d	0	0.594405	0.248638	0.940171	0.00170497
pos-6.093_442.34402	day	360d-180d	0	0.504916	0.15915	0.850683	0.00592986
pos-6.093_442.34402	day	300d-240d	0	-0.259502	-0.605268	0.0862645	0.224358
pos-6.093_442.34402	day	360d-240d	0	-0.34899	-0.694757	-0.00322389	0.071097
pos-6.093_442.34402	day	360d-300d	0	-0.0894884	-0.435255	0.256278	0.886192
pos-6.136_464.21279	day	240d-180d	0	0.842685	0.346217	1.33915	0.00130539
pos-6.136_464.21279	day	300d-180d	0	1.14429	0.647825	1.64076	9.11631e-05
pos-6.136_464.21279	day	360d-180d	0	0.996624	0.500156	1.49309	0.000277784
pos-6.136_464.21279	day	300d-240d	0	0.301608	-0.19486	0.798077	0.524262
pos-6.136_464.21279	day	360d-240d	0	0.153939	-0.34253	0.650407	0.838414
pos-6.136_464.21279	day	360d-300d	0	-0.147669	-0.644138	0.348799	0.838414
pos-6.185_350.24252	day	240d-180d	0	0.48872	-0.156794	1.13423	0.279234
pos-6.185_350.24252	day	300d-180d	0	0.454044	-0.19147	1.09956	0.279234
pos-6.185_350.24252	day	360d-180d	0	-0.463015	-1.10853	0.182499	0.279234
pos-6.185_350.24252	day	300d-240d	0	-0.0346764	-0.68019	0.610838	0.998746
pos-6.185_350.24252	day	360d-240d	0	-0.951735	-1.59725	-0.306221	0.0114448
pos-6.185_350.24252	day	360d-300d	0	-0.917059	-1.56257	-0.271545	0.0114448
pos-6.279_388.25037	day	240d-180d	0	0.299261	-0.255332	0.853854	0.450169
pos-6.279_388.25037	day	300d-180d	0	0.942433	0.38784	1.49703	0.00386745
pos-6.279_388.25037	day	360d-180d	0	0.612142	0.0575488	1.16673	0.0544908
pos-6.279_388.25037	day	300d-240d	0	0.643172	0.0885787	1.19776	0.0544908
pos-6.279_388.25037	day	360d-240d	0	0.312881	-0.241712	0.867474	0.450169
pos-6.279_388.25037	day	360d-300d	0	-0.330291	-0.884884	0.224302	0.450169
pos-6.29_300.24453	day	240d-180d	0	-1.47348	-2.79984	-0.14712	0.0783153
pos-6.29_300.24453	day	300d-180d	0	-2.23451	-3.56087	-0.908149	0.00424544
pos-6.29_300.24453	day	360d-180d	0	-1.2389	-2.56526	0.0874609	0.144871
pos-6.29_300.24453	day	300d-240d	0	-0.761029	-2.08739	0.565332	0.477453
pos-6.29_300.24453	day	360d-240d	0	0.234581	-1.09178	1.56094	0.95928
pos-6.29_300.24453	day	360d-300d	0	0.99561	-0.330751	2.32197	0.280287
pos-6.314_223.14617	day	240d-180d	0	0.0590036	-0.267182	0.385189	0.956637
pos-6.314_223.14617	day	300d-180d	0	0.53493	0.208745	0.861115	0.00564787
pos-6.314_223.14617	day	360d-180d	0	0.284088	-0.0420971	0.610273	0.203812
pos-6.314_223.14617	day	300d-240d	0	0.475926	0.149741	0.802111	0.00896385
pos-6.314_223.14617	day	360d-240d	0	0.225085	-0.101101	0.55127	0.296429
pos-6.314_223.14617	day	360d-300d	0	-0.250842	-0.577027	0.0753437	0.256571
pos-6.357_260.21349	day	240d-180d	0	0.0221759	-0.518586	0.562938	0.99944
pos-6.357_260.21349	day	300d-180d	0	0.802583	0.261821	1.34335	0.00991922
pos-6.357_260.21349	day	360d-180d	0	0.148211	-0.392552	0.688973	0.99944
pos-6.357_260.21349	day	300d-240d	0	0.780407	0.239645	1.32117	0.00991922
pos-6.357_260.21349	day	360d-240d	0	0.126035	-0.414727	0.666797	0.99944
pos-6.357_260.21349	day	360d-300d	0	-0.654373	-1.19513	-0.11361	0.0285811
pos-6.382_316.23928	day	240d-180d	0	-1.99153	-3.00493	-0.978129	0.000240785
pos-6.382_316.23928	day	300d-180d	0	-2.463	-3.4764	-1.4496	2.17805e-05
pos-6.382_316.23928	day	360d-180d	0	-2.64505	-3.65846	-1.63165	1.5564e-05
pos-6.382_316.23928	day	300d-240d	0	-0.471473	-1.48487	0.541927	0.686629
pos-6.382_316.23928	day	360d-240d	0	-0.653525	-1.66693	0.359875	0.450297
pos-6.382_316.23928	day	360d-300d	0	-0.182052	-1.19545	0.831348	0.957464
pos-6.499_463.25011	day	240d-180d	0	-0.822257	-1.28823	-0.356286	0.00255326
pos-6.499_463.25011	day	300d-180d	0	-0.27513	-0.741101	0.190842	0.448246
pos-6.499_463.25011	day	360d-180d	0	-0.301045	-0.767017	0.164926	0.448085
pos-6.499_463.25011	day	300d-240d	0	0.547127	0.0811558	1.0131	0.0498769
pos-6.499_463.25011	day	360d-240d	0	0.521212	0.0552404	0.987183	0.0498769
pos-6.499_463.25011	day	360d-300d	0	-0.0259154	-0.491887	0.440056	0.99861
pos-6.585_391.2013	day	240d-180d	0	1.10276	0.381724	1.8238	0.0114451
pos-6.585_391.2013	day	300d-180d	0	0.807906	0.0868661	1.52895	0.0493041
pos-6.585_391.2013	day	360d-180d	0	0.243196	-0.477844	0.964236	0.781789
pos-6.585_391.2013	day	300d-240d	0	-0.294858	-1.0159	0.426182	0.781789
pos-6.585_391.2013	day	360d-240d	0	-0.859568	-1.58061	-0.138528	0.0478756
pos-6.585_391.2013	day	360d-300d	0	-0.56471	-1.28575	0.15633	0.239401
pos-6.631_367.30751	day	240d-180d	0	-2.30856	-3.83575	-0.781379	0.0128197
pos-6.631_367.30751	day	300d-180d	0	-1.76628	-3.29347	-0.239097	0.0396505
pos-6.631_367.30751	day	360d-180d	0	-1.91789	-3.44507	-0.390704	0.0323042
pos-6.631_367.30751	day	300d-240d	0	0.542282	-0.984903	2.06947	0.992271
pos-6.631_367.30751	day	360d-240d	0	0.390676	-1.13651	1.91786	0.992271
pos-6.631_367.30751	day	360d-300d	0	-0.151607	-1.67879	1.37558	0.992271
pos-6.662_492.33412	day	240d-180d	0	0.570935	0.228016	0.913854	0.00160528
pos-6.662_492.33412	day	300d-180d	0	1.03927	0.696352	1.38219	1.59044e-06
pos-6.662_492.33412	day	360d-180d	0	0.977678	0.634759	1.3206	2.06049e-06
pos-6.662_492.33412	day	300d-240d	0	0.468336	0.125416	0.811255	0.00810586
pos-6.662_492.33412	day	360d-240d	0	0.406743	0.0638239	0.749662	0.0198675
pos-6.662_492.33412	day	360d-300d	0	-0.0615925	-0.404512	0.281327	0.957486
pos-6.663_424.33335	day	240d-180d	0	0.919615	0.327511	1.51172	0.00983552
pos-6.663_424.33335	day	300d-180d	0	0.637296	0.0451923	1.2294	0.0641403
pos-6.663_424.33335	day	360d-180d	0	0.774721	0.182617	1.36682	0.0232594
pos-6.663_424.33335	day	300d-240d	0	-0.282319	-0.874423	0.309785	0.829093
pos-6.663_424.33335	day	360d-240d	0	-0.144894	-0.736998	0.44721	0.914442
pos-6.663_424.33335	day	360d-300d	0	0.137425	-0.454679	0.729528	0.914442
pos-6.843_432.2764	day	240d-180d	0	1.32373	0.821194	1.82627	4.5324e-06
pos-6.843_432.2764	day	300d-180d	0	1.33901	0.836468	1.84154	4.5324e-06
pos-6.843_432.2764	day	360d-180d	0	1.3431	0.840558	1.84563	4.5324e-06
pos-6.843_432.2764	day	300d-240d	0	0.0152746	-0.487263	0.517812	0.999996
pos-6.843_432.2764	day	360d-240d	0	0.0193641	-0.483174	0.521902	0.999996
pos-6.843_432.2764	day	360d-300d	0	0.00408959	-0.498448	0.506627	0.999996
pos-6.907_391.20128	day	240d-180d	0	1.19884	0.408328	1.98935	0.0124257
pos-6.907_391.20128	day	300d-180d	0	0.860127	0.0696155	1.65064	0.0598314
pos-6.907_391.20128	day	360d-180d	0	0.22363	-0.566882	1.01414	0.85731
pos-6.907_391.20128	day	300d-240d	0	-0.338712	-1.12922	0.4518	0.761206
pos-6.907_391.20128	day	360d-240d	0	-0.975209	-1.76572	-0.184697	0.0370713
pos-6.907_391.20128	day	360d-300d	0	-0.636497	-1.42701	0.154015	0.214621
pos-7.055_268.23957	day	240d-180d	0	0.907407	0.130627	1.68419	0.0310859
pos-7.055_268.23957	day	300d-180d	0	0.892716	0.115935	1.6695	0.0310859
pos-7.055_268.23957	day	360d-180d	0	-0.152326	-0.929107	0.624454	0.999945
pos-7.055_268.23957	day	300d-240d	0	-0.0146917	-0.791472	0.762089	0.999945
pos-7.055_268.23957	day	360d-240d	0	-1.05973	-1.83651	-0.282953	0.0184381
pos-7.055_268.23957	day	360d-300d	0	-1.04504	-1.82182	-0.268261	0.0184381
pos-7.065_343.30773	day	240d-180d	0	-2.44347	-3.45356	-1.43337	1.55162e-05
pos-7.065_343.30773	day	300d-180d	0	-2.96232	-3.97241	-1.95222	2.66227e-06
pos-7.065_343.30773	day	360d-180d	0	-2.78456	-3.79466	-1.77447	3.44174e-06
pos-7.065_343.30773	day	300d-240d	0	-0.518849	-1.52894	0.491247	0.737576
pos-7.065_343.30773	day	360d-240d	0	-0.341097	-1.35119	0.668999	0.93742
pos-7.065_343.30773	day	360d-300d	0	0.177752	-0.832344	1.18785	0.959847
pos-7.124_292.23929	day	240d-180d	0	0.852502	0.196466	1.50854	0.0246014
pos-7.124_292.23929	day	300d-180d	0	1.08054	0.4245	1.73657	0.00539722
pos-7.124_292.23929	day	360d-180d	0	0.288068	-0.367968	0.944104	0.739649
pos-7.124_292.23929	day	300d-240d	0	0.228034	-0.428002	0.88407	0.76614
pos-7.124_292.23929	day	360d-240d	0	-0.564434	-1.22047	0.091602	0.16162
pos-7.124_292.23929	day	360d-300d	0	-0.792468	-1.4485	-0.136432	0.0289582
pos-7.131_268.23985	day	240d-180d	0	1.06545	0.392151	1.73874	0.00364508
pos-7.131_268.23985	day	300d-180d	0	0.933778	0.260481	1.60707	0.00709073
pos-7.131_268.23985	day	360d-180d	0	-0.10077	-0.774066	0.572526	0.974593
pos-7.131_268.23985	day	300d-240d	0	-0.131669	-0.804965	0.541627	0.974593
pos-7.131_268.23985	day	360d-240d	0	-1.16622	-1.83951	-0.492921	0.00313908
pos-7.131_268.23985	day	360d-300d	0	-1.03455	-1.70784	-0.361252	0.00364508
pos-7.245_460.2717	day	240d-180d	0	1.5154	0.875566	2.15523	6.26068e-05
pos-7.245_460.2717	day	300d-180d	0	1.09399	0.454156	1.73382	0.00120588
pos-7.245_460.2717	day	360d-180d	0	1.2854	0.64557	1.92523	0.000275139
pos-7.245_460.2717	day	300d-240d	0	-0.42141	-1.06124	0.218421	0.424895
pos-7.245_460.2717	day	360d-240d	0	-0.229996	-0.869827	0.409835	0.836107
pos-7.245_460.2717	day	360d-300d	0	0.191414	-0.448417	0.831245	0.836107
pos-7.288_305.16979	day	240d-180d	0	-0.384627	-0.692154	-0.0771001	0.0133396
pos-7.288_305.16979	day	300d-180d	0	0.47386	0.166333	0.781387	0.00354565
pos-7.288_305.16979	day	360d-180d	0	0.434098	0.126571	0.741625	0.00606251
pos-7.288_305.16979	day	300d-240d	0	0.858487	0.55096	1.16601	5.68883e-06
pos-7.288_305.16979	day	360d-240d	0	0.818725	0.511198	1.12625	5.80586e-06
pos-7.288_305.16979	day	360d-300d	0	-0.039762	-0.347289	0.267765	0.983309
pos-7.289_610.33896	day	240d-180d	0	-0.388522	-0.697966	-0.0790786	0.0129443
pos-7.289_610.33896	day	300d-180d	0	0.481859	0.172415	0.791303	0.00239612
pos-7.289_610.33896	day	360d-180d	0	0.487541	0.178097	0.796985	0.00239612
pos-7.289_610.33896	day	300d-240d	0	0.870381	0.560938	1.17982	2.53523e-06
pos-7.289_610.33896	day	360d-240d	0	0.876063	0.56662	1.18551	2.53523e-06
pos-7.289_610.33896	day	360d-300d	0	0.00568191	-0.303762	0.315126	0.99995
pos-7.334_268.23961	day	240d-180d	0	1.05903	0.223439	1.89463	0.0200401
pos-7.334_268.23961	day	300d-180d	0	1.18997	0.354374	2.02556	0.0150741
pos-7.334_268.23961	day	360d-180d	0	0.0391584	-0.796437	0.874754	0.999166
pos-7.334_268.23961	day	300d-240d	0	0.130935	-0.70466	0.966531	0.999166
pos-7.334_268.23961	day	360d-240d	0	-1.01988	-1.85547	-0.18428	0.0200993
pos-7.334_268.23961	day	360d-300d	0	-1.15081	-1.98641	-0.315215	0.0150741
pos-7.374_294.25513	day	240d-180d	0	0.831396	0.0545788	1.60821	0.0557336
pos-7.374_294.25513	day	300d-180d	0	0.816669	0.0398523	1.59349	0.0557336
pos-7.374_294.25513	day	360d-180d	0	-0.262498	-1.03932	0.514319	0.93701
pos-7.374_294.25513	day	300d-240d	0	-0.0147265	-0.791543	0.76209	0.999944
pos-7.374_294.25513	day	360d-240d	0	-1.09389	-1.87071	-0.317077	0.0139725
pos-7.374_294.25513	day	360d-300d	0	-1.07917	-1.85598	-0.302351	0.0139725
pos-7.454_353.23448	day	240d-180d	0	0.670471	0.299274	1.04167	0.000722345
pos-7.454_353.23448	day	300d-180d	0	1.0202	0.649008	1.3914	7.20519e-06
pos-7.454_353.23448	day	360d-180d	0	0.664617	0.29342	1.03581	0.000722345
pos-7.454_353.23448	day	300d-240d	0	0.349733	-0.0214636	0.720931	0.0831061
pos-7.454_353.23448	day	360d-240d	0	-0.00585416	-0.377051	0.365343	0.999968
pos-7.454_353.23448	day	360d-300d	0	-0.355588	-0.726785	0.0156095	0.0831061
pos-7.518_294.25511	day	240d-180d	0	0.450354	-0.36853	1.26924	0.651003
pos-7.518_294.25511	day	300d-180d	0	1.2708	0.451914	2.08968	0.00991537
pos-7.518_294.25511	day	360d-180d	0	0.227978	-0.590906	1.04686	0.871288
pos-7.518_294.25511	day	300d-240d	0	0.820444	0.00156016	1.63933	0.0989158
pos-7.518_294.25511	day	360d-240d	0	-0.222376	-1.04126	0.596507	0.871288
pos-7.518_294.25511	day	360d-300d	0	-1.04282	-1.8617	-0.223936	0.0289449
pos-7.521_444.2765	day	240d-180d	0	2.32186	1.49402	3.1497	5.29622e-06
pos-7.521_444.2765	day	300d-180d	0	1.75706	0.929219	2.5849	9.12229e-05
pos-7.521_444.2765	day	360d-180d	0	2.12905	1.30121	2.95689	9.66314e-06
pos-7.521_444.2765	day	300d-240d	0	-0.564797	-1.39264	0.263044	0.383542
pos-7.521_444.2765	day	360d-240d	0	-0.192807	-1.02065	0.635034	0.913649
pos-7.521_444.2765	day	360d-300d	0	0.37199	-0.455851	1.19983	0.718847
pos-7.523_428.24506	day	240d-180d	0	2.42047	1.61082	3.23011	1.97221e-06
pos-7.523_428.24506	day	300d-180d	0	1.89951	1.08986	2.70916	2.38048e-05
pos-7.523_428.24506	day	360d-180d	0	2.0958	1.28615	2.90545	8.78938e-06
pos-7.523_428.24506	day	300d-240d	0	-0.520959	-1.33061	0.288689	0.453023
pos-7.523_428.24506	day	360d-240d	0	-0.32467	-1.13432	0.484978	0.816454
pos-7.523_428.24506	day	360d-300d	0	0.19629	-0.613358	1.00594	0.903998
pos-7.523_443.26896	day	240d-180d	0	2.4124	1.5077	3.3171	1.1341e-05
pos-7.523_443.26896	day	300d-180d	0	1.82228	0.917578	2.72698	0.00017754
pos-7.523_443.26896	day	360d-180d	0	2.16817	1.26346	3.07287	2.65429e-05
pos-7.523_443.26896	day	300d-240d	0	-0.590119	-1.49482	0.314583	0.436504
pos-7.523_443.26896	day	360d-240d	0	-0.244233	-1.14894	0.660469	0.873207
pos-7.523_443.26896	day	360d-300d	0	0.345885	-0.558817	1.25059	0.853329
pos-7.529_347.11455	day	240d-180d	0	0.532974	0.0320302	1.03392	0.0690002
pos-7.529_347.11455	day	300d-180d	0	-0.211184	-0.712128	0.289759	0.85509
pos-7.529_347.11455	day	360d-180d	0	-0.191068	-0.692012	0.309875	0.85509
pos-7.529_347.11455	day	300d-240d	0	-0.744158	-1.2451	-0.243214	0.00978161
pos-7.529_347.11455	day	360d-240d	0	-0.724042	-1.22499	-0.223099	0.00978161
pos-7.529_347.11455	day	360d-300d	0	0.0201158	-0.480828	0.521059	0.999474
pos-7.574_410.29583	day	240d-180d	0	-1.81687	-2.9879	-0.645838	0.00367629
pos-7.574_410.29583	day	300d-180d	0	-2.01035	-3.18138	-0.839325	0.00346139
pos-7.574_410.29583	day	360d-180d	0	-1.79777	-2.9688	-0.626744	0.00367629
pos-7.574_410.29583	day	300d-240d	0	-0.193487	-1.36452	0.977543	0.999965
pos-7.574_410.29583	day	360d-240d	0	0.0190939	-1.15194	1.19012	0.999965
pos-7.574_410.29583	day	360d-300d	0	0.212581	-0.958449	1.38361	0.999965
pos-7.627_331.08357	day	240d-180d	0	0.453991	-0.0704453	0.978427	0.125737
pos-7.627_331.08357	day	300d-180d	0	-0.892855	-1.41729	-0.368419	0.00126329
pos-7.627_331.08357	day	360d-180d	0	-0.676342	-1.20078	-0.151906	0.0130804
pos-7.627_331.08357	day	300d-240d	0	-1.34685	-1.87128	-0.82241	1.9729e-05
pos-7.627_331.08357	day	360d-240d	0	-1.13033	-1.65477	-0.605897	0.000111997
pos-7.627_331.08357	day	360d-300d	0	0.216512	-0.307924	0.740949	0.660616
pos-7.628_548.22941	day	240d-180d	0	0.501652	-0.110091	1.11339	0.159272
pos-7.628_548.22941	day	300d-180d	0	-0.670074	-1.28182	-0.0583308	0.0429708
pos-7.628_548.22941	day	360d-180d	0	-0.737979	-1.34972	-0.126236	0.0292463
pos-7.628_548.22941	day	300d-240d	0	-1.17173	-1.78347	-0.559983	0.000493052
pos-7.628_548.22941	day	360d-240d	0	-1.23963	-1.85137	-0.627888	0.000493052
pos-7.628_548.22941	day	360d-300d	0	-0.0679052	-0.679648	0.543838	0.989283
pos-7.656_278.22392	day	240d-180d	0	0.991006	0.20474	1.77727	0.0209335
pos-7.656_278.22392	day	300d-180d	0	1.5621	0.775834	2.34837	0.000631736
pos-7.656_278.22392	day	360d-180d	0	0.21002	-0.576246	0.996286	0.87659
pos-7.656_278.22392	day	300d-240d	0	0.571094	-0.215172	1.35736	0.25137
pos-7.656_278.22392	day	360d-240d	0	-0.780986	-1.56725	0.00528014	0.0779315
pos-7.656_278.22392	day	360d-300d	0	-1.35208	-2.13835	-0.565814	0.00169925
pos-7.744_310.24996	day	240d-180d	0	1.00779	0.15279	1.86279	0.0346489
pos-7.744_310.24996	day	300d-180d	0	1.69104	0.836044	2.54604	0.000667704
pos-7.744_310.24996	day	360d-180d	0	0.442191	-0.412808	1.29719	0.486
pos-7.744_310.24996	day	300d-240d	0	0.683254	-0.171746	1.53825	0.221214
pos-7.744_310.24996	day	360d-240d	0	-0.565598	-1.4206	0.289401	0.335741
pos-7.744_310.24996	day	360d-300d	0	-1.24885	-2.10385	-0.393852	0.00887414
pos-7.774_484.30729	day	240d-180d	0	1.15756	0.62589	1.68924	9.80693e-05
pos-7.774_484.30729	day	300d-180d	0	1.07716	0.545485	1.60883	0.000165087
pos-7.774_484.30729	day	360d-180d	0	1.18565	0.653978	1.71732	9.80693e-05
pos-7.774_484.30729	day	300d-240d	0	-0.080405	-0.612078	0.451268	0.998807
pos-7.774_484.30729	day	360d-240d	0	0.0280882	-0.503585	0.559761	0.998807
pos-7.774_484.30729	day	360d-300d	0	0.108493	-0.42318	0.640166	0.998807
pos-7.816_636.29683	day	240d-180d	0	-2.39149	-4.61301	-0.169963	0.0480534
pos-7.816_636.29683	day	300d-180d	0	-2.42142	-4.64294	-0.199896	0.0480534
pos-7.816_636.29683	day	360d-180d	0	1.04741	-1.17412	3.26893	0.67401
pos-7.816_636.29683	day	300d-240d	0	-0.0299328	-2.25146	2.19159	0.99998
pos-7.816_636.29683	day	360d-240d	0	3.43889	1.21737	5.66042	0.00508203
pos-7.816_636.29683	day	360d-300d	0	3.46883	1.2473	5.69035	0.00508203
pos-7.835_488.30266	day	240d-180d	0	0.767331	0.241989	1.29267	0.01775
pos-7.835_488.30266	day	300d-180d	0	0.69705	0.171708	1.22239	0.0207166
pos-7.835_488.30266	day	360d-180d	0	0.615771	0.0904289	1.14111	0.036066
pos-7.835_488.30266	day	300d-240d	0	-0.0702805	-0.595622	0.455061	0.981583
pos-7.835_488.30266	day	360d-240d	0	-0.15156	-0.676902	0.373782	0.981583
pos-7.835_488.30266	day	360d-300d	0	-0.0812793	-0.606621	0.444063	0.981583
pos-7.89_297.20828	day	240d-180d	0	0.617941	0.243068	0.992814	0.00178383
pos-7.89_297.20828	day	300d-180d	0	0.859488	0.484615	1.23436	9.79794e-05
pos-7.89_297.20828	day	360d-180d	0	0.676047	0.301174	1.05092	0.000998304
pos-7.89_297.20828	day	300d-240d	0	0.241547	-0.133327	0.61642	0.451317
pos-7.89_297.20828	day	360d-240d	0	0.0581062	-0.316767	0.432979	0.971929
pos-7.89_297.20828	day	360d-300d	0	-0.18344	-0.558314	0.191433	0.638136
pos-7.935_473.3275	day	240d-180d	0	-1.56876	-2.58006	-0.557461	0.0099556
pos-7.935_473.3275	day	300d-180d	0	-0.593431	-1.60473	0.417868	0.568179
pos-7.935_473.3275	day	360d-180d	0	-0.294984	-1.30628	0.716316	0.846009
pos-7.935_473.3275	day	300d-240d	0	0.975329	-0.0359701	1.98663	0.122335
pos-7.935_473.3275	day	360d-240d	0	1.27378	0.262477	2.28508	0.031567
pos-7.935_473.3275	day	360d-300d	0	0.298447	-0.712852	1.30975	0.846009
pos-8.014_296.27063	day	240d-180d	0	0.942258	0.0621861	1.82233	0.066322
pos-8.014_296.27063	day	300d-180d	0	0.797114	-0.0829581	1.67719	0.126861
pos-8.014_296.27063	day	360d-180d	0	-0.345157	-1.22523	0.534915	0.833934
pos-8.014_296.27063	day	300d-240d	0	-0.145144	-1.02522	0.734928	0.966537
pos-8.014_296.27063	day	360d-240d	0	-1.28741	-2.16749	-0.407343	0.0175006
pos-8.014_296.27063	day	360d-300d	0	-1.14227	-2.02234	-0.262199	0.0248407
pos-8.104_464.26636	day	240d-180d	0	0.996974	0.279719	1.71423	0.00926986
pos-8.104_464.26636	day	300d-180d	0	1.024	0.30674	1.74125	0.00926986
pos-8.104_464.26636	day	360d-180d	0	1.02798	0.310727	1.74524	0.00926986
pos-8.104_464.26636	day	300d-240d	0	0.0270218	-0.690234	0.744278	0.999999
pos-8.104_464.26636	day	360d-240d	0	0.0310083	-0.686247	0.748264	0.999999
pos-8.104_464.26636	day	360d-300d	0	0.00398643	-0.713269	0.721242	0.999999
pos-8.112_371.3389	day	240d-180d	0	-1.35622	-2.62211	-0.0903361	0.0660481
pos-8.112_371.3389	day	300d-180d	0	-2.05139	-3.31728	-0.785503	0.00319725
pos-8.112_371.3389	day	360d-180d	0	-2.28427	-3.55016	-1.01839	0.00198299
pos-8.112_371.3389	day	300d-240d	0	-0.695167	-1.96105	0.57072	0.522302
pos-8.112_371.3389	day	360d-240d	0	-0.92805	-2.19394	0.337837	0.304437
pos-8.112_371.3389	day	360d-300d	0	-0.232883	-1.49877	1.033	0.954552
pos-8.133_366.32771	day	240d-180d	0	0.511306	0.168897	0.853715	0.00792357
pos-8.133_366.32771	day	300d-180d	0	0.506225	0.163816	0.848634	0.00792357
pos-8.133_366.32771	day	360d-180d	0	0.382981	0.0405718	0.72539	0.0498948
pos-8.133_366.32771	day	300d-240d	0	-0.00508103	-0.34749	0.337328	0.999973
pos-8.133_366.32771	day	360d-240d	0	-0.128325	-0.470734	0.214084	0.896352
pos-8.133_366.32771	day	360d-300d	0	-0.123244	-0.465653	0.219165	0.896352
pos-8.155_506.31317	day	240d-180d	0	0.637021	0.33321	0.940832	0.000106753
pos-8.155_506.31317	day	300d-180d	0	0.646583	0.342772	0.950394	0.000106753
pos-8.155_506.31317	day	360d-180d	0	0.653298	0.349487	0.957109	0.000106753
pos-8.155_506.31317	day	300d-240d	0	0.00956223	-0.294249	0.313373	0.999912
pos-8.155_506.31317	day	360d-240d	0	0.0162772	-0.287534	0.320088	0.999912
pos-8.155_506.31317	day	360d-300d	0	0.00671496	-0.297096	0.310526	0.999912
pos-8.157_488.30264	day	240d-180d	0	0.672194	0.313831	1.03056	0.000935692
pos-8.157_488.30264	day	300d-180d	0	0.592644	0.23428	0.951007	0.00172393
pos-8.157_488.30264	day	360d-180d	0	0.649942	0.291578	1.00831	0.000935692
pos-8.157_488.30264	day	300d-240d	0	-0.0795501	-0.437913	0.278813	0.99807
pos-8.157_488.30264	day	360d-240d	0	-0.0222521	-0.380615	0.336111	0.99807
pos-8.157_488.30264	day	360d-300d	0	0.057298	-0.301065	0.415661	0.99807
pos-8.189_388.25042	day	240d-180d	0	-0.260188	-0.528319	0.00794352	0.0887353
pos-8.189_388.25042	day	300d-180d	0	0.311595	0.043464	0.579726	0.0383382
pos-8.189_388.25042	day	360d-180d	0	0.203223	-0.0649085	0.471354	0.216547
pos-8.189_388.25042	day	300d-240d	0	0.571783	0.303652	0.839914	0.000257443
pos-8.189_388.25042	day	360d-240d	0	0.46341	0.195279	0.731541	0.00160798
pos-8.189_388.25042	day	360d-300d	0	-0.108372	-0.376504	0.159759	0.675098
pos-8.19_372.21902	day	240d-180d	0	-0.208177	-0.564696	0.148341	0.459561
pos-8.19_372.21902	day	300d-180d	0	0.350858	-0.00566014	0.707377	0.109465
pos-8.19_372.21902	day	360d-180d	0	0.251097	-0.105422	0.607615	0.347597
pos-8.19_372.21902	day	300d-240d	0	0.559036	0.202517	0.915554	0.00894171
pos-8.19_372.21902	day	360d-240d	0	0.459274	0.102756	0.815793	0.0263969
pos-8.19_372.21902	day	360d-300d	0	-0.0997617	-0.45628	0.256757	0.861164
pos-8.234_582.34382	day	240d-180d	0	-1.8929	-2.48677	-1.29904	7.11305e-07
pos-8.234_582.34382	day	300d-180d	0	-1.01803	-1.61189	-0.424162	0.00121985
pos-8.234_582.34382	day	360d-180d	0	-0.878581	-1.47245	-0.284716	0.00327702
pos-8.234_582.34382	day	300d-240d	0	0.874873	0.281009	1.46874	0.00327702
pos-8.234_582.34382	day	360d-240d	0	1.01432	0.420455	1.60818	0.00121985
pos-8.234_582.34382	day	360d-300d	0	0.139446	-0.454418	0.733311	0.911761
pos-8.337_307.28652	day	240d-180d	0	0.0343825	-1.07196	1.14072	0.999756
pos-8.337_307.28652	day	300d-180d	0	1.75766	0.651325	2.864	0.00477803
pos-8.337_307.28652	day	360d-180d	0	0.113674	-0.992666	1.22001	0.999756
pos-8.337_307.28652	day	300d-240d	0	1.72328	0.616942	2.82962	0.00477803
pos-8.337_307.28652	day	360d-240d	0	0.0792912	-1.02705	1.18563	0.999756
pos-8.337_307.28652	day	360d-300d	0	-1.64399	-2.75033	-0.537651	0.00503401
pos-8.452_171.10747	day	240d-180d	0	1.71489	0.505436	2.92434	0.0116473
pos-8.452_171.10747	day	300d-180d	0	-0.302027	-1.51148	0.907427	0.896267
pos-8.452_171.10747	day	360d-180d	0	0.445305	-0.764149	1.65476	0.880662
pos-8.452_171.10747	day	300d-240d	0	-2.01692	-3.22637	-0.807463	0.00473358
pos-8.452_171.10747	day	360d-240d	0	-1.26958	-2.47904	-0.0601313	0.0750034
pos-8.452_171.10747	day	360d-300d	0	0.747332	-0.462122	1.95679	0.502976
pos-8.498_426.34881	day	240d-180d	0	0.609449	0.301979	0.916919	0.00065003
pos-8.498_426.34881	day	300d-180d	0	0.309739	0.00226936	0.617209	0.0865675
pos-8.498_426.34881	day	360d-180d	0	0.393035	0.0855654	0.700505	0.0280867
pos-8.498_426.34881	day	300d-240d	0	-0.29971	-0.60718	0.00776047	0.0865675
pos-8.498_426.34881	day	360d-240d	0	-0.216414	-0.523884	0.0910565	0.278643
pos-8.498_426.34881	day	360d-300d	0	0.083296	-0.224174	0.390766	0.872073
pos-8.597_363.25505	day	240d-180d	0	-0.333154	-0.64583	-0.0204786	0.0683717
pos-8.597_363.25505	day	300d-180d	0	-0.641142	-0.953818	-0.328466	0.000425642
pos-8.597_363.25505	day	360d-180d	0	-0.495511	-0.808187	-0.182836	0.00401819
pos-8.597_363.25505	day	300d-240d	0	-0.307988	-0.620663	0.00468769	0.0816883
pos-8.597_363.25505	day	360d-240d	0	-0.162357	-0.475033	0.150318	0.571318
pos-8.597_363.25505	day	360d-300d	0	0.145631	-0.167045	0.458306	0.571318
pos-8.634_484.30785	day	240d-180d	0	-0.643348	-1.02465	-0.262046	0.00207048
pos-8.634_484.30785	day	300d-180d	0	-0.78196	-1.16326	-0.400658	0.000424961
pos-8.634_484.30785	day	360d-180d	0	-0.61964	-1.00094	-0.238338	0.00207048
pos-8.634_484.30785	day	300d-240d	0	-0.138612	-0.519915	0.24269	0.889553
pos-8.634_484.30785	day	360d-240d	0	0.0237076	-0.357595	0.40501	0.998062
pos-8.634_484.30785	day	360d-300d	0	0.16232	-0.218982	0.543622	0.889553
pos-8.698_474.32369	day	240d-180d	0	0.207248	-0.0973869	0.511883	0.309457
pos-8.698_474.32369	day	300d-180d	0	0.451293	0.146658	0.755928	0.00777339
pos-8.698_474.32369	day	360d-180d	0	0.504005	0.19937	0.80864	0.00514856
pos-8.698_474.32369	day	300d-240d	0	0.244045	-0.0605899	0.54868	0.219037
pos-8.698_474.32369	day	360d-240d	0	0.296757	-0.00787764	0.601392	0.115828
pos-8.698_474.32369	day	360d-300d	0	0.0527123	-0.251923	0.357347	0.961699
pos-8.699_237.16165	day	240d-180d	0	0.216317	-0.102827	0.535462	0.312885
pos-8.699_237.16165	day	300d-180d	0	0.4399	0.120756	0.759045	0.0149658
pos-8.699_237.16165	day	360d-180d	0	0.487496	0.168351	0.80664	0.0115849
pos-8.699_237.16165	day	300d-240d	0	0.223583	-0.0955611	0.542728	0.312885
pos-8.699_237.16165	day	360d-240d	0	0.271178	-0.047966	0.590323	0.227856
pos-8.699_237.16165	day	360d-300d	0	0.0475951	-0.271549	0.36674	0.974851
pos-8.808_421.29692	day	240d-180d	0	0.227214	-0.0623667	0.516795	0.237707
pos-8.808_421.29692	day	300d-180d	0	-0.253453	-0.543034	0.0361278	0.199219
pos-8.808_421.29692	day	360d-180d	0	-0.167644	-0.457225	0.121936	0.468327
pos-8.808_421.29692	day	300d-240d	0	-0.480667	-0.770248	-0.191086	0.00497367
pos-8.808_421.29692	day	360d-240d	0	-0.394858	-0.684439	-0.105278	0.0164366
pos-8.808_421.29692	day	360d-300d	0	0.0858086	-0.203772	0.375389	0.839905
pos-8.909_489.32292	day	240d-180d	0	0.728105	0.176094	1.28012	0.0217641
pos-8.909_489.32292	day	300d-180d	0	0.885212	0.333201	1.43722	0.0071237
pos-8.909_489.32292	day	360d-180d	0	0.597588	0.0455773	1.1496	0.0618146
pos-8.909_489.32292	day	300d-240d	0	0.157107	-0.394905	0.709118	0.910133
pos-8.909_489.32292	day	360d-240d	0	-0.130517	-0.682528	0.421494	0.910133
pos-8.909_489.32292	day	360d-300d	0	-0.287623	-0.839635	0.264388	0.719629
pos-9.009_556.40555	day	240d-180d	0	-0.459533	-1.70669	0.787624	0.992131
pos-9.009_556.40555	day	300d-180d	0	1.41081	0.163654	2.65797	0.0462177
pos-9.009_556.40555	day	360d-180d	0	-0.334965	-1.58212	0.912192	0.992131
pos-9.009_556.40555	day	300d-240d	0	1.87034	0.623186	3.1175	0.0130655
pos-9.009_556.40555	day	360d-240d	0	0.124568	-1.12259	1.37172	0.992131
pos-9.009_556.40555	day	360d-300d	0	-1.74578	-2.99293	-0.498619	0.0130655
pos-9.011_1112.80906	day	240d-180d	0	-0.443092	-1.65584	0.769659	0.886059
pos-9.011_1112.80906	day	300d-180d	0	1.38149	0.168742	2.59424	0.0440619
pos-9.011_1112.80906	day	360d-180d	0	-0.478747	-1.6915	0.734003	0.886059
pos-9.011_1112.80906	day	300d-240d	0	1.82458	0.611833	3.03733	0.00670905
pos-9.011_1112.80906	day	360d-240d	0	-0.0356555	-1.24841	1.17709	0.999793
pos-9.011_1112.80906	day	360d-300d	0	-1.86024	-3.07299	-0.647489	0.00670905
pos-9.03_391.28655	day	240d-180d	0	-0.454379	-0.801626	-0.107132	0.00929808
pos-9.03_391.28655	day	300d-180d	0	0.596088	0.248841	0.943335	0.00115475
pos-9.03_391.28655	day	360d-180d	0	0.526788	0.179541	0.874035	0.00309643
pos-9.03_391.28655	day	300d-240d	0	1.05047	0.70322	1.39771	1.63695e-06
pos-9.03_391.28655	day	360d-240d	0	0.981167	0.63392	1.32841	2.36479e-06
pos-9.03_391.28655	day	360d-300d	0	-0.0693	-0.416547	0.277947	0.943097
pos-9.04_1068.78438	day	240d-180d	0	-0.247945	-1.56263	1.06674	0.997529
pos-9.04_1068.78438	day	300d-180d	0	1.76826	0.45358	3.08295	0.0123184
pos-9.04_1068.78438	day	360d-180d	0	-0.159234	-1.47392	1.15545	0.997529
pos-9.04_1068.78438	day	300d-240d	0	2.01621	0.701525	3.33089	0.00856938
pos-9.04_1068.78438	day	360d-240d	0	0.0887114	-1.22597	1.40339	0.997529
pos-9.04_1068.78438	day	360d-300d	0	-1.9275	-3.24218	-0.612814	0.00856938
pos-9.062_512.37946	day	240d-180d	0	-0.271619	-1.41448	0.871244	0.998333
pos-9.062_512.37946	day	300d-180d	0	1.77378	0.630918	2.91664	0.00330124
pos-9.062_512.37946	day	360d-180d	0	-0.0675507	-1.21041	1.07531	0.998333
pos-9.062_512.37946	day	300d-240d	0	2.0454	0.902537	3.18826	0.0021774
pos-9.062_512.37946	day	360d-240d	0	0.204069	-0.938794	1.34693	0.998333
pos-9.062_512.37946	day	360d-300d	0	-1.84133	-2.98419	-0.698468	0.00330124
pos-9.066_1024.75742	day	240d-180d	0	-0.213702	-1.46331	1.0359	0.99852
pos-9.066_1024.75742	day	300d-180d	0	1.82524	0.57564	3.07485	0.00591566
pos-9.066_1024.75742	day	360d-180d	0	-0.142737	-1.39234	1.10687	0.99852
pos-9.066_1024.75742	day	300d-240d	0	2.03895	0.789342	3.28855	0.00427959
pos-9.066_1024.75742	day	360d-240d	0	0.0709645	-1.17864	1.32057	0.99852
pos-9.066_1024.75742	day	360d-300d	0	-1.96798	-3.21759	-0.718377	0.00427959
pos-9.095_980.73107	day	240d-180d	0	-0.278405	-1.64532	1.08851	0.997487
pos-9.095_980.73107	day	300d-180d	0	1.97309	0.606172	3.34	0.00660029
pos-9.095_980.73107	day	360d-180d	0	-0.0927679	-1.45968	1.27415	0.997487
pos-9.095_980.73107	day	300d-240d	0	2.25149	0.884576	3.61841	0.00539495
pos-9.095_980.73107	day	360d-240d	0	0.185637	-1.18128	1.55255	0.997487
pos-9.095_980.73107	day	360d-300d	0	-2.06586	-3.43277	-0.69894	0.00642299
pos-9.097_490.36513	day	240d-180d	0	-0.255874	-1.57225	1.0605	0.996205
pos-9.097_490.36513	day	300d-180d	0	1.91776	0.601383	3.23413	0.00606094
pos-9.097_490.36513	day	360d-180d	0	-0.10266	-1.41903	1.21371	0.996205
pos-9.097_490.36513	day	300d-240d	0	2.17363	0.857257	3.49	0.0052558
pos-9.097_490.36513	day	360d-240d	0	0.153214	-1.16316	1.46959	0.996205
pos-9.097_490.36513	day	360d-300d	0	-2.02042	-3.33679	-0.704043	0.00552755
pos-9.126_919.67832	day	240d-180d	0	0.0314898	-1.12794	1.19092	0.999983
pos-9.126_919.67832	day	300d-180d	0	1.67405	0.514621	2.83348	0.00782464
pos-9.126_919.67832	day	360d-180d	0	0.0165688	-1.14286	1.176	0.999983
pos-9.126_919.67832	day	300d-240d	0	1.64256	0.483131	2.80199	0.00782464
pos-9.126_919.67832	day	360d-240d	0	-0.014921	-1.17435	1.14451	0.999983
pos-9.126_919.67832	day	360d-300d	0	-1.65748	-2.81691	-0.498052	0.00782464
pos-9.154_875.65245	day	240d-180d	0	0.00546416	-1.22484	1.23577	0.999999
pos-9.154_875.65245	day	300d-180d	0	1.5658	0.335491	2.79611	0.0199346
pos-9.154_875.65245	day	360d-180d	0	-0.217531	-1.44784	1.01278	0.999999
pos-9.154_875.65245	day	300d-240d	0	1.56034	0.330027	2.79064	0.0199346
pos-9.154_875.65245	day	360d-240d	0	-0.222995	-1.4533	1.00731	0.999999
pos-9.154_875.65245	day	360d-300d	0	-1.78333	-3.01364	-0.553022	0.0190541
pos-9.261_331.19263	day	240d-180d	0	-0.954379	-1.46543	-0.443332	0.00133217
pos-9.261_331.19263	day	300d-180d	0	-0.632842	-1.14389	-0.121794	0.0240082
pos-9.261_331.19263	day	360d-180d	0	-0.781806	-1.29285	-0.270759	0.00570782
pos-9.261_331.19263	day	300d-240d	0	0.321537	-0.18951	0.832584	0.480528
pos-9.261_331.19263	day	360d-240d	0	0.172573	-0.338474	0.68362	0.84627
pos-9.261_331.19263	day	360d-300d	0	-0.148964	-0.660011	0.362083	0.84627
pos-9.26_548.33862	day	240d-180d	0	-0.866653	-1.3888	-0.34451	0.00497597
pos-9.26_548.33862	day	300d-180d	0	-0.636033	-1.15818	-0.11389	0.0272018
pos-9.26_548.33862	day	360d-180d	0	-0.682616	-1.20476	-0.160473	0.0234185
pos-9.26_548.33862	day	300d-240d	0	0.23062	-0.291523	0.752763	0.910347
pos-9.26_548.33862	day	360d-240d	0	0.184037	-0.338106	0.70618	0.910347
pos-9.26_548.33862	day	360d-300d	0	-0.0465828	-0.568726	0.47556	0.994354
pos-9.275_699.5478	day	240d-180d	0	0.218519	-1.10756	1.5446	0.980563
pos-9.275_699.5478	day	300d-180d	0	2.23572	0.909636	3.5618	0.00421132
pos-9.275_699.5478	day	360d-180d	0	0.399276	-0.926806	1.72536	0.980563
pos-9.275_699.5478	day	300d-240d	0	2.0172	0.691117	3.34328	0.00603161
pos-9.275_699.5478	day	360d-240d	0	0.180757	-1.14533	1.50684	0.980563
pos-9.275_699.5478	day	360d-300d	0	-1.83644	-3.16253	-0.51036	0.00957555
pos-9.304_655.52198	day	240d-180d	0	0.306334	-1.03459	1.64726	0.978154
pos-9.304_655.52198	day	300d-180d	0	2.37747	1.03655	3.7184	0.0024207
pos-9.304_655.52198	day	360d-180d	0	0.496704	-0.844223	1.83763	0.978154
pos-9.304_655.52198	day	300d-240d	0	2.07114	0.730214	3.41207	0.00519462
pos-9.304_655.52198	day	360d-240d	0	0.19037	-1.15056	1.5313	0.978154
pos-9.304_655.52198	day	360d-300d	0	-1.88077	-3.2217	-0.539845	0.00855771
pos-9.331_611.49583	day	240d-180d	0	0.445206	-0.870512	1.76092	0.972731
pos-9.331_611.49583	day	300d-180d	0	2.26576	0.950038	3.58147	0.00334598
pos-9.331_611.49583	day	360d-180d	0	0.201871	-1.11385	1.51759	0.972731
pos-9.331_611.49583	day	300d-240d	0	1.82055	0.504833	3.13627	0.00964676
pos-9.331_611.49583	day	360d-240d	0	-0.243335	-1.55905	1.07238	0.972731
pos-9.331_611.49583	day	360d-300d	0	-2.06389	-3.3796	-0.748168	0.00445383
pos-9.357_567.46968	day	240d-180d	0	0.411475	-0.741098	1.56405	0.998034
pos-9.357_567.46968	day	300d-180d	0	1.98819	0.83562	3.14077	0.00328405
pos-9.357_567.46968	day	360d-180d	0	0.339462	-0.813111	1.49203	0.998034
pos-9.357_567.46968	day	300d-240d	0	1.57672	0.424146	2.72929	0.010654
pos-9.357_567.46968	day	360d-240d	0	-0.0720125	-1.22459	1.08056	0.998034
pos-9.357_567.46968	day	360d-300d	0	-1.64873	-2.8013	-0.496158	0.010654
pos-9.379_523.44353	day	240d-180d	0	0.13051	-1.05875	1.31977	0.999999
pos-9.379_523.44353	day	300d-180d	0	1.74937	0.560103	2.93863	0.00854893
pos-9.379_523.44353	day	360d-180d	0	0.00530622	-1.18396	1.19457	0.999999
pos-9.379_523.44353	day	300d-240d	0	1.61885	0.429593	2.80812	0.01112
pos-9.379_523.44353	day	360d-240d	0	-0.125204	-1.31447	1.06406	0.999999
pos-9.379_523.44353	day	360d-300d	0	-1.74406	-2.93332	-0.554797	0.00854893
pos-9.396_479.41745	day	240d-180d	0	0.0982979	-1.12233	1.31893	0.995827
pos-9.396_479.41745	day	300d-180d	0	1.59635	0.375722	2.81698	0.0233488
pos-9.396_479.41745	day	360d-180d	0	-0.235423	-1.45605	0.985206	0.995827
pos-9.396_479.41745	day	300d-240d	0	1.49805	0.277424	2.71868	0.0257062
pos-9.396_479.41745	day	360d-240d	0	-0.333721	-1.55435	0.886908	0.995827
pos-9.396_479.41745	day	360d-300d	0	-1.83177	-3.0524	-0.611145	0.0137493
pos-9.485_311.31796	day	240d-180d	0	0.0191291	-1.16587	1.20413	0.999966
pos-9.485_311.31796	day	300d-180d	0	1.76314	0.578138	2.94814	0.00826855
pos-9.485_311.31796	day	360d-180d	0	0.4082	-0.776801	1.5932	0.954092
pos-9.485_311.31796	day	300d-240d	0	1.74401	0.559009	2.92901	0.00826855
pos-9.485_311.31796	day	360d-240d	0	0.389071	-0.79593	1.57407	0.954092
pos-9.485_311.31796	day	360d-300d	0	-1.35494	-2.53994	-0.169939	0.0429398
pos-9.823_145.04824	day	240d-180d	0	-0.093293	-0.160899	-0.0256875	0.0148162
pos-9.823_145.04824	day	300d-180d	0	0.0116462	-0.0559594	0.0792517	0.962173
pos-9.823_145.04824	day	360d-180d	0	-0.026245	-0.0938506	0.0413605	0.841786
pos-9.823_145.04824	day	300d-240d	0	0.104939	0.0373336	0.172545	0.00989251
pos-9.823_145.04824	day	360d-240d	0	0.067048	-0.000557572	0.134654	0.10482
pos-9.823_145.04824	day	360d-300d	0	-0.0378912	-0.105497	0.0297144	0.626795
pos-9.831_313.93477	day	240d-180d	0	-0.125868	-0.211019	-0.0407161	0.00793672
pos-9.831_313.93477	day	300d-180d	0	0.00958102	-0.0755704	0.0947324	0.98885
pos-9.831_313.93477	day	360d-180d	0	-0.0480145	-0.133166	0.0371369	0.495253
pos-9.831_313.93477	day	300d-240d	0	0.135449	0.0502972	0.2206	0.0077374
pos-9.831_313.93477	day	360d-240d	0	0.0778531	-0.00729835	0.163004	0.161464
pos-9.831_313.93477	day	360d-300d	0	-0.0575955	-0.142747	0.0275559	0.39353
