# Supplementary material for: Metabolomic profiling of backfat in Ningxiang pigs reveals lipid dynamics and carcass trait associations during the fattening stage
Source: PLoS One. 2026 Jul 22;21(7):e0353743. doi: 10.1371/journal.pone.0353743 (PMC13390868; doi:10.1371/journal.pone.0353743)
Supplement: S2 File — (XLSX) [file pone.0353743.s007.xlsx]

## Sheet: Sheet1
Parameter	Value / Setting
power	9
TOMType	"unsigned"
minModuleSize	30
reassignThreshold	0
mergeCutHeight	0.25
numericLabels	TRUE
pamRespectsDendro	FALSE
deepSplit	2
greyModule	included
