# Supplementary material for: Metabolomic profiling of backfat in Ningxiang pigs reveals lipid dynamics and carcass trait associations during the fattening stage
Source: PLoS One. 2026 Jul 22;21(7):e0353743. doi: 10.1371/journal.pone.0353743 (PMC13390868; doi:10.1371/journal.pone.0353743)
Supplement: S3 File — (XLSX) [file pone.0353743.s008.xlsx]

## Sheet: File S3
Module_Color	Module_Size
black	165
blue	256
brown	237
cyan	88
darkgreen	64
darkgrey	61
darkmagenta	43
darkolivegreen	47
darkorange	58
darkred	73
darkturquoise	64
green	206
greenyellow	107
grey	196
grey60	84
lightcyan	84
lightgreen	81
lightyellow	80
magenta	124
midnightblue	84
orange	58
paleturquoise	51
pink	126
purple	112
red	197
royalblue	79
saddlebrown	54
salmon	93
sienna3	41
skyblue	56
steelblue	53
tan	96
turquoise	338
violet	48
white	57
yellow	219
yellowgreen	33
