# Supplementary material for: Metabolomic profiling of backfat in Ningxiang pigs reveals lipid dynamics and carcass trait associations during the fattening stage
Source: PLoS One. 2026 Jul 22;21(7):e0353743. doi: 10.1371/journal.pone.0353743 (PMC13390868; doi:10.1371/journal.pone.0353743)
Supplement: S4 File — (XLSX) [file pone.0353743.s009.xlsx]

## Sheet: Sheet1
stage	Pre-slaught_Weight	Head_Weight	Trotters_Weight	Carcass_Weight	Carcass_Straight_Length	Carcass_Diagonal_Length	Slaughter_Rate	Average_Backfat_Thickness	Average_Skin_Thickness	Loin_Eye_Area	Skin_Percentage	Fat_Percentage	Lean_Meat_Percentage	Bone_Percentage	Heart_Weight	Liver_Weight	Spleen_Weight	Lung_Weight	Kidney_Weight	Stomach_Weight	Small_Intestine_Weight	Large_Intestine_Weight	Intestinal_Fat_Weight	Small_Intestine_Length	Large_Intestine_Length
180d_1	56.5	4.96	1.24	38.45	72	62.5	68.05	32.47	4.74	15.56	12.6	34.03	44.81	8.56	0.19	0.99	0.11	0.52	0.24	0.51	0.95	1.51	1.56	15.5	3.7
180d_2	50.2	4.13	1.34	34	73	65	67.73	24.6	5.57	13.33	16.44	29.5	44.26	9.79	0.21	0.84	0.06	0.84	0.24	0.4	0.88	1.45	1.27	13.5	3.8
180d_3	50.1	3.94	0.96	33.6	70.5	59	67.07	31	3.34	14.38	8.72	38.18	45.13	7.96	0.19	1.06	0.09	0.5	0.26	0.52	1.14	1.57	1.22	16.2	3.6
180d_4	55.9	4.3	1.35	38.95	78	66.5	69.68	29.29	4.46	18.74	12.66	29.26	47.87	10.21	0.2	1.01	0.07	0.68	0.26	0.52	1.11	1.72	1.33	13.9	3.7
180d_5	53	4.06	0.93	37.1	69.5	61	70	35.55	3.42	16.75	10.47	38.45	43.23	7.85	0.2	1.02	0.08	0.57	0.26	0.45	0.9	1.86	1.83	13.7	3.9
180d_6	56.5	4.08	0.93	40.39	68.5	59	71.49	33.16	3.9	16.98	9.24	41.87	42.07	6.82	0.23	0.85	0.06	0.64	0.24	0.43	1.39	1.28	1.64	13.3	3.4
240d_1	74.35	5.3	1.33	53.6	74	71	72.09	52.16	4.72	14.41	13.4	40.37	37.26	8.96	0.21	1.11	0.11	0.69	0.3	0.54	0.85	1.83	2.08	8	4
240d_2	74	4.2	1.18	54.44	83.5	67	73.57	39.36	4.25	19.76	11.27	42.36	36.96	9.41	0.22	1.12	0.11	0.74	0.26	0.62	1.23	1.22	1.65	14.3	3.85
240d_3	80	4.33	1.05	57.81	79	70	72.26	40.89	3.6	13.9	9.6	46.99	35.19	8.21	0.23	1.19	0.13	0.84	0.28	0.78	0.89	2.23	2.32	15	3.8
240d_4	72.8	4.09	1.26	53.26	77	59.5	73.16	42.9	4.37	17.57	12.08	44.71	34.75	8.47	0.26	1.19	0.08	0.51	0.3	0.54	1.03	2.15	1.85	15.8	3.9
240d_5	71.15	4.24	1.21	51.88	79.5	68.5	72.92	38.58	4.3	16.16	12.97	42.06	36.06	8.91	0.23	1.12	0.1	0.65	0.24	0.44	1.23	1.59	2.26	14.4	4
240d_6	69.6	4.69	1.08	50.46	78	68	72.5	41.82	3.9	15.72	10.79	38.76	41.58	8.88	0.23	1.15	0.07	0.69	0.26	0.57	0.97	1.58	1.97	12.9	4
300d_1	91.7	5.33	1.63	70.7	81.5	71.5	77.1	39.87	6.7	21.05	11.4	39.06	41.14	8.4	0.26	1.18	0.13	0.65	0.22	0.56	1.1	1.81	2.6	16.4	4.1
300d_2	93.2	6	1.76	67.6	87	75	72.53	41.37	7.27	17.2	13.32	38.34	38.9	9.44	0.3	1.44	0.13	0.72	0.32	0.8	1.38	2.94	3.09	14.6	4.5
300d_3	96.05	6.23	1.72	72.9	90.5	75.5	75.9	40.6	6.43	14.78	15.41	35.66	40.47	8.45	0.26	1.25	0.14	0.89	0.28	0.69	1.14	2.26	2.27	16.9	4.65
300d_4	92.3	5.53	1.85	69.95	82	69	75.79	52.37	7.03	18.28	11.58	39.68	41.41	7.33	0.27	1.28	0.14	0.79	0.28	0.46	0.88	2.26	3.08	13.7	4.1
300d_5	97.8	5.72	2	73.4	87.5	73.5	75.05	47.4	5.53	15.59	12.14	38.65	41.46	7.75	0.43	1.4	0.14	0.94	0.28	0.77	0.95	2.47	3.25	16.7	4.4
300d_6	91	5.31	1.82	70.05	83.5	74	76.98	42.57	5.63	16.36	11.7	37.09	42.55	8.66	0.28	1.24	0.13	0.96	0.32	0.57	0.87	1.65	2.4	13.9	3.7
360d_1	104.4	4.36	1.99	79.65	87	74	76.29	49.89	5.29	19.19	11.23	42.42	38.85	7.5	0.3	1.17	0.13	0.79	0.32	0.68	0.81	2.01	2.24	14.4	4.2
360d_2	111.5	3.85	2.13	82.8	91.5	79	74.26	47.56	5.19	22.01	11.31	40.53	40.48	7.68	0.34	0.89	0.08	0.55	0.36	0.59	0.71	2.13	2.89	15	4.5
360d_3	112.6	4.09	2.7	84	89.5	77	74.6	49.11	6.16	20.14	13.17	39.81	39.12	7.91	0.45	1.21	0.1	0.64	0.32	0.8	0.99	2.77	3.82	12.6	4.2
360d_4	108.5	7.27	2.68	81.1	92	79.5	74.75	51.03	5.79	16.61	16.02	36.56	39.49	7.93	0.33	1.25	0.1	0.92	0.28	0.77	0.94	3.1	3.49	13.2	4.2
360d_6	111.2	6.64	2.51	81.85	90.5	77.5	73.61	47.81	6.65	23	14.04	36.96	41.1	7.89	0.3	1.15	0.12	0.72	0.28	0.82	1.05	2.75	4.04	15.6	4.6
