# Supplementary material for: Metabolomic profiling of backfat in Ningxiang pigs reveals lipid dynamics and carcass trait associations during the fattening stage
Source: PLoS One. 2026 Jul 22;21(7):e0353743. doi: 10.1371/journal.pone.0353743 (PMC13390868; doi:10.1371/journal.pone.0353743)
Supplement: S5 File — (XLSX) [file pone.0353743.s010.xlsx]

## Sheet: File S5
Module	pre.slaught.weight	head.weight	trotters.weight	carcass.weight	Carcass.Straight.Length..cm.	Carcass.Diagonal.Length..cm.	Slaughter.Rate....	Average.Backfat.Thickness..mm.	Average.Skin.Thickness..mm.	Loin.Eye.Area..cm..	Skin.Percentage....	Fat.Percentage....	Lean.Meat.Percentage....	Bone.Percentage....	heart.weight	liver.weight	spleen.weight	lung.weight	kidney.weight	stomach.weight	small.intestine.weight	large.intestine.weight	intestinal.fat.weight	small.intestine.length	large.intestine.length
MEbisque4	0.355615	-0.0331997	0.25799	0.381799	0.35542	0.22711	0.523801	0.305576	0.114908	0.414323	-0.150696	0.363479	-0.335893	-0.118829	0.461967	0.372036	0.353538	0.149583	-0.0324327	0.238102	0.121864	0.082038	0.32059	0.200304	0.13066
MEblack	0.357384	0.354756	0.311353	0.377748	0.441856	0.210231	0.493238	0.349476	0.320187	0.176672	0.198089	0.0498017	-0.171217	-0.0432684	0.391486	0.56332	0.225393	0.322495	0.279752	0.288618	0.0490676	0.437139	0.332487	0.242378	0.405046
MEblue	-0.105826	-0.284141	-0.0441703	-0.0827982	-0.172847	-0.203903	0.0346286	-0.182424	-0.0780509	0.0995939	-0.153678	-0.00778437	0.163134	-0.240312	0.0593344	-0.326679	-0.17502	0.0771966	-0.174037	-0.193052	0.060176	-0.371515	-0.23779	0.00757002	-0.304167
MEbrown	0.59683	0.491162	0.622312	0.617153	0.479519	0.507825	0.657108	0.631303	0.615211	0.431469	0.293826	-0.0311502	-0.0704956	-0.271089	0.523609	0.478624	0.503536	0.292757	0.192271	0.244429	-0.188242	0.437616	0.650623	-0.0784634	0.484326
MEbrown4	-0.00179514	-0.156362	-0.0150528	-0.001068	0.0552873	-0.0932173	0.0570202	0.0555671	-0.0227776	0.389663	-0.076537	0.175008	-0.204074	0.122666	0.118121	0.0171762	-0.110361	-0.258215	-0.0458652	-0.105649	0.220706	-0.0999769	0.0766684	0.0289246	0.0592746
MEcyan	-0.293123	-0.315345	-0.317654	-0.261008	-0.359934	-0.302404	0.0381026	-0.189777	-0.0601094	-0.0506377	-0.0987035	0.108027	-0.144366	0.274074	-0.282923	-0.168074	-0.0946597	0.0411631	-0.315834	-0.407939	0.152875	-0.559003	-0.356841	-0.309481	-0.48087
MEdarkgreen	0.0850768	0.139064	0.0802067	0.122653	0.158276	-0.0567796	0.358591	0.0258332	0.206426	0.261225	0.0981172	-0.106602	0.0724518	0.0114623	0.0566321	0.235435	0.090956	0.19424	-0.126747	-0.00276545	0.0276256	0.049606	0.0263214	0.290125	0.14708
MEdarkgrey	0.774748	0.43518	0.553869	0.787221	0.733329	0.674882	0.827391	0.818217	0.507227	0.359534	0.254837	0.43305	-0.675369	-0.0936566	0.561632	0.692752	0.572425	0.396937	0.478052	0.526182	-0.188745	0.539488	0.687096	-0.0114531	0.669245
MEdarkmagenta	-0.382263	-0.0288947	-0.278278	-0.394441	-0.236289	-0.285467	-0.420559	-0.263774	-0.113179	-0.17014	0.102965	-0.352912	0.311038	0.282724	-0.42005	-0.0598012	-0.263161	-0.255581	-0.0957788	-0.276168	0.246499	-0.0232394	-0.320526	-0.114719	0.034424
MEdarkolivegreen	0.192071	0.0620713	0.190884	0.226029	0.240494	0.0775526	0.451596	0.0408946	0.181483	0.417949	0.129574	-0.0129905	-0.0530943	-0.0326263	0.203794	-0.0193451	-0.044303	0.256809	-0.165113	-0.0774216	0.0128592	-0.136525	0.122167	0.25798	0.0203796
MEdarkorange	-0.158871	-0.107511	-0.157501	-0.123364	-0.294497	-0.236172	0.0864299	-0.312428	0.0365415	0.0697056	-0.37706	-0.0554879	0.364732	-0.266085	-0.0603299	-0.161613	-0.0173087	-0.0719973	-0.441768	-0.265349	0.235752	-0.337497	-0.145438	0.245943	-0.365983
MEdarkorange2	-0.29658	-0.200138	-0.130166	-0.290876	-0.376171	-0.321073	-0.231998	-0.27757	-0.136668	0.116042	-0.160075	-0.205831	0.378284	-0.0891086	-0.0415734	-0.411437	-0.221251	-0.168132	-0.489499	-0.261287	0.127946	-0.451154	-0.162601	-0.141962	-0.426947
MEdarkred	-0.0155345	-0.0755999	-0.115067	-0.000425244	-0.0149418	0.00850007	0.156987	0.0502167	-0.0363945	-0.113711	0.0486432	0.246539	-0.358298	0.0741513	0.0305336	0.14546	0.16823	-0.0029953	-0.254499	-0.199524	0.183407	-0.111953	0.061582	0.0601483	0.0636016
MEdarkslateblue	-0.508679	-0.254902	-0.448675	-0.498257	-0.586872	-0.46317	-0.371182	-0.410574	-0.109351	-0.328544	-0.185867	-0.188915	0.289046	0.243554	-0.461093	-0.247559	-0.241177	-0.089152	-0.208255	-0.396717	0.125829	-0.453605	-0.497666	-0.293529	-0.49148
MEdarkturquoise	-0.0821112	0.248561	0.00791658	-0.0585418	0.0791094	-0.108707	0.110604	-0.164247	0.199186	0.0457256	0.268111	-0.409021	0.300448	0.209242	-0.0687606	0.154538	-0.0282566	0.245945	-0.132623	-0.0433564	0.139234	0.0607146	-0.108571	0.225126	0.0912338
MEfloralwhite	-0.13417	0.056014	0.0897738	-0.120448	-0.224676	-0.170516	-0.0912931	-0.12572	0.204736	0.165543	0.0150404	-0.456206	0.632307	-0.268876	-0.01878	-0.181722	-0.0143337	-0.132939	-0.293723	-0.33017	0.00934289	-0.108686	-0.000728006	-0.0333467	-0.091513
MEgreen	0.296127	0.610888	0.34964	0.285759	0.342143	0.327948	0.180802	0.271119	0.53918	-0.0318957	0.356607	-0.118424	-0.071128	0.0173583	0.188084	0.502126	0.270144	0.302646	0.172012	0.284599	0.241395	0.583656	0.388653	-0.0612458	0.324873
MEgreenyellow	0.0712944	-0.0251221	0.0166853	0.109977	0.0350002	0.08331	0.344537	-0.0476469	0.216179	0.100898	0.0942217	0.00164146	-0.0762579	0.0682515	0.113862	0.0914066	0.253827	0.323457	-0.326525	-0.105535	-0.0883822	-0.16552	0.0656414	0.151138	0.0795713
MEgrey	0.318009	0.112795	0.320409	0.308609	0.175156	0.0882136	0.195897	0.280876	0.112312	0.390211	-0.293951	0.260418	0.0309184	-0.722859	0.489655	0.0367388	0.0405166	-0.0482345	0.154368	0.212104	0.167923	0.282307	0.469298	0.208671	0.135271
MEgrey60	0.0152163	-0.0238239	0.0521562	0.054268	0.158978	0.00417807	0.293152	-0.106052	0.0822896	0.0591544	0.17352	-0.185142	0.101517	0.107262	0.162051	0.16784	0.0729073	0.359562	-0.188499	-0.141625	0.00621163	-0.0832473	-0.0264097	0.320676	0.121724
MEivory	0.410505	0.552706	0.339894	0.433047	0.37925	0.418149	0.491694	0.306614	0.667864	-0.096468	0.365743	-0.0955203	-0.0952959	-0.0256641	0.183941	0.496004	0.505709	0.593299	0.268573	0.303739	0.00639346	0.391088	0.279168	-0.00831523	0.402544
MElightcyan	-0.307685	0.0972712	-0.120033	-0.308591	-0.238555	-0.263073	-0.261595	-0.191182	-0.107885	0.0277218	0.121578	-0.282177	0.255773	0.102326	-0.318956	-0.251953	-0.308499	-0.12758	-0.3804	-0.234328	0.356325	-0.116781	-0.2167	-0.315229	-0.285453
MElightcyan1	-0.17704	-0.00325611	-0.291493	-0.162908	-0.267351	-0.249662	0.0376085	0.0333459	-0.181789	-0.172803	-0.302605	0.378364	-0.22022	-0.291162	-0.211675	-0.0384547	-0.134456	0.0471395	-0.11205	-0.195957	0.499823	-0.161599	-0.147665	-0.331929	-0.311651
MElightgreen	-0.337435	0.0497447	-0.146414	-0.32572	-0.308115	-0.320276	-0.200527	-0.237276	-0.0960743	0.0978971	0.03321	-0.28905	0.327744	0.0634767	-0.288588	-0.274566	-0.227281	-0.104147	-0.560547	-0.284885	0.372647	-0.292861	-0.245666	-0.262384	-0.380534
MElightsteelblue1	-0.0932499	-0.229284	-0.0356631	-0.0645388	-0.0176438	-0.15095	0.124552	-0.237524	-0.0425883	0.139193	0.1317	-0.0959912	0.0368486	0.0184451	0.107054	-0.278211	-0.198088	0.141757	-0.272304	-0.256667	0.0947993	-0.367682	-0.219179	0.205908	-0.111161
MElightyellow	0.237368	0.252569	0.183233	0.276241	0.164697	0.236052	0.473607	0.132447	0.343766	-0.0570551	-0.0801894	-0.0590707	0.137282	-0.0565446	0.269647	0.436038	0.457706	0.410342	0.0731614	0.0929991	-0.0142562	-0.0254325	0.212322	0.130399	0.00549773
MEmagenta	0.323486	0.378113	0.468794	0.337419	0.255461	0.313264	0.338351	0.335837	0.484672	0.319523	0.349194	-0.34055	0.255045	-0.150468	0.297673	0.223715	0.297579	0.105619	0.0222092	0.0204969	-0.190153	0.289965	0.409244	-0.0765811	0.35755
MEmediumpurple3	0.360542	0.313115	0.309346	0.386182	0.224488	0.191349	0.498916	0.38233	0.56117	0.385868	-0.0596077	0.0437751	0.0686541	-0.349315	0.263558	0.357056	0.414605	0.223178	0.0724893	0.0481904	-0.0273101	0.219176	0.385575	0.101685	0.257137
MEmidnightblue	0.454004	0.0442322	0.241616	0.46593	0.465869	0.324181	0.546591	0.491643	0.158229	0.261756	0.0436863	0.534817	-0.699975	0.00269445	0.413702	0.404047	0.318428	0.258642	0.327996	0.354355	-0.0778257	0.222721	0.337383	0.0560147	0.344465
MEnavajowhite2	-0.225099	-0.356714	-0.169806	-0.240199	-0.304404	-0.331297	-0.284503	-0.0676334	-0.393055	0.182044	-0.409343	0.197756	0.023359	-0.0945443	-0.0506902	-0.290693	-0.441085	-0.455411	-0.124507	-0.0742235	-0.0461294	-0.152001	-0.136132	-0.224939	-0.431475
MEorange	-0.0394831	-0.110473	-0.103788	-0.0464442	-0.0334435	0.0403209	-0.0437253	0.0948074	-0.267991	-0.0647361	-0.156678	0.0392101	0.0398426	0.025967	0.0120897	-0.0497176	-0.384325	-0.118681	0.0346728	-0.0176298	-0.183288	-0.0478956	0.00856312	-0.264038	0.0585442
MEorangered4	0.21784	0.36146	0.308259	0.230884	0.25901	0.275195	0.198125	-0.0406916	0.564103	-0.118072	0.436184	-0.352169	0.142871	0.142917	0.168252	0.301142	0.373116	0.41607	0.072752	0.291071	0.171416	0.290413	0.0853453	0.104627	0.219074
MEpaleturquoise	0.169378	0.352171	0.0807461	0.182089	0.295443	0.240745	0.225652	0.00349106	0.276102	-0.237647	0.377468	-0.17809	-0.0224125	0.0696134	0.00472127	0.251284	0.357929	0.304388	-0.00292032	0.195875	0.132993	0.177728	0.0405849	0.290286	0.417727
MEpalevioletred3	0.14988	-0.0991576	0.295211	0.13788	0.18636	0.0915471	-0.03016	0.00982368	0.147707	0.224717	0.115319	-0.109591	0.115099	-0.188487	0.32892	0.0400695	0.0200882	-0.179625	0.0499446	0.104349	0.227627	0.290493	0.233907	0.161892	0.230459
MEpink	-0.101726	-0.318942	-0.171295	-0.101764	-0.0683023	-0.191913	-0.0791007	-0.0832207	-0.184291	0.411871	-0.315311	0.209528	-0.0582325	-0.057848	-0.100605	-0.185875	-0.0515419	-0.346491	-0.0615689	-0.113704	0.190884	-0.26416	-0.148165	0.107623	0.00428574
MEplum1	-0.225206	-0.180537	-0.273347	-0.201023	-0.301101	-0.210812	-0.00184191	-0.218772	-0.157186	-0.0786733	-0.15545	0.122585	-0.0433728	-0.0672694	-0.169303	-0.0926065	0.0944838	-0.153805	-0.455145	-0.348001	0.144426	-0.318967	-0.142741	0.121311	-0.179775
MEplum2	0.131005	-0.164439	0.199747	0.111766	0.184947	0.107215	-0.0874847	0.067189	-0.0479701	0.236866	0.088775	-0.0762173	0.0674122	-0.102583	0.248538	-0.295071	-0.143786	-0.202608	0.166078	0.0427828	-0.150023	-0.0382534	0.0614714	0.0768912	0.213437
MEpurple	0.0571132	-0.192092	0.365109	0.0260472	0.0228358	0.0682746	-0.300881	-0.144737	0.0721309	0.33914	0.185354	-0.387794	0.411297	-0.142135	0.23122	-0.442064	-0.397889	-0.229366	0.0708033	0.0742491	-0.122735	0.129322	0.141127	-0.121557	0.00851824
MEred	-0.0228224	-0.44144	-0.09553	-0.00803635	-0.0559701	-0.221544	0.128008	0.0324817	-0.250513	0.368697	-0.334908	0.41701	-0.297172	-0.0963824	0.153857	-0.137149	-0.16081	-0.255687	-0.112898	-0.0763879	0.116044	-0.345262	-0.0871397	0.0486029	-0.206691
MEroyalblue	-0.0642269	-0.109887	-0.186046	-0.0467943	-0.128448	-0.0141795	0.0812876	0.0884838	0.0127903	-0.0349791	-0.0311684	0.132904	-0.205561	0.228238	-0.197657	-0.0107495	0.213954	-0.104021	-0.0461837	-0.13618	-0.133335	-0.270176	-0.269158	-0.262115	-0.0384315
MEsaddlebrown	-0.356711	-0.181902	-0.192309	-0.387006	-0.254027	-0.187336	-0.581575	-0.27844	-0.283371	-0.192721	0.100611	-0.375131	0.374879	0.143552	-0.377398	-0.444604	-0.390208	-0.356889	-0.0191658	-0.269073	0.0780795	-0.199298	-0.360263	-0.299122	-0.0896438
MEsalmon	-0.0889806	-0.155787	0.0682088	-0.0788189	-0.0508513	-0.016193	-0.076438	-0.309083	0.0754854	0.207348	0.188018	-0.330928	0.308855	-0.0254128	-0.0569374	-0.509697	-0.2466	-0.00814481	-0.345373	-0.311357	0.117499	-0.360019	-0.172257	0.0252774	-0.10528
MEsalmon4	0.0605015	-0.217121	-0.173613	0.0627153	-0.0114624	-0.119819	0.190396	0.289593	-0.18826	0.136752	-0.387385	0.621723	-0.502644	-0.178065	0.103733	0.174957	0.0125406	-0.108853	-0.0251595	0.0543178	0.0742216	-0.0914573	0.143909	-0.0516975	0.00915893
MEsienna3	-0.145295	-0.29067	-0.237151	-0.12825	-0.188015	-0.376972	0.0647625	0.0101346	-0.226157	0.128106	-0.243744	0.421027	-0.318092	-0.25538	-0.055682	-0.129138	-0.237019	-0.123326	-0.01179	-0.226729	0.293069	-0.253546	-0.196618	-0.0297459	-0.151662
MEskyblue	-0.135573	-0.161212	-0.259674	-0.0939662	-0.272242	-0.213421	0.214948	0.104515	-0.159172	-0.19199	-0.356386	0.238593	-0.091132	0.0273046	-0.174142	0.254347	0.257504	0.119597	-0.0851924	-0.144785	-0.282591	-0.202905	-0.222217	-0.11434	-0.32333
MEskyblue3	-0.624238	-0.759526	-0.605862	-0.629779	-0.592278	-0.687811	-0.529802	-0.488812	-0.56909	0.0903454	-0.430174	0.0560669	0.142327	0.19288	-0.407521	-0.522939	-0.680072	-0.710074	-0.252437	-0.519677	0.264425	-0.566943	-0.568606	-0.121338	-0.424615
MEsteelblue	0.0578961	0.260467	-0.0124517	0.0821173	0.155004	0.148055	0.199151	-0.146683	0.242358	-0.217146	0.390352	-0.21695	0.0289483	0.0281426	-0.0906649	0.0316319	0.326534	0.300882	-0.277265	-0.0255049	0.137541	-0.0973861	-0.0829286	0.326344	0.320156
MEtan	-0.0705384	-0.424386	-0.211517	-0.0496822	-0.231153	-0.270324	0.140126	0.0988238	-0.224086	0.254462	-0.459498	0.54941	-0.36272	-0.200326	-0.0287151	-0.111114	-0.0282042	-0.249544	0.00390186	-0.165045	0.0985514	-0.385019	-0.149721	-0.174311	-0.28854
MEthistle1	-0.38733	-0.323814	-0.290128	-0.380113	-0.378656	-0.354284	-0.309494	-0.293362	-0.264602	-0.0414969	-0.138502	-0.211084	0.342036	0.0301185	-0.372557	-0.39332	-0.388278	-0.107477	-0.155043	-0.373978	-0.000789694	-0.376792	-0.450272	-0.251131	-0.289243
MEthistle2	0.371673	0.0310834	0.423436	0.348731	0.471314	0.347084	0.0845656	0.291431	0.137562	0.249417	0.2236	0.0152971	-0.170059	0.0623279	0.37998	0.254368	0.126208	-0.145538	0.512784	0.327791	-0.239608	0.475871	0.288522	0.186414	0.462309
MEturquoise	-0.29765	-0.30969	-0.305376	-0.255788	-0.401672	-0.355739	0.0614719	-0.257818	0.00650073	0.0165398	-0.217784	0.0206697	0.0799051	0.104122	-0.289674	-0.221073	-0.00960512	0.0340457	-0.355259	-0.451753	0.0916968	-0.605604	-0.370986	-0.155749	-0.513565
MEviolet	0.255772	0.0309868	0.365182	0.264542	0.155578	0.26063	0.188918	0.0791612	0.194019	0.1123	-0.0687136	-0.188765	0.32607	-0.186345	0.377756	0.107757	0.148734	0.103084	0.134122	0.18239	-0.203847	0.0454282	0.267145	0.0504474	-0.0161096
MEwhite	-0.673228	-0.202115	-0.445405	-0.691215	-0.558248	-0.482752	-0.744757	-0.636364	-0.271638	-0.370387	0.198573	-0.569776	0.502209	0.37674	-0.655071	-0.579375	-0.544654	-0.216876	-0.329666	-0.536845	0.127228	-0.442289	-0.611886	-0.242356	-0.353634
MEyellow	0.119847	0.043778	0.150987	0.1223	0.162197	0.0550836	0.186569	0.158395	0.154047	0.149179	0.168888	0.0878835	-0.263505	0.205497	0.300307	0.208253	-0.127112	-0.0232001	0.0547157	-0.00761825	0.155678	0.117806	0.234895	-0.0554154	0.0658545
MEyellowgreen	-0.467897	-0.248502	-0.388741	-0.437462	-0.581179	-0.520909	-0.172181	-0.230879	-0.284724	-0.161786	-0.167375	-0.0125195	0.115412	0.00609341	-0.404785	-0.215376	-0.0796176	-0.151752	-0.516809	-0.456281	-0.0457738	-0.374024	-0.405406	-0.233664	-0.527168
