# Supplementary material for: Metabolomic profiling of backfat in Ningxiang pigs reveals lipid dynamics and carcass trait associations during the fattening stage
Source: PLoS One. 2026 Jul 22;21(7):e0353743. doi: 10.1371/journal.pone.0353743 (PMC13390868; doi:10.1371/journal.pone.0353743)
Supplement: S6 File — (XLSX) [file pone.0353743.s011.xlsx]

## Sheet: Sheet1
ID	180d_1	180d_2	180d_3	180d_4	180d_5	180d_6	240d_1	240d_2	240d_3	240d_4	240d_5	240d_6	300d_1	300d_2	300d_3	300d_4	300d_5	300d_6	360d_1	360d_2	360d_3	360d_4	360d_5	360d_6
pos-0.865_131.06915	1036226705	1453871166	8.50244e+08	9.99916e+08	9.73645e+08	2801803910	1054698734	1836877179	8.91022e+08	1246890984	1177328923	1089177930	1258167980	1044766366	7.77101e+08	1096172128	1316466711	1290318143	3706843609	9.13966e+08	1141571996	1083353680	1007994422	1280774363
pos-9.333_123.07926	1547343568	3861113639	7.7188e+08	5.80249e+08	1435668654	2341981699	3.2031e+08	4.78671e+08	2712935208	3591673183	1839294567	2645916198	1527607230	5.06466e+08	3.82767e+08	4330356437	1755403740	2856824851	1846091216	3960709889	5188860587	3777905290	2.18792e+08	2873051595
pos-8.031_434.29195	3252507104	2526798256	2102365289	3453853741	3483412539	2882405260	3553717361	2523352388	2057250097	2987171682	3537906730	2682922367	3813599793	2988209980	3334582595	4993737953	4264553724	3610696366	4437932114	2622182354	4255816147	3440573917	3936070426	4425455783
pos-7.772_109.01264	108924112	8.23851e+08	7.96364e+08	1447231070	9.9988e+08	1311109294	1276460379	6.46751e+08	1137856379	1487275286	1596899963	2113338260	1190413370	1620524939	1090828598	1102799369	7.17357e+08	1097089794	7.04459e+08	1371827265	8.24082e+08	1235396770	1656390617	1345482999
pos-9.773_218.0251	2121535451	1964626725	2065594606	2124558599	2129784642	2155567832	2360229102	2021602021	1744635777	1938188953	2063472111	2191333871	1496174269	2012733753	2111821298	1991906381	2082772818	2187313215	2287387121	1930183286	2212155916	2058097822	2175668811	2100378120
pos-8.884_432.27619	2475812425	1969600802	1225708774	2478855967	2638036776	1729720915	1995990683	1515481839	1262588349	1768688933	2437218055	1738796977	2502948612	1403308799	2210898266	2576497195	2389403596	2042144596	2555073819	1796973275	2387682168	2033113744	2420307621	2608240670
pos-7.851_264.24442	6.00017e+08	5.34313e+08	8.87964e+08	1022081527	8.15441e+08	4.85929e+08	1156326183	6.42296e+08	1291084904	1093124931	6.07652e+08	947948942	1762703149	3.74517e+08	5.69581e+08	9.2863e+08	8.60974e+08	1099965665	1506969375	3.36831e+08	6.46596e+08	5.34715e+08	7.06531e+08	4.28263e+08
pos-7.948_281.27123	5.84394e+08	5.2022e+08	8.60937e+08	9.95006e+08	7.93775e+08	4.71664e+08	1126635884	626142575	1255071145	1062499167	5.90527e+08	9.22935e+08	1714224199	3.17495e+07	554803494	9.03867e+08	8.37416e+08	1069957341	1463630161	3.28374e+08	6.30282e+08	3.38112e+07	6.86012e+08	4.15621e+08
pos-0.842_117.07868	2.8443e+08	4.21436e+08	3.94123e+08	4.94954e+08	2.98006e+08	399980295	3.35589e+08	4.54632e+08	2.26369e+08	2.91624e+08	4.14502e+08	1.61834e+08	4.58021e+08	3.26055e+08	3.88872e+08	3.08266e+08	3.81976e+08	4.82153e+08	3.69198e+08	305041260	3.35332e+08	2.93068e+08	3.75439e+08	2.78427e+08
pos-1.364_136.03821	6.90598e+08	7.3524e+08	6.67008e+08	5.20223e+08	6.3797e+08	1188969527	6.52439e+08	1300460642	5.54936e+08	9.31362e+08	7.85277e+08	7.25373e+08	7.40754e+08	5.18438e+08	402980526	4.95183e+08	9.17724e+08	7.81648e+08	8.35377e+08	7.51835e+08	7.95871e+08	5.70808e+08	2.38224e+08	684341234
pos-0.89_203.11526	5.05721e+08	5.51206e+08	5.24607e+08	4.65758e+08	4.68816e+08	6.94344e+08	5.15573e+08	6.97736e+08	4.38229e+08	6.42309e+08	5.60124e+08	4.89698e+08	5.07619e+08	4.72976e+08	3.85023e+08	3.55223e+08	495547013	5.00038e+08	8.13026e+08	6.06425e+08	5.99108e+08	4.01798e+08	3.38621e+08	522371235
pos-0.806_183.06559	5.08837e+08	6.81271e+08	7.32403e+08	7.16398e+08	7.988e+08	5.58249e+08	5.25305e+08	8.21584e+08	4.60066e+08	7.28668e+08	6.35055e+08	773127600	537215226	3.25636e+08	4.45076e+08	417666121	3.69301e+08	3.75731e+08	5.25373e+08	600160701	5.22756e+08	2.06289e+08	2.00643e+08	4.3688e+08
pos-9.835_202.05258	1920999962	1731703418	1662076584	1790959416	1777798574	1657237133	1834207170	1683824233	1742166204	1685297015	1659385451	1617584461	1791825769	1561716540	1798119869	1703363722	1742770623	1735579040	1725059224	1714270676	1689357586	1797941033	1593876008	1600340227
pos-5.365_519.3314	3.0507e+08	5.12847e+08	3.27167e+08	7.48416e+08	9.4649e+08	3.77489e+08	3.1064e+08	6.14109e+08	329376920	9.03335e+08	3.01988e+08	5.81472e+08	5.91182e+08	5.31795e+08	9.33636e+08	8.07101e+08	5.87285e+08	6.33008e+08	551814020	3.36277e+08	5.81304e+08	5.35997e+08	1.04689e+08	6.01815e+08
pos-9.833_220.02533	1636287721	814828980	1667773781	1257933533	1172144001	1166452884	1511724720	7.83663e+08	1150788781	1499374440	1551756042	1524802650	1198862726	7.95612e+08	1598108752	1508570893	1192189475	1156593980	1294987070	1226653147	1794599887	1450880750	791231721	8.16799e+08
pos-0.787_103.09947	5.43332e+08	7.57144e+08	9.19934e+08	7.44265e+08	1029094252	8.93256e+08	1073188793	1746105535	9.93226e+08	1393430834	1166565384	1123360292	973970994	1184083038	8.83047e+08	8.74894e+08	1075129988	8.20538e+08	1087536765	1063174320	1025907703	8.85527e+08	1101972265	8.9946e+08
pos-1.991_136.03821	1.31735e+08	2.66973e+08	3.46429e+08	2.52208e+08	3.61282e+08	2.12163e+08	154284482	140056239	1.31128e+08	4.44911e+08	1.84512e+08	2.25818e+08	1.05592e+08	2.26917e+08	2.12124e+08	2.37122e+08	1.61926e+08	2.50213e+08	2.50025e+08	1.41278e+08	3.03069e+08	275024610	3.52391e+08	1.55386e+08
pos-0.892_136.03821	5.93901e+08	5.83704e+08	5.78607e+08	511025052	5.78021e+08	7.67752e+08	5.54554e+08	7.71969e+08	448214384	6.27565e+08	5.05186e+08	5.46073e+08	6.66826e+08	4.9087e+08	4.73544e+08	5.04058e+08	6.20119e+08	5.47146e+08	6.43115e+08	5.82956e+08	6.41588e+08	4.88758e+08	3.17112e+08	5.2169e+08
pos-0.727_226.10609	7.37115e+07	1.56907e+08	1.57251e+07	3.42805e+07	8.19841e+06	6.49108e+08	8.51104e+06	2.35016e+07	3.61646e+06	1.13465e+07	5.72315e+06	1.83143e+07	5.27069e+07	4.33665e+06	3.25032e+06	5.44815e+06	8.80045e+07	3.79109e+07	1179992620	5.95921e+06	3.86821e+07	7.50992e+06	1.23799e+07	1.21386e+07
pos-8.597_218.02495	5.47216e+07	3.37981e+08	1.25605e+08	6.31515e+07	2.90425e+08	2.45628e+08	7.79879e+08	4.15319e+08	1.28591e+08	1.96513e+08	1.20121e+08	1.41584e+08	2.81043e+07	4.17864e+08	1.76222e+08	2.0347e+08	1.46697e+08	1.88354e+08	4.53976e+07	3.33492e+08	1.20118e+08	9.42308e+07	8.35187e+08	3.74453e+08
pos-5.858_521.34707	2.63883e+08	3.60331e+08	2.26077e+08	6.46466e+08	5.5298e+08	3.23793e+08	1.68107e+08	3.98413e+08	1.30746e+08	6.69213e+08	1.57129e+08	3.15967e+08	3.25748e+08	3.26595e+08	8.54103e+08	5.46956e+08	3.69324e+08	4.32346e+08	2.73758e+08	2.1629e+08	3.04719e+08	4.726e+08	6.37345e+07	4.03773e+08
pos-0.986_136.0381	108134233	279422374	2.85543e+08	1.50602e+08	1.87108e+08	2.82079e+08	1.87427e+08	2.72379e+08	2.28101e+08	2.24504e+08	2.15534e+08	2.59387e+08	2.42201e+08	1.00108e+08	1.70525e+08	1.98287e+08	2.98186e+08	190507463	2.78233e+08	2.97915e+08	3.30512e+08	1.39335e+08	2.67004e+08	1.99388e+08
pos-6.722_523.36276	1.28526e+08	344722065	1.50222e+08	3.84105e+08	3.93893e+08	1.2224e+08	8.79364e+07	239349767	1.2876e+08	1.78154e+08	3.548e+08	190265851	2.61547e+08	1.53076e+08	3.90235e+08	2.46281e+08	4.70668e+08	2.84784e+08	2.95035e+08	1.92123e+08	2.01624e+08	2.29728e+08	2.56127e+08	1.95183e+08
pos-0.747_209.07943	6.21837e+07	1.30003e+08	1.35379e+07	2.7771e+07	6.46548e+06	5.40339e+08	6.94038e+06	1.94263e+07	2.63028e+06	9.25878e+06	4.59363e+06	1.52554e+07	4.39789e+07	3.54652e+06	2.81461e+06	4.50135e+06	7.2439e+07	3.14836e+07	5.67407e+08	4.45984e+06	3.3079e+07	6.27818e+06	1.01632e+07	1.06327e+07
pos-1.359_122.04777	2.04712e+08	2.51493e+08	2.97263e+08	2.02746e+08	2.0645e+08	3.32667e+08	2.8543e+08	3.83943e+08	1.88459e+08	3.28374e+08	2.85788e+08	275764848	2.72578e+08	2.58975e+08	2.03969e+08	2.14325e+08	256899492	2.12678e+08	3.47213e+08	2.62015e+08	2.82269e+08	187710275	1.62753e+08	2.24607e+08
pos-0.923_153.05093	5.03862e+06	7.51054e+06	4.8277e+06	4.08674e+06	5.29358e+06	1.40365e+07	6.39435e+06	6.79768e+08	5.55605e+06	5.75801e+08	5.00281e+06	4.95473e+08	6.98061e+06	5.78686e+06	4.3641e+08	5.45543e+06	9.67379e+06	4.86679e+08	1.64361e+07	5.79112e+06	8.84058e+06	5.04479e+06	5.17681e+06	5.34178e+06
pos-0.891_135.04037	529435268	5.55438e+08	4.79155e+08	474365200	4.95165e+08	6.82968e+08	4.5592e+08	6.74918e+08	3.97736e+08	5.71884e+08	447114191	4.92803e+08	5.37775e+08	4.35317e+08	4.34699e+08	4.63874e+08	5.56795e+08	4.83229e+08	5.90306e+08	509767108	5.32927e+08	4.30407e+08	2.85111e+08	470251663
pos-0.823_161.10475	1.86139e+08	2.12347e+08	1.52872e+08	2.13234e+08	181825309	2.82468e+08	1.3316e+08	2.89015e+08	1.47994e+08	1.88453e+08	2.10617e+08	1.18013e+08	3.30182e+08	1.33021e+08	2.26702e+08	1.97727e+08	401095002	1.66566e+08	5.41763e+08	1.7094e+08	3.04824e+08	2.12906e+08	2.50778e+08	1.63289e+08
pos-0.821_147.05281	3.76883e+08	809276241	407177504	520930713	5.80086e+08	4.90611e+08	490008268	9.5606e+08	5.5627e+08	5.46267e+08	6.2849e+08	391499851	5.83809e+08	4.38385e+08	5.78088e+08	4.48904e+08	6.43515e+08	4.74989e+08	5.28121e+08	4.90802e+08	5.91208e+08	5.37875e+08	3.93448e+08	5.40827e+08
pos-3.175_102.04673	296436456	2.123e+08	3.20801e+08	2.29309e+08	2.31729e+08	2.5734e+08	295674279	6.37977e+08	2.60747e+08	4.24844e+08	360549057	3.27982e+08	2.96214e+08	2.48679e+08	1.50311e+08	1.73228e+08	3.53354e+08	189193364	2.56321e+08	2.98161e+08	3.94106e+08	183772049	1.32064e+08	1.8898e+08
pos-0.715_113.05297	6.84018e+07	1.4104e+08	14935984	3.1717e+07	6.91632e+06	589359160	7.54576e+06	1.8949e+07	2.9641e+06	1.0045e+07	5.01951e+06	1.70594e+07	4.66648e+07	3.58449e+06	2.56542e+06	4.9404e+06	8.03042e+07	3.61197e+07	1035414289	4.99463e+06	3.54407e+07	7.24367e+06	1.10318e+07	1.14445e+07
pos-0.808_146.06884	3.82359e+08	7.71527e+08	3.03512e+08	3.96662e+08	4.56742e+08	4.55122e+08	2.55145e+08	6.963e+08	3.03502e+08	2.71049e+08	451557766	2.72912e+08	4.3601e+08	2.416e+08	3.39046e+08	2.90586e+08	3.42379e+08	3.35754e+08	4.29209e+08	295626631	4.44348e+08	3.93116e+08	219559660	3.59618e+08
pos-0.807_129.0423	3.82359e+08	7.71527e+08	3.03512e+08	3.96662e+08	4.56742e+08	4.55122e+08	2.55145e+08	6.963e+08	3.03502e+08	2.71049e+08	451557766	2.72912e+08	4.3601e+08	2.416e+08	3.39046e+08	2.90586e+08	3.42379e+08	3.35754e+08	4.29209e+08	295626631	4.44348e+08	3.93116e+08	219559660	3.59618e+08
pos-3.537_104.06236	7.23337e+08	6.76134e+08	6.62546e+08	7.09922e+08	6.17697e+08	724119975	7.02372e+08	7.91719e+08	8.01201e+08	6.35521e+08	5.56487e+08	5.80992e+08	6.77121e+08	7.20753e+08	6.90718e+08	7.4356e+08	6.27807e+08	7.1818e+08	9.32611e+08	8.70871e+08	8.60127e+08	6.94959e+08	6.55013e+08	5.44592e+08
pos-5.338_477.28458	1.34293e+08	2.02418e+08	1.1365e+08	2.37979e+08	2.28992e+08	1.30156e+08	1.0166e+08	1.99753e+08	1.08768e+08	1.81633e+08	8.29358e+07	1.90358e+08	1.33078e+08	1.53922e+08	2.00871e+08	1.77068e+08	147534932	1.51665e+08	111058609	7.84726e+07	9.65503e+07	1.06727e+08	4.54041e+07	1.22965e+08
pos-4.281_273.26609	2.30907e+08	4.68498e+08	214650314	3.01409e+08	2.20799e+08	2.26394e+08	2.64748e+08	2.66471e+08	2.41199e+08	1.8832e+08	2.17364e+08	1.97231e+08	1.60273e+08	2.20543e+08	2.48208e+08	2.21192e+08	2.26064e+08	2.44641e+08	4.8016e+08	2.34929e+08	6.58609e+08	2.37896e+08	5.0816e+08	400214523
pos-1.358_203.11527	7.83137e+07	8.84296e+07	9.12266e+07	7.21743e+07	8.31625e+07	1.47525e+08	1.05325e+08	1.62486e+08	6.60202e+07	137766028	1.0452e+08	1.0542e+08	8.24326e+07	9.08783e+07	6.15289e+07	5.68392e+07	9.56422e+07	9.43473e+07	1.92779e+08	1.13308e+08	1.00465e+08	6.40765e+07	6.09089e+07	9.78887e+07
pos-8.658_123.07924	4.42403e+08	4.31033e+08	6.11777e+07	4.66716e+08	1.64348e+08	4.57429e+08	3.0926e+08	1.03764e+08	8.22289e+08	4.79988e+08	3.64919e+08	4.1559e+08	4.80805e+08	4.08344e+08	3.087e+08	8.07371e+08	3.91247e+07	7.16784e+08	362709772	3.46084e+08	3.98994e+08	3.437e+08	4.13753e+08	4.25158e+08
pos-5.213_425.34961	2.61988e+07	8.21943e+07	4.29988e+07	3.87653e+07	9.47722e+07	2.53017e+08	4.01089e+07	1.4048e+08	2.41491e+07	1.17486e+08	4.90058e+07	7.40168e+07	2.3103e+07	4.45655e+07	3.53161e+07	4.10244e+07	4.23874e+07	4.47833e+07	1.2553e+08	2.90194e+07	2.33381e+07	3.56235e+07	5.90787e+07	6.78069e+07
pos-3.174_148.05209	2.38723e+08	2.25351e+08	2.3285e+08	1.75594e+08	2.31421e+08	2.68167e+08	1.86133e+08	5.02889e+08	2.01935e+08	3.53342e+08	256595832	2.38701e+08	3.20486e+08	1.50263e+08	1.16765e+08	1.36101e+08	2.6508e+08	1.45654e+08	2.78829e+08	2.33669e+08	3.10332e+08	1.43642e+08	9.86457e+07	1.45987e+08
pos-9.833_97.95364	4.11719e+08	4.51703e+08	4.58783e+08	4.12333e+08	3.6135e+08	4.60689e+08	4.55883e+08	4.91329e+08	4.56164e+08	4.42455e+08	4.5035e+08	3.68583e+08	3.48582e+08	4.17742e+08	388819080	3.89333e+08	4.48569e+08	5.66811e+08	374105687	4.11619e+08	7.08122e+08	4.30739e+08	4.13473e+08	4.87156e+08
pos-1.861_131.09439	1.73308e+08	1.75931e+08	1.82627e+08	1.42218e+08	1.88741e+08	2.15183e+08	1.58079e+08	2.71731e+08	1.4325e+08	2.67083e+08	198502264	1.86063e+08	2.19988e+08	1.58264e+08	1.19447e+08	1.46427e+08	2.09767e+08	1.45483e+08	1.81427e+08	1.77374e+08	2.52026e+08	7.35877e+07	5.88833e+07	1.51608e+08
pos-1.79_85.08898	1.73671e+08	1.65571e+08	178802102	1.44638e+08	2.02875e+08	2.34613e+08	2.22794e+08	4.49153e+08	1.45235e+08	1.9465e+08	2.14063e+08	1.81855e+08	254111162	1.62489e+08	1.29564e+08	1.60453e+08	239180366	1.35281e+08	2.16051e+08	2.0737e+08	2.57644e+08	1.56132e+08	6.90212e+07	1.64946e+08
pos-3.379_187.06296	1.52173e+08	1.34189e+08	1.2822e+08	1.24301e+08	1.47119e+08	1.69122e+08	1.3902e+08	3.07536e+08	9.09282e+07	259572373	1.45365e+08	1.39007e+08	1.81806e+08	1.36459e+08	1.329e+08	1.25934e+08	197273906	1.28074e+08	1.95625e+08	1.70939e+08	1.96449e+08	1.32667e+08	1.27196e+07	1.40024e+08
pos-6.012_521.34707	5.47109e+07	6.0492e+07	6.99304e+07	1.62238e+08	1.65358e+08	6.79083e+07	4.51927e+07	1.02136e+08	4.26471e+07	2.30474e+08	6.49971e+07	9.40403e+07	6.80581e+07	125891253	2.14611e+08	1.67818e+08	1.75889e+08	1.41684e+08	6.77314e+07	7.80387e+07	1.06791e+08	1.35271e+08	4.68113e+07	9.15063e+07
pos-5.487_519.33137	2.75107e+07	3.40645e+07	5.63484e+07	1.02212e+08	129285148	3.89842e+07	5.24172e+07	8.6431e+07	4.75823e+07	2.43302e+08	4.33511e+07	1.03127e+08	7.32085e+07	1.15508e+08	1.87218e+08	1.76794e+08	1.56828e+08	1.27605e+08	5.53786e+07	5.72723e+07	9.09574e+07	1.02537e+08	1.489e+07	8.97842e+07
pos-6.499_148.0157	431330191	4.27708e+08	4.72427e+08	4.66071e+08	3.67997e+08	3.90042e+08	4.33351e+08	5.42228e+08	5.08438e+08	498801356	3.80637e+08	4.86097e+08	4.90027e+08	3.40728e+08	3.41738e+08	3.39285e+08	3.78978e+08	6.00096e+08	4.11665e+08	415563615	3.85151e+08	4.87893e+08	4.31347e+08	4.93294e+08
pos-0.709_146.10526	1.93606e+08	1.93385e+08	1.81736e+08	1.54694e+08	1.68805e+08	258709114	1.72505e+08	3.7828e+08	1.87599e+08	1.9602e+08	2.11514e+08	2.40577e+08	2.5968e+08	1.37681e+08	1.19066e+08	163082093	1.95176e+08	1.7589e+08	2.37111e+08	1.89894e+08	2.68873e+08	196971441	4.50082e+07	1.89603e+08
pos-6.611_329.1771	1.72179e+08	1.19439e+08	110427668	225382291	2.00369e+08	1.66793e+08	1.7908e+08	1.13684e+08	1.00754e+08	2.21104e+08	1.86073e+08	1.42711e+08	1.47495e+08	2.56831e+08	1.62418e+08	1.89873e+08	2.74542e+08	176057974	1.62805e+08	2.37777e+08	2.10259e+08	1.57432e+08	1.67658e+08	1.76049e+08
pos-0.663_122.03283	1.87386e+08	2.38725e+08	1.38159e+08	1.71611e+08	1.44789e+08	2.74177e+08	1.50192e+08	1.8167e+08	1.02527e+08	1.05147e+08	2.59592e+08	1.33276e+08	2.50165e+08	1.38394e+08	1.86984e+08	1.60059e+08	153936907	1.45424e+08	2.62611e+08	1.76287e+08	1.46859e+08	1.73344e+08	1.68252e+08	1.86704e+08
pos-0.705_129.07873	1.7779e+08	1.71658e+08	1.69276e+08	1.40724e+08	1.55448e+08	2.23125e+08	1.61109e+08	3.56067e+08	1.73674e+08	1.80985e+08	1.96014e+08	2.22647e+08	2.46975e+08	1.27354e+08	1.10705e+08	1.50406e+08	1.75533e+08	1.59513e+08	2.26893e+08	1.80305e+08	2.475e+08	1.80819e+08	3.98474e+07	1.73304e+08
pos-5.781_495.3315	2.91663e+07	5.72545e+07	3.81405e+07	7.22854e+07	9.28387e+07	5.55158e+07	3.77128e+07	7.91574e+07	2.97502e+07	1.04038e+08	8.19175e+07	5.02006e+07	59109380	5.14385e+07	1.06198e+08	7.22297e+07	127870991	7.20998e+07	6.06519e+07	4.92986e+07	5.09976e+07	7.14562e+07	7.1498e+07	5.70923e+07
pos-0.822_130.02623	143075445	3.2424e+08	2.10996e+08	2.55457e+08	278560485	2.10617e+08	2.95581e+08	4.91225e+08	3.35584e+08	3.35478e+08	3.25879e+08	2.05311e+08	3.02595e+08	267792935	3.38658e+08	2.51224e+08	3.8625e+08	2.46239e+08	2.54779e+08	2.78971e+08	2.96661e+08	277900154	2.34011e+08	298215705
pos-3.53_129.15148	1.90794e+08	2.10641e+08	2.0561e+08	1.89276e+08	1.9422e+08	1.83501e+08	2.16561e+08	2.02577e+08	1.95358e+08	1.73125e+08	2.10192e+08	5.01083e+08	2.09747e+08	2.31746e+08	1.77657e+08	1.82031e+08	1.92172e+08	2.47309e+08	5.92432e+07	1.98935e+08	2.17294e+08	1.9408e+08	177460890	1.88493e+08
pos-5.623_495.33151	2.22652e+07	5.18108e+07	3.15088e+07	5.51496e+07	9.5473e+07	6.20412e+07	4.36424e+07	1.07529e+08	5.10682e+07	1.56426e+08	3.66672e+07	5.58536e+07	7.84286e+07	7.09234e+07	164506908	7.60859e+07	1.28778e+08	7.09981e+07	7.82194e+07	5.57515e+07	7.31933e+07	1.04768e+08	2.67243e+07	9.64265e+07
pos-6.357_296.23447	1.00131e+08	249059061	1.41579e+08	1.37883e+08	1.18748e+08	1.72876e+08	2.01664e+08	1.30792e+08	1.69971e+08	1.6212e+08	8.91556e+07	1.54931e+08	284197487	3.94914e+08	4.62356e+08	3.0797e+08	1.66116e+08	3.23962e+08	3.09299e+08	1.24341e+08	1.50503e+08	2.23565e+08	1.05002e+08	1.77511e+08
pos-9.836_138.01009	414291056	3.89885e+08	4.19327e+08	4.08687e+08	4.60253e+08	411384534	4.18122e+08	4.0337e+08	4.11637e+08	3.64826e+08	3.93065e+08	4.02826e+08	4.12762e+08	4.49713e+08	4.31575e+08	4.1256e+08	431995376	4.01284e+08	4.01495e+08	4.06987e+08	3.95253e+08	4.03318e+08	4.27468e+08	4.03323e+08
pos-0.794_105.04223	2.07935e+08	3.44928e+08	1.6431e+08	1.77907e+08	2.13549e+08	2.39022e+08	1.14934e+08	3.25241e+08	1.37644e+08	1.29862e+08	213860008	1.45821e+08	2.24954e+08	1.06269e+08	1.44494e+08	1.4596e+08	1.55473e+08	1.68451e+08	2.17895e+08	1.4663e+08	2.32958e+08	1.85303e+08	7.38169e+07	1.74255e+08
pos-0.839_97.97667	2.50576e+08	2.85646e+08	2.4903e+08	2.37522e+08	2.37194e+08	3.47407e+08	2.54078e+08	2.5783e+08	1.92197e+08	2.35136e+08	2.37492e+08	2.66983e+08	2.1209e+08	2.16678e+08	2.10844e+08	2.37401e+08	2.2478e+08	2.06054e+08	3.87865e+08	2.46897e+08	2.38637e+08	2.10142e+08	2.1846e+08	2.37594e+08
pos-4.61_210.16142	230000357	1.92475e+08	1.7195e+08	1.93519e+08	1.72237e+08	2.78032e+08	1.98326e+08	2.35019e+08	1.39189e+08	1.40674e+08	1.50975e+08	1.65736e+08	2.16856e+08	1.20147e+08	1.29096e+08	1.68893e+08	2.01867e+08	1.64253e+08	137198362	1.34223e+08	2.14415e+08	1.57362e+08	1.43755e+08	2.01713e+08
pos-5.095_399.3341	9.15921e+06	2.45763e+07	2.02728e+07	8.59859e+06	3.93468e+07	7.33362e+07	1.78405e+07	7.097e+07	1.03606e+07	6.93728e+07	3.40676e+07	1.98939e+07	1.08008e+07	3.32669e+07	1.86624e+07	2.8072e+07	4.04438e+07	1.35985e+07	5.04907e+07	2.42481e+07	1.17125e+07	1.87361e+07	4.60971e+07	2.08459e+07
pos-8.253_434.29195	2.38029e+08	1.55594e+08	1.41083e+08	2.55431e+08	2.61804e+08	1.95361e+08	2.44921e+08	2.01263e+08	1.41442e+08	1.88729e+08	2.76608e+08	2.03622e+08	2.60133e+08	2.49029e+08	2.90139e+08	4.06073e+08	4.27985e+08	3.2901e+08	3.86483e+08	2.17282e+08	3.65487e+08	2.61428e+08	3.47548e+08	3.01338e+08
pos-0.721_138.0426	7.03324e+07	8.53834e+07	4.19518e+07	1.07146e+07	1.43922e+07	2.26639e+08	7.957e+06	7.96577e+07	9.36544e+06	4.22686e+07	3.42269e+07	9.88461e+06	9.5154e+07	2.71114e+07	7.246e+06	7.10246e+06	7.80579e+07	1.7325e+07	4.09491e+08	8.52251e+06	1.0951e+07	2.76348e+07	1.21554e+07	8.22822e+06
pos-6.68_481.31591	5.23413e+07	1.49953e+08	4.24186e+07	1.13867e+08	110713627	3.81726e+07	3.19589e+07	7.81263e+07	3.91464e+07	4.59546e+07	1.11539e+08	6.66646e+07	6.89931e+07	4.06462e+07	8.08535e+07	6.13786e+07	9.54424e+07	7.37322e+07	9.09045e+07	4.46272e+07	4.1916e+07	4.57822e+07	4.23975e+07	5.05397e+07
pos-5.584_427.36524	8.36793e+06	2.26007e+07	2.3262e+07	1.69945e+07	3.65548e+07	3.12121e+07	1.20214e+07	5.83355e+07	7.96608e+06	5.02891e+07	2.91651e+07	1.29281e+07	1.27583e+07	2.53886e+07	1.66354e+07	2.5056e+07	4.91722e+07	1.3919e+07	4.56597e+07	3.07829e+07	1.65678e+07	1.87228e+07	2.96856e+07	1.66533e+07
pos-0.807_125.01441	3.63163e+08	221464073	310946350	3.38156e+08	3.09127e+08	3.90394e+08	3.18223e+08	2.92752e+08	2.57585e+08	234033202	3.04838e+08	270056487	2.24177e+08	4.01581e+08	2.90581e+08	299935949	300259325	3.04282e+08	295170700	3.49859e+08	2.9795e+08	2.0818e+08	1.3683e+08	3.55058e+08
pos-7.581_360.2655	4.56499e+07	5.1108e+07	4.35675e+07	4.67564e+07	5.21372e+07	3.04511e+07	2.90277e+07	5.60583e+07	2.47998e+07	6.70804e+07	2.38649e+07	5.32399e+07	5.16661e+07	2.62637e+07	3.71737e+07	5.69477e+07	4.6015e+07	4.97848e+07	7.27624e+07	4.01155e+07	4.71102e+07	5.34927e+07	9.30498e+06	4.42113e+07
pos-10.117_202.05228	1.63341e+08	1.80019e+08	1.33592e+08	1.30853e+08	3.90729e+08	1.47659e+08	1.51942e+08	1.38121e+08	156258127	1.54989e+08	1.43906e+08	1.37272e+08	1.46479e+08	1.7917e+08	1.50702e+08	1.54602e+08	1.18181e+08	1.58833e+08	1.54266e+08	1.5568e+08	1.51673e+08	1.55233e+08	1.27073e+08	1.45662e+08
pos-0.734_155.06917	7.40328e+07	8.77269e+07	4.38633e+07	1.36917e+07	1.39399e+07	2.1774e+08	1.20529e+07	8.65463e+07	1.14463e+07	4.81567e+07	3.90471e+07	1.28691e+07	1.04447e+08	2.99987e+07	8.5579e+06	1.03998e+07	8.2916e+07	1.51364e+07	3.87745e+08	1.34342e+07	1.63923e+07	3.03044e+07	1.22302e+07	1.24487e+07
pos-5.458_477.28453	1.0833e+07	1.55782e+07	1.91829e+07	3.90655e+07	4.24308e+07	1.59157e+07	1.97978e+07	4.61075e+07	2.02906e+07	7.03242e+07	1.2656e+07	3.65747e+07	2.27488e+07	4.1637e+07	4.63798e+07	4.8816e+07	4.17169e+07	3.4352e+07	1.16907e+07	1.5839e+07	1.87075e+07	2.57391e+07	4.99597e+06	1.90875e+07
pos-0.662_127.01177	1.65719e+08	207747553	116882083	1.45254e+08	1.16734e+08	1.67193e+08	1.02832e+08	1.25871e+08	8.48158e+07	7.71307e+07	1.86825e+08	1.11388e+08	1.50295e+08	1.02435e+08	1.25336e+08	9.10754e+07	1.25169e+08	1.09049e+08	2.40403e+08	1.38502e+08	125252099	1.27688e+08	8.8176e+07	1.2323e+08
pos-8.191_225.17226	3.25343e+07	3.09124e+07	5.38864e+07	1.20357e+08	5.73283e+07	9.67174e+07	7.07599e+07	1.04785e+08	1.22606e+07	2.68222e+07	1.71297e+07	2.03097e+07	4.07149e+07	2.31788e+07	5.11172e+07	5.96111e+07	9.18715e+06	9.90326e+06	1.36589e+07	1.39789e+07	4.35352e+07	1.08943e+08	5.90067e+07	2.98488e+07
pos-0.762_174.11133	2.50112e+08	1.79993e+08	2.31472e+08	1.96345e+08	2.14456e+08	2.35417e+08	2.01811e+08	3.04953e+08	2.05241e+08	2.25459e+08	1.1858e+08	2.34685e+08	2.26512e+08	1.45122e+08	1.00166e+08	1.75826e+08	1.56414e+08	1.40854e+08	1.76641e+08	1.99731e+08	248358935	1.94975e+08	3.64986e+07	1.4887e+08
pos-5.827_479.30023	6.98884e+07	8.37845e+07	5.76913e+07	1.09956e+08	9.92261e+07	8.5121e+07	6.0637e+07	124600439	6.39385e+07	1.19784e+08	5.00571e+07	9.23343e+07	9.61017e+07	7.35341e+07	1.66811e+08	9.36025e+07	1.12784e+08	1.10529e+08	6.99176e+07	5.89837e+07	6.99156e+07	1.13226e+08	3.18579e+07	8.29267e+07
pos-8.191_208.14581	3.09452e+07	2.91852e+07	5.17746e+07	1.15968e+08	5.506e+07	9.30413e+07	6.76195e+07	1.00406e+08	1.11286e+07	2.53433e+07	1.6558e+07	1.94872e+07	3.93719e+07	2.21492e+07	4.88844e+07	5.70646e+07	8.76845e+06	9.82518e+06	1.31186e+07	1.33189e+07	4.2017e+07	1.05656e+08	5.69283e+07	2.88138e+07
pos-0.818_257.10218	6.93079e+07	3.3962e+07	1.25772e+08	1.35846e+08	1.37138e+08	3.7009e+08	1.18477e+08	1.15387e+08	1.01354e+08	1.67962e+08	2.75586e+08	1.3012e+08	1.51415e+08	1.84101e+08	1.55958e+08	2.49193e+08	8.42575e+07	1.93935e+08	3.66246e+08	8.14315e+07	1.08596e+08	1.60885e+08	1.12045e+08	1.20429e+08
pos-9.836_166.005	3.44376e+08	3.16599e+08	3.41506e+08	3.25969e+08	3.36582e+08	307916526	3.17737e+08	3.3755e+08	3.32412e+08	3.02319e+08	3.14931e+08	3.04893e+08	3.34696e+08	3.31636e+08	3.37166e+08	3.24577e+08	3.21299e+08	3.4524e+08	3.67694e+08	3.1526e+08	3.25411e+08	3.42396e+08	3.14894e+08	3.2967e+08
pos-0.72_197.07963	2.01526e+07	4.23472e+07	5.03123e+06	9.88797e+06	2.10834e+06	1.77708e+08	2.41993e+06	6.82164e+06	842326	2.81092e+06	1.39183e+06	5.24259e+06	1.31448e+07	755207	730599	1.47674e+06	2.34392e+07	1.06257e+07	3.66932e+08	1.66481e+06	1.02288e+07	2.2284e+06	3.52945e+06	4.11451e+06
pos-9.829_261.05175	2.80656e+08	2.93189e+08	3.27002e+08	2.81456e+08	2.9667e+08	2.63353e+08	2.8775e+08	3.03259e+08	169999695	2.93659e+08	3.02985e+08	2.77592e+08	2.87034e+08	2.71058e+08	3.37962e+08	3.38379e+08	3.25194e+08	2.79367e+08	2.85705e+08	2.57754e+08	3.51376e+08	3.15847e+08	2.97182e+08	3.04157e+08
pos-0.734_248.0881	1.65429e+07	4.05393e+07	5.01014e+06	8.09918e+06	1.95185e+06	1.54579e+08	2.07066e+06	6.62447e+06	821041	2.93965e+06	1.2908e+06	4.43647e+06	1.29315e+07	1.06543e+06	658943	1.36776e+06	2.36338e+07	9.815e+06	287914100	1.69955e+06	9.90311e+06	1.98805e+06	3.48983e+06	3.34227e+06
pos-0.89_307.08305	7.31536e+07	1.88164e+07	8.75615e+07	7.44791e+07	6.35121e+07	2.61478e+07	4.53779e+07	1.82549e+07	8.10629e+06	4.09843e+06	3.72221e+07	2.1453e+07	2.54781e+06	2.2185e+07	7.76153e+07	1.87235e+07	5.26812e+06	4.28899e+06	5.86304e+07	3.74195e+07	2.14928e+07	2.47423e+07	4.90574e+07	1.79841e+07
pos-1.574_164.04698	7.8038e+07	8.48261e+07	8.3468e+07	5.94098e+07	8.38478e+07	8.76574e+07	7.69988e+07	1.88924e+08	6.9618e+07	1.22019e+08	8.87838e+07	8.33814e+07	9.61823e+07	6.64914e+07	5.73808e+07	6.72657e+07	9.92467e+07	6.65412e+07	8.65472e+07	7.54541e+07	1.12515e+08	6.83625e+07	2.89393e+07	7.18311e+07
pos-8.936_318.2913	6.60031e+07	7.88893e+07	7.33896e+07	8.00505e+07	1.8408e+08	8.34907e+07	9.58936e+07	5.22274e+07	4.32308e+07	4.69398e+07	5.89677e+07	2.72379e+07	9.5844e+07	1.93559e+07	4.76655e+07	5.03741e+07	4.896e+07	5.19661e+07	3.82816e+07	2.44048e+07	7.75396e+07	5.02825e+07	6.81363e+07	4.00348e+07
pos-5.053_375.25138	1.31917e+08	2.07476e+08	1.82843e+08	1.18236e+08	1.68499e+08	1.57945e+08	2.3364e+08	1.57869e+08	1.75969e+08	1.6788e+08	1.41388e+08	1.91664e+08	1.62953e+08	2.08689e+08	2.13905e+08	193659709	2.0672e+08	1.80427e+08	1.9547e+08	1.50262e+08	1.8965e+08	2.1457e+08	2.05322e+08	1.86507e+08
pos-9.835_243.07898	3.10495e+08	3.05945e+08	2.92479e+08	3.03656e+08	3.28306e+08	3.01699e+08	3.0786e+08	2.91332e+08	295517722	268355952	281734729	2.9943e+08	3.0194e+08	3.15329e+08	3.17829e+08	2.90023e+08	2.99855e+08	296243679	3.16043e+08	2.92591e+08	2.89336e+08	3.07334e+08	283912598	283352657
pos-4.93_423.33407	3.89459e+06	5.78815e+06	5.45877e+06	6.16126e+06	8.47689e+06	3.38541e+07	5.46757e+06	1.30504e+07	5.2007e+06	1.7403e+07	4.93707e+06	8.05471e+06	9.14694e+06	8.2787e+06	4.39831e+06	7.43914e+06	4.44227e+06	6.09358e+06	2.17999e+07	3.02129e+06	8.0501e+06	4.96802e+06	7.57934e+06	6.70423e+06
pos-0.896_122.03742	6.77819e+07	1.76888e+07	8.01489e+07	7.0034e+07	5.92107e+07	24147886	4.20588e+07	1.67869e+07	7.62584e+06	3.69694e+06	3.467e+07	2.01141e+07	2.30402e+06	2.09679e+07	7.31283e+07	1.72537e+07	4.8495e+06	3.74132e+06	5.54555e+07	3.40312e+07	1.97243e+07	2.3151e+07	4.67614e+07	1.66493e+07
pos-5.992_280.23957	1.87978e+08	2.63841e+08	1.90698e+08	1.57678e+08	1.4667e+08	2.37069e+08	2.01042e+08	2.7031e+08	1.4545e+08	1.66619e+08	1.72592e+08	1.60355e+08	3.25063e+08	143704335	1.07963e+08	2.0917e+08	1.26301e+08	2.74769e+08	2.40216e+08	1.04457e+08	1.79726e+08	9.62913e+07	7.43352e+07	130469637
pos-8.935_335.31774	6.03728e+07	7.2218e+07	6.65517e+07	7.30742e+07	1.68051e+08	7.59832e+07	8.79133e+07	4.76408e+07	3.96438e+07	4.30338e+07	5.39826e+07	2.48204e+07	8.75528e+07	1.78076e+07	4.36117e+07	4.59136e+07	4.44487e+07	4.77339e+07	3.52176e+07	2.23191e+07	7.11916e+07	4.60187e+07	6.20583e+07	3.65775e+07
pos-8.33_210.16138	6.36366e+07	5.80479e+07	6.64225e+07	1.19146e+08	7.3813e+07	1.1682e+08	8.53541e+07	1.31449e+08	2.00456e+07	3.51183e+07	4.07736e+07	4.16135e+07	7.81263e+07	3.51892e+07	5.24269e+07	7.26471e+07	4.04835e+07	2.89425e+07	3.1972e+07	2.35631e+07	5.92761e+07	1.0022e+08	6.10785e+07	5.94034e+07
pos-5.108_414.20339	1.20949e+08	1.74776e+08	1.64488e+08	1.52047e+08	1.35194e+08	1.69558e+08	1.56189e+08	1.14695e+08	9.6424e+07	9.545e+07	1.27836e+08	1.27344e+08	1.83345e+08	1.42639e+08	1.10557e+08	1.4096e+08	1.43042e+08	1.17171e+08	1.88996e+08	1.1802e+08	1.95358e+08	1.2751e+08	1.80601e+08	1.78363e+08
pos-4.294_317.29223	3.72359e+07	1.40286e+08	4.65744e+07	7.70052e+07	3.5472e+07	6.28777e+07	1.35732e+07	1.22491e+07	1.30816e+07	1.12266e+07	1.37616e+07	1.25773e+07	1.09481e+07	1.34253e+07	1.25526e+07	1.23563e+07	1.20751e+07	1.31506e+07	1.22079e+08	4.27551e+07	2.32614e+08	2.82146e+07	1.52615e+08	1.35806e+08
pos-9.835_110.03138	213591720	2.11725e+08	2.26672e+08	2.14405e+08	3.01049e+08	2.87743e+08	2.49274e+08	2.18887e+08	224674433	195057477	2.0581e+08	2.35687e+08	2.06977e+08	2.70301e+08	2.30826e+08	237036305	261622992	2.04798e+08	213003481	2.41955e+08	229936616	2.42546e+08	2.65094e+08	2.27961e+08
pos-8.191_210.1615	2.64481e+07	2.33883e+07	3.9499e+07	92569410	4.80768e+07	7.86268e+07	6.23767e+07	8.79816e+07	1.09203e+07	2.13782e+07	1.22819e+07	1.81202e+07	3.25744e+07	1.95559e+07	4.124e+07	4.7431e+07	7.88634e+06	9.62624e+06	1.03507e+07	1.14681e+07	3.41922e+07	8.27209e+07	4.75628e+07	2.40563e+07
pos-1.356_307.08304	5.29333e+07	1.37543e+07	7.25081e+07	53155142	5.00741e+07	2.16997e+07	3.36816e+07	1.61042e+07	4.92636e+06	3.37864e+06	2.89716e+07	1.67212e+07	1.79036e+06	1.69018e+07	5.79952e+07	1.26833e+07	4.28195e+06	3.61842e+06	4.62018e+07	2.55973e+07	1.85708e+07	1.62544e+07	4.51218e+07	1.25737e+07
pos-0.709_132.08958	2.1026e+08	1.46555e+07	197820569	1.67427e+08	2.13422e+08	3.74e+06	221579543	1.89046e+07	6.89286e+06	2.93853e+08	3.52544e+07	6.81945e+06	1.10346e+07	1.17557e+06	1.0105e+07	2.00029e+08	1.56406e+07	6.54646e+06	1.68096e+07	4.32633e+06	9.64117e+06	2.10935e+08	102873009	1.82431e+07
pos-8.45_337.33363	1.42085e+08	1.38706e+08	1.26992e+08	1.75218e+08	137709974	1.33853e+08	2.64217e+08	1.71867e+08	1.52549e+08	1.62531e+08	1.87947e+08	1.74323e+08	210883981	1.67678e+08	1.49068e+08	136969461	1.83213e+08	1.66919e+08	280078968	1.11764e+08	1.39754e+08	1.51953e+08	1.62568e+08	1.37957e+08
pos-8.331_227.18787	5.80538e+07	5.31938e+07	6.12895e+07	1.08048e+08	6.70196e+07	1.06354e+08	7.99718e+07	1.19354e+08	1.80361e+07	3.28697e+07	3.70522e+07	3.76958e+07	7.13584e+07	3.2175e+07	47745203	6.54724e+07	3.71191e+07	2.58539e+07	2.8652e+07	2.11838e+07	5.33572e+07	9.11469e+07	5.49268e+07	5.47186e+07
pos-0.718_92.03726	2.78646e+07	4.52262e+07	1.25258e+07	1.65394e+07	2.98445e+06	150920365	2.34221e+06	1.94902e+07	2.3085e+06	7.55335e+06	2.2026e+06	3.23971e+06	2.83938e+07	6.46071e+06	2.01647e+06	1.99246e+06	3.37589e+07	2.12995e+07	2.89154e+08	1.11036e+07	3.81394e+06	8.25349e+06	5.09778e+06	2.84507e+06
pos-0.89_151.04904	9.92829e+07	91555974	9.18547e+07	6.33997e+07	6.78327e+07	1.03274e+08	7.83703e+07	1.69149e+08	8.12937e+07	1.08291e+08	9.58875e+07	7.58702e+07	1.22898e+08	6.80959e+07	7.32422e+07	7.96984e+07	1.21391e+08	1.04681e+08	8.51317e+07	1.17031e+08	1.1137e+08	8.27572e+07	1.18559e+07	9.40106e+07
pos-8.191_227.1878	2.50372e+07	2.1692e+07	3.63788e+07	8.6383e+07	4.448e+07	7.29385e+07	5.83234e+07	8.20625e+07	1.05738e+07	2.0053e+07	1.15998e+07	1.69473e+07	3.05121e+07	18050210	3.8058e+07	4.36792e+07	7.50968e+06	9.31949e+06	9.78489e+06	1.08167e+07	3.14731e+07	7.651e+07	4.43704e+07	2.23901e+07
pos-0.889_133.01949	4.1261e+06	4.52234e+06	5.32721e+06	4.46197e+06	9.41168e+06	3.94572e+06	7.26247e+06	8.6138e+06	4.50104e+06	5.32693e+06	5.66054e+06	4.32014e+06	6.31279e+06	2.4514e+06	4.72061e+06	3.31204e+06	8.07764e+06	6.65547e+06	7.12319e+06	1.16042e+07	3.38431e+07	3.96901e+06	4.1637e+07	4.57608e+07
pos-7.731_330.27612	3.21615e+07	4.47965e+07	1.91717e+07	4.28509e+07	3.11838e+07	3.71377e+07	2.37075e+07	3.89143e+07	2.54985e+07	2.13883e+07	2.03563e+07	2.31156e+07	2.75452e+08	2.48592e+07	4.05205e+07	3.97134e+07	3.63406e+07	5.72826e+07	3.10912e+07	1.31329e+07	1.85444e+07	2.21043e+07	1.82861e+07	2.43068e+07
pos-7.637_255.25552	9.37109e+07	8.70153e+07	1.1904e+08	9.96682e+07	1.07045e+08	7.3135e+07	127349371	7.60441e+07	125936310	1.25332e+08	8.24128e+07	1.45946e+08	180226515	6.55155e+07	8.33592e+07	1.00794e+08	1.03868e+08	1.92778e+08	1.84277e+08	4.89015e+07	1.06566e+08	7.62596e+07	1.02779e+08	7.88314e+07
pos-5.261_414.2034	1.90252e+08	2.17142e+08	2.15599e+08	1.85572e+08	247521478	1.97642e+08	1.9835e+08	2.17809e+08	1.59998e+08	1.74951e+08	1.77187e+08	1.95943e+08	254955703	2.44108e+08	1.80248e+08	2.39917e+08	2.34944e+08	196272246	2.53452e+08	2.00217e+08	2.19497e+08	2.25851e+08	1.97013e+08	1.49303e+08
pos-4.286_300.27689	5.35402e+06	5.63424e+06	1.47394e+07	6.6245e+06	6.08665e+06	1.33469e+07	3.79227e+07	8.36492e+06	4.87937e+06	7.82785e+07	1.33637e+07	1.70246e+07	9.53475e+06	3.94963e+06	9.45087e+06	5.05817e+07	8.82498e+06	1.02943e+07	5.81365e+07	5.79428e+06	6.16774e+06	7.05111e+06	6.34109e+06	3.34693e+07
pos-9.822_140.97557	1.88726e+08	194367049	2.59257e+08	7.10294e+07	1.85235e+08	1.92389e+08	1.88711e+08	8.53503e+07	1.96774e+08	1.9176e+08	2.25264e+08	1.86053e+08	1.64702e+08	1.89254e+08	2.21097e+08	2.11847e+08	1.93808e+08	2.42341e+08	1.81963e+08	1.86997e+08	230652463	8.71985e+07	1.07689e+08	1.9748e+08
pos-6.357_278.22384	5.58382e+07	1.3742e+08	7.68805e+07	7.79033e+07	6.7741e+07	9.80306e+07	113035146	7.39556e+07	9.27885e+07	9.02805e+07	4.91292e+07	8.6678e+07	1.62232e+08	2.22082e+08	2.57035e+08	1.71284e+08	9.5021e+07	1.7493e+08	1.65302e+08	7.01937e+07	8.5106e+07	1.21604e+08	5.68181e+07	1.00608e+08
pos-0.7_108.57113	193322	842221	230197	263664	472248	1.13232e+06	136426	524148	154535	90268.4	302634	271220	393457	208599	129863	187508	418097	216364	3.21123e+06	84002.2	253033	193570	173208	136082
pos-0.888_134.02234	9.38341e+07	8.70531e+07	8.74639e+07	6.10987e+07	6.4072e+07	9.75062e+07	7.38176e+07	1.51305e+08	7.585e+07	1.00456e+08	8.9764e+07	7.12466e+07	1.11865e+08	6.66906e+07	7.01989e+07	7.64296e+07	1.12679e+08	9.56901e+07	8.12817e+07	1.07171e+08	102912883	7.98489e+07	1.1736e+07	8.73722e+07
pos-4.239_394.26131	137359870	5.62426e+07	8.056e+07	1.39198e+08	1.58292e+08	1.10098e+08	1.19886e+08	8.19301e+07	5.32125e+07	1.05471e+08	1.45421e+08	1.05889e+08	1.73162e+08	1.07511e+08	1.42364e+08	2.50789e+08	2.00391e+08	143116767	187754461	8.7095e+07	2.01986e+08	1.23214e+08	1.43359e+08	2.25801e+08
pos-9.837_179.03668	2.27648e+08	2.21569e+08	2.49925e+08	2.37577e+08	2.49903e+08	2.18821e+08	2.26262e+08	2.17713e+08	2.26833e+08	1.9121e+08	2.22407e+08	2.28025e+08	229983881	249117760	2.47742e+08	2.39672e+08	2.34372e+08	2.42556e+08	2.17617e+08	2.29128e+08	2.20522e+08	2.2184e+08	2.29731e+08	2.34152e+08
pos-8.446_383.33887	1.26503e+08	1.04155e+08	1.0672e+08	1.02094e+08	9.63787e+07	7.94494e+07	1.19754e+08	1.86309e+08	7.89202e+07	1.09483e+08	1.49334e+08	9.48093e+07	2.05891e+08	9.79811e+07	112990785	6.45559e+07	1.17254e+08	8.2122e+07	1.66529e+08	5.62669e+07	7.80394e+07	8.91561e+07	9.24707e+07	9.97762e+07
pos-8.031_418.26098	1.39371e+08	1.05477e+08	9.55452e+07	1.65032e+08	1.79055e+08	1.3042e+08	1.38139e+08	1.24631e+08	8.99854e+07	1.47576e+08	1.75347e+08	1.28772e+08	1.66396e+08	1.296e+08	1.57767e+08	236978428	2.05551e+08	1.82612e+08	1.87881e+08	1.23296e+08	2.17038e+08	1.59146e+08	1.8288e+08	2.2806e+08
pos-0.731_109.06381	2.76092e+07	4.48442e+07	1.24052e+07	1.63344e+07	2.82752e+06	1.49215e+08	2.20608e+06	1.92493e+07	2.1269e+06	7.32837e+06	2.08217e+06	3.0154e+06	2.81427e+07	6.30489e+06	1.79754e+06	1.85355e+06	3.34039e+07	2.10831e+07	1.14685e+07	1.09524e+07	3.72571e+06	8.09127e+06	4.96907e+06	2.67969e+06
pos-0.671_179.03688	4.03217e+07	4.11105e+07	1.92415e+07	2.06479e+07	3.21968e+07	3.09492e+07	2.26004e+07	2.43337e+07	1.96855e+07	1.68952e+07	6.87925e+07	1.96357e+07	5.36114e+07	2.22344e+07	240190779	2.72473e+07	3.19975e+07	2.69127e+07	3.19514e+07	2.10144e+07	1.9004e+07	2.35039e+07	3.20759e+07	2.77423e+07
pos-0.662_99.01692	1.03757e+08	1.30045e+08	7.89455e+07	8.49773e+07	7.87568e+07	1.17975e+08	7.48475e+07	8.95532e+07	5.75537e+07	5.78326e+07	1.30424e+08	7.0045e+07	112968843	7.49815e+07	8.18234e+07	7.52639e+07	8.27904e+07	7.3287e+07	1.43929e+08	9.47053e+07	8.27718e+07	9.07897e+07	7.50891e+07	8.96702e+07
pos-5.978_479.30022	1.51712e+07	2.57325e+07	1.79733e+07	3.67419e+07	4.18736e+07	2.15839e+07	1.88178e+07	4.08285e+07	1.78721e+07	5.33286e+07	2.46773e+07	3.21965e+07	3.29452e+07	3.1583e+07	6.31063e+07	4.20052e+07	6.38533e+07	5.15294e+07	2.1034e+07	2.55331e+07	2.86459e+07	4.13251e+07	1.42581e+07	2.90378e+07
pos-5.992_262.22906	1.37608e+08	1.95018e+08	1.40226e+08	1.11508e+08	1.08487e+08	1.75937e+08	1.46434e+08	1.99313e+08	1.06986e+08	1.21211e+08	1.28107e+08	1.1785e+08	2.36837e+08	9.88377e+07	7.88792e+07	1.54724e+08	9.32186e+07	2.0599e+08	1.75796e+08	7.07703e+07	1.33186e+08	7.10054e+07	5.48634e+07	9.69831e+07
pos-6.153_278.22391	1.36444e+08	2.06624e+08	1.00067e+08	1.14272e+08	1.02241e+08	1.96825e+08	133420995	188041570	1.03318e+08	1.41475e+08	7.71725e+07	104507036	2.34024e+08	9.72659e+07	9.24372e+07	1.61975e+08	9.61746e+07	2.35442e+08	1.75561e+08	8.68529e+07	1.02103e+08	8.16584e+07	5.29102e+07	9.78029e+07
pos-9.629_400.33322	3.26068e+07	8.87597e+07	2.91868e+07	4.02313e+07	8.00503e+07	2.35413e+08	4.24078e+07	2.14436e+07	3.32761e+07	2.6355e+07	3.98808e+07	1.3232e+08	1.82657e+08	4.45865e+07	9.64414e+07	7.66617e+07	5.33891e+07	2.85064e+07	1.31438e+08	4.62574e+07	7.69514e+07	1.68376e+07	2.05961e+07	7.82841e+07
pos-9.833_99.94904	1.4262e+08	153225845	2.07513e+08	1.45733e+08	1.34741e+08	1.55213e+08	1.44349e+08	4.53405e+07	1.54095e+08	1.44629e+08	1.75888e+08	1.37205e+08	1.16099e+08	1.48729e+08	1.96476e+08	1.94501e+08	1.56121e+08	1.95549e+08	1.39335e+08	1.46094e+08	2.07665e+08	4.18349e+07	1.4907e+08	1.52207e+08
pos-0.869_145.10989	4.73952e+07	7.00477e+07	7.26697e+07	6.52488e+07	6.90629e+07	1.03131e+08	4.55728e+07	8.40373e+07	4.48328e+07	7.41092e+07	9.67733e+07	9.03532e+07	6.61541e+07	5.0403e+07	5.22116e+07	4.74556e+07	7.07105e+07	5.85518e+07	1.01644e+08	4.84633e+07	6.48329e+07	4.80573e+07	5.93706e+07	6.43944e+07
pos-4.811_157.14634	6.6008e+07	6.36041e+07	1.36208e+08	5.30806e+07	4.89444e+07	5.97684e+07	6.65557e+07	5.85822e+07	6.02632e+07	5.18763e+07	6.99562e+07	9.32676e+07	8.11647e+07	5.63716e+07	5.78455e+07	5.36212e+07	5.36608e+07	1.30797e+08	1.35482e+08	5.18204e+07	2.27237e+08	5.51762e+07	5.74969e+07	6.58649e+07
pos-9.822_186.07514	2.2361e+08	2.00464e+08	2.05298e+08	2.15589e+08	2.11939e+08	2.06568e+08	2.12811e+08	217964461	2.07438e+08	2.07172e+08	2.07553e+08	2.25635e+08	2.11352e+08	1.9759e+08	218704417	2.04652e+08	2.14992e+08	2.1115e+08	2.09458e+08	2.04722e+08	2.18107e+08	220356589	2.06465e+08	2.1265e+08
pos-7.16_262.22894	5.33608e+07	4.84664e+07	7.45184e+07	7.86465e+07	6.38137e+07	4.0286e+07	1.05016e+08	5.11692e+07	1.04467e+08	6.46701e+07	7.30172e+07	1.41922e+08	139023569	3.98376e+07	5.09175e+07	6.49103e+07	74393915	2.06875e+08	1.78905e+08	3.21491e+07	8.42037e+07	4.42226e+07	5.74152e+07	4.19964e+07
pos-5.338_432.27649	5.4794e+07	2.15985e+07	2.76573e+07	6.56735e+07	5.51964e+07	3.56228e+07	7.46199e+07	1.29223e+08	9.55341e+07	1.49275e+08	1.98324e+08	1.53575e+08	9.75342e+07	1.00376e+08	118167380	1.38097e+08	1.23868e+08	1.14705e+08	1.44195e+08	9.01187e+07	1.70476e+08	1.21987e+08	1.63729e+08	2.21364e+08
pos-8.33_225.17223	4.69802e+07	3.82477e+07	4.49825e+07	8.43121e+07	4.85301e+07	8.32414e+07	5.87189e+07	9.74221e+07	1.52418e+07	2.51038e+07	2.34102e+07	2.88368e+07	5.55569e+07	2.54247e+07	3.90214e+07	5.06302e+07	2.85412e+07	2.01675e+07	2.17512e+07	1.57952e+07	4.19645e+07	7.12004e+07	4.24731e+07	4.12682e+07
pos-0.745_264.06176	5.867e+06	1.23369e+07	998411	2.77044e+06	1.1272e+06	4.95318e+07	671145	2.72123e+06	364675	1.2211e+06	572893	1.48292e+06	3.92324e+06	724600	404088	414446	7.00994e+06	2.98769e+06	1.48508e+08	855768	3.01453e+06	552103	999400	1.38226e+06
pos-5.357_501.28486	7.39017e+07	8.13247e+07	6.37392e+07	8.02669e+07	1.15389e+08	6.58355e+07	4.3179e+07	1.53222e+08	8.3702e+07	9.91564e+07	6.47344e+07	1.07175e+08	1.33472e+08	6.1933e+07	9.81881e+07	9.27306e+07	7.96102e+07	1.05299e+08	9.88445e+07	5.44996e+07	7.39703e+07	7.9547e+07	6.95233e+07	9.03636e+07
pos-0.655_128.13103	526615	515901	381905	359292	309235	396545	323103	481546	367560	297805	873912	286341	631996	301426	520115	283058	617182	455805	513041	350504	417521	330997	3.31852e+06	356483
pos-7.064_402.22449	146607450	1.23815e+08	1.04709e+08	1.22724e+08	1.18552e+08	1.28987e+08	1.61166e+08	1.45178e+08	124374544	1.10075e+08	1.3667e+08	1.28971e+08	1.527e+08	1.25491e+08	1.13181e+08	1.27346e+08	8.65044e+07	1.34633e+08	1.50429e+08	9.55126e+07	1.2234e+08	111497903	1.42576e+08	9.42523e+07
pos-0.662_150.02771	7.08784e+07	9.67675e+07	5.33972e+07	6.60438e+07	4.47493e+07	7.9366e+07	5.24484e+07	5.7998e+07	3.87066e+07	3.80863e+07	8.33591e+07	4.30516e+07	8.52127e+07	4.89019e+07	6.61624e+07	5.39597e+07	4.73838e+07	4.31772e+07	1.03955e+08	6.31631e+07	5.97433e+07	6.53102e+07	4.52291e+07	5.28933e+07
pos-7.293_362.30226	1.24643e+08	1.3089e+08	1.39518e+08	1.1658e+08	1.27885e+08	1.72852e+08	125580086	1.15994e+08	1.2546e+08	1.33949e+08	1.18418e+08	1.18368e+08	1.62021e+08	115967696	1.23462e+08	1.28627e+08	1.37054e+08	1.96371e+08	1.41699e+08	1.1448e+08	1.33794e+08	129689984	1.50484e+08	147318903
pos-4.543_301.29739	6.05651e+07	1.12612e+08	6.25825e+07	8.39458e+07	6.31659e+07	5.98026e+07	7.80947e+07	8.99393e+07	7.16349e+07	5.4821e+07	7.14915e+07	6.17651e+07	5.49008e+07	7.19041e+07	7.72698e+07	6.35342e+07	6.74765e+07	6.81672e+07	1.19741e+08	6.48354e+07	1.42721e+08	6.62547e+07	1.2777e+08	1.01301e+08
pos-9.833_180.0066	1.10552e+08	1.69368e+08	1.93142e+08	1.84185e+08	104399753	1.22598e+08	1.61866e+08	1.65212e+08	167706432	1.68942e+08	1.93019e+08	1.84906e+08	1.70331e+08	1.78405e+08	1.70651e+08	1.81818e+08	1.25341e+08	1.15215e+08	9.71244e+07	1.70766e+08	2.00426e+08	1.56203e+08	1.21193e+08	142508773
pos-0.865_89.04755	1.71966e+07	2.00482e+07	1.33721e+07	1.33525e+07	1.48379e+07	3.45778e+07	1.42984e+07	1.79926e+07	1.01761e+07	1.47244e+07	1.51582e+07	1.12557e+07	1.58217e+07	1.2893e+07	9.47482e+06	1.34231e+07	19816994	1.12181e+07	3.87162e+07	3.13844e+06	1.44712e+07	1.1019e+07	1.54012e+07	1.60964e+07
pos-0.808_89.0475	1.2733e+08	1.08333e+08	1.22018e+08	102998487	1.19791e+08	1.41931e+08	1.18315e+08	174059773	1.28375e+08	1.47328e+08	1.10664e+08	1.35012e+08	1.53074e+08	104688474	9.60219e+07	1.1377e+08	1.26757e+08	1.03904e+08	1.47907e+08	1.63973e+08	137745076	9.02557e+07	3.88291e+07	1.23952e+08
pos-3.273_219.11022	2.15502e+07	3.62557e+07	1.80412e+07	2.3273e+07	2.9781e+07	5.19753e+07	1.56113e+07	3.25517e+07	1.8826e+07	3.53177e+07	3.19589e+07	2.11733e+07	2.51621e+07	14057051	1.71074e+07	1.75514e+07	4.15656e+07	2.48082e+07	3.54213e+07	2.94414e+07	2.31565e+07	1.90897e+07	1.67105e+07	2.39327e+07
pos-4.719_431.30275	662015	7.91324e+07	1.18906e+06	1.46525e+06	3.20072e+07	1.97866e+06	4.82104e+06	6.73053e+06	4.23503e+06	2.59192e+06	8.3443e+07	2.40715e+06	2.02401e+08	1.63808e+06	2.45635e+06	3.92531e+06	3.15142e+07	8.04378e+06	1.36201e+07	1.00125e+06	6.06686e+06	2.74538e+06	6.56503e+06	5.90378e+06
pos-8.746_292.2757	6.05515e+07	4.04558e+07	4.29443e+07	9.80306e+07	6.7261e+07	5.29624e+07	7.11607e+07	7.39214e+07	4.72236e+07	5.26289e+07	4.6063e+07	3.5616e+07	8.50285e+07	2.21054e+07	5.29853e+07	6.17788e+07	3.79223e+07	4.616e+07	5.38169e+07	2.05608e+07	4.81599e+07	6.59938e+07	4.93904e+07	3.98027e+07
pos-8.746_309.3023	5.95339e+07	3.97956e+07	4.22713e+07	9.63178e+07	6.60868e+07	5.21404e+07	7.00768e+07	7.2655e+07	4.64259e+07	5.17316e+07	4.53126e+07	3.50112e+07	8.3624e+07	2.17881e+07	5.20846e+07	6.08015e+07	3.73323e+07	4.5372e+07	5.29e+07	2.02823e+07	4.73345e+07	6.49058e+07	4.84918e+07	3.91811e+07
pos-1.093_122.04775	4.80684e+07	5.37634e+07	5.17028e+07	5.61664e+07	4.80012e+07	6.69642e+07	5.09831e+07	8.89064e+07	4.66312e+07	7.28612e+07	6.31305e+07	5.7928e+07	4.98344e+07	4.28836e+07	4.81955e+07	4.56333e+07	5.33147e+07	4.05073e+07	6.92532e+07	5.81652e+07	4.98405e+07	3.65071e+07	2.42264e+07	4.84973e+07
pos-4.612_430.26119	1.11432e+08	9.38353e+07	9.52796e+07	8.51316e+07	1.0934e+08	1.31976e+08	9.30856e+07	1.43743e+08	1.29197e+08	1.3644e+08	122549883	1.78075e+08	1.04032e+08	1.12258e+08	8.85359e+07	1.5448e+08	1.29727e+08	9.27409e+07	1.1854e+08	1.04915e+08	1.23787e+08	8.19888e+07	9.35145e+07	1.38108e+08
pos-0.75_121.91701	3.7789e+07	3.75492e+07	4.32635e+07	3.66035e+07	5.74936e+07	4.31108e+07	3.91879e+07	7.65191e+07	3.2643e+07	4.28727e+07	4.33632e+07	3.40381e+07	4.34872e+07	4.45091e+07	3.63035e+07	4.12179e+07	4.42839e+07	3.68233e+07	5.10977e+07	4.74532e+07	4.01121e+07	3.65985e+07	4.10792e+07	4.24095e+07
pos-0.889_140.05832	6.71837e+07	8.32204e+07	6.99378e+07	6.85359e+07	7.2191e+07	9.20656e+07	8.94249e+07	8.82653e+07	6.98682e+07	9.82768e+07	8.02274e+07	8.5944e+07	7.83387e+07	7.93117e+07	8.10925e+07	7.84692e+07	6.74704e+07	5.96027e+07	9.90753e+07	8.10685e+07	7.10113e+07	5.88903e+07	3.88418e+07	8.00628e+07
pos-8.543_337.33391	1.42085e+08	1.38706e+08	3.94094e+07	1.75218e+08	137709974	2.70111e+07	3.69725e+07	6.17175e+07	3.59172e+07	6.31533e+07	1.87947e+08	1.74323e+08	5.09138e+07	1.67678e+08	1.49068e+08	136969461	5.37442e+07	1.66919e+08	3.94107e+07	2.48051e+07	1.39754e+08	1.51953e+08	1.62568e+08	3.7287e+07
pos-8.33_208.14579	3.98291e+07	3.25322e+07	3.82718e+07	7.14969e+07	4.06068e+07	7.10794e+07	5.01831e+07	8.2702e+07	1.25013e+07	2.13243e+07	2.00066e+07	2.46793e+07	4.7805e+07	2.23692e+07	3.33287e+07	4.35052e+07	2.42341e+07	1.72246e+07	1.81739e+07	1.3517e+07	3.55848e+07	6.05023e+07	3.62116e+07	3.5424e+07
pos-7.799_326.28102	417280	1.13214e+06	6.31485e+06	748629	3.7048e+06	1.86436e+08	1.3787e+07	9.67968e+06	6.92119e+06	1.48392e+06	7.47536e+06	5.96374e+06	1.80956e+06	8.28164e+06	2.08782e+06	1.32321e+07	411970	4.08669e+06	6.45796e+06	728731	215876	8.79003e+06	428566	1.13369e+06
pos-5.224_287.24529	2.81295e+07	4.00532e+07	4.61644e+07	1.8899e+07	6.56056e+06	1.85971e+08	1.77376e+06	1.33109e+06	2.07435e+06	1.84353e+06	1.70427e+06	1.64962e+06	1.73784e+06	1.4572e+06	1.51074e+06	1.69091e+06	1.34174e+06	1.65892e+06	1.74185e+06	1.41014e+06	1.85496e+06	1.88793e+06	1.75196e+06	1.95611e+06
pos-0.896_228.14677	1.45198e+07	2.71984e+07	6.63941e+06	7.29542e+06	4.3981e+06	9.35654e+07	5.13741e+06	1.70081e+07	4.19781e+06	9.20328e+06	2.33252e+07	8.69926e+06	3.39388e+07	5.63417e+06	6.02484e+06	7.7806e+06	4.27896e+07	1.79914e+07	1.45858e+08	5.21253e+06	2.91945e+07	7.73994e+06	1.30036e+07	1.36364e+07
pos-0.891_122.04776	6.44637e+07	7.75042e+07	6.58658e+07	6.49598e+07	6.95057e+07	8.98015e+07	8.56122e+07	9.25598e+07	6.8356e+07	101187421	7.46695e+07	8.41345e+07	8.1275e+07	7.64735e+07	7.38946e+07	7.61664e+07	6.75381e+07	5.69165e+07	1.04002e+08	7.97163e+07	6.83696e+07	6.89426e+07	3.83402e+07	7.4925e+07
pos-7.293_318.27619	9.99858e+07	9.98063e+07	1.04066e+08	9.60902e+07	9.08124e+07	1.31316e+08	9.81769e+07	1.04559e+08	1.00638e+08	1.41397e+08	9.84059e+07	9.43095e+07	1.42472e+08	1.15637e+08	102434742	1.12319e+08	1.08152e+08	1.3527e+08	1.18347e+08	8.5956e+07	1.02713e+08	1.04517e+08	118229398	1.09685e+08
pos-0.742_225.94372	3.21973e+07	5.51938e+07	4.66395e+07	4.74494e+07	3.63158e+07	4.61369e+07	5.3493e+07	6.40759e+07	3.55592e+07	8.99952e+07	5.86243e+07	5.33658e+07	5.68527e+07	5.20895e+07	4.69555e+07	5.87846e+07	6.41168e+07	6.2979e+07	2.38074e+07	5.75666e+07	6.817e+07	6.01163e+07	7.06631e+07	4.22505e+07
pos-0.696_100.05786	260251	764429	292504	310408	514928	940434	207737	567978	227078	125717	374751	297508	407844	344075	257838	262312	465466	220892	2.55508e+06	145608	268032	220380	248206	169172
pos-7.559_432.27651	1.02316e+08	8.83832e+07	7.87258e+07	9.50448e+07	9.54437e+07	1.1242e+08	9.89601e+07	9.0316e+07	8.88008e+07	8.67534e+07	1.20105e+08	1.2737e+08	1.32278e+08	1.1723e+08	9.99453e+07	1.79571e+08	1.39514e+08	1.1045e+08	1.56849e+08	8.05185e+07	1.13485e+08	9.45524e+07	1.15164e+08	1.32032e+08
pos-0.746_241.91761	4.43179e+07	6.08504e+07	5.7003e+07	5.54039e+07	5.68371e+07	5.68008e+07	6.10308e+07	8.95644e+07	4.33276e+07	8.57922e+07	6.77439e+07	5.71168e+07	6.56963e+07	6.21166e+07	5.48245e+07	6.5562e+07	7.08768e+07	6.46062e+07	4.03217e+07	6.95566e+07	7.20929e+07	6.25038e+07	7.23065e+07	5.39644e+07
pos-4.613_215.13055	1.05333e+08	8.7949e+07	8.9239e+07	7.78631e+07	1.04736e+08	1.23726e+08	8.85889e+07	1.35335e+08	1.18605e+08	1.30065e+08	1.14974e+08	165831755	9.70262e+07	1.03837e+08	8.35486e+07	1.44818e+08	122022599	8.72551e+07	1.11335e+08	9.86598e+07	1.19029e+08	7.71387e+07	8.90525e+07	127711125
pos-0.669_124.97875	2.85017e+07	2.82122e+07	1.27088e+07	1.15646e+07	2.08157e+07	2.02157e+07	1.35707e+07	1.67177e+07	1.23805e+07	8.2199e+06	5.25517e+07	1.41236e+07	3.69663e+07	1.20806e+07	1.75802e+08	1.39657e+07	2.18041e+07	1.71592e+07	2.52619e+07	1.36186e+07	1.27987e+07	1.4279e+07	1.90482e+07	1.89494e+07
pos-7.799_308.27067	193766	867562	5.65715e+06	482224	3.36307e+06	1.74627e+08	1.31574e+07	8.91003e+06	6.43259e+06	1.27177e+06	6.91887e+06	5.5196e+06	593830	7.99503e+06	1.81762e+06	12541262	442269	2.7512e+06	5.87899e+06	588202	77173.6	8.08383e+06	337664	191097
pos-0.91_103.09948	2.79394e+07	3.99896e+07	6.45477e+07	6.70511e+07	8.01071e+07	6.68293e+07	7.24686e+07	1.20279e+08	7.1506e+07	1.14705e+08	8.55566e+07	8.45295e+07	8.26395e+07	9.57983e+07	8.16917e+07	8.34369e+07	7.7527e+07	7.66364e+07	6.32023e+07	8.97016e+07	8.05761e+07	6.87315e+07	5.70176e+07	7.4862e+07
pos-3.32_231.14665	1.00104e+07	1.33384e+07	2.29206e+07	6.76767e+06	4.50019e+06	2.83193e+07	2.35047e+07	4.27323e+07	1.21974e+07	4.18709e+07	2.02406e+07	1.24089e+07	1.76532e+07	2.91794e+07	1.4413e+07	2.43276e+07	1.85446e+07	1.18798e+07	2.53927e+07	1.98182e+07	2.63101e+07	1.45871e+07	2.67738e+07	2.38309e+07
pos-6.066_446.29234	4.98932e+07	5.56067e+07	5.78863e+07	7.53506e+07	68067816	9.1138e+07	6.77041e+07	5.83261e+07	6.0258e+07	7.92467e+07	6.50541e+07	7.1264e+07	1.00026e+08	1.09204e+08	6.09353e+07	1.59038e+08	9.42502e+07	8.81743e+07	131307257	7.21633e+07	6.87235e+07	6.46166e+07	6.78687e+07	121882426
pos-0.79_141.01879	1.05885e+08	9.42175e+07	1.17916e+08	1.04546e+08	1.58341e+08	1.15132e+08	8.18505e+07	1.369e+08	6.21184e+07	1.06016e+08	8.16285e+07	1.26349e+08	7.8158e+07	6.55824e+07	8.89307e+07	8.406e+07	7.75368e+07	4.51053e+07	6.20178e+07	106157567	9.02204e+07	5.4772e+07	3.02453e+07	8.39353e+07
pos-8.62_283.28668	5.9305e+07	4.50299e+07	6.6193e+07	5.16885e+07	5.51182e+07	4.45029e+07	5.86421e+07	4.09669e+07	5.73187e+07	5.73704e+07	5.73561e+07	9.19476e+07	7.93723e+07	3.67365e+07	6.51911e+07	5.24628e+07	5.85444e+07	1.13648e+08	9.42024e+07	3.00512e+07	5.48583e+07	4.68777e+07	6.03048e+07	4.18715e+07
pos-0.663_186.07532	4.5268e+07	6.09148e+07	3.58909e+07	4.12315e+07	3.68021e+07	8.91658e+07	4.16995e+07	4.628e+07	2.5529e+07	2.65322e+07	7.15905e+07	3.39301e+07	7.73979e+07	3.60749e+07	5.85384e+07	4.88782e+07	3.91269e+07	3.8866e+07	6.65701e+07	4.60671e+07	3.63041e+07	4.72965e+07	5.04635e+07	5.33511e+07
pos-0.819_101.04749	6.87335e+07	1.27487e+08	6.79366e+07	8.6725e+07	1.03937e+08	8.18393e+07	8.37783e+07	1.44275e+08	9.32491e+07	1.0522e+08	105839508	7.72804e+07	9.02794e+07	7.68713e+07	9.19659e+07	8.05525e+07	1.04786e+08	8.65193e+07	8.97491e+07	9.11649e+07	9.82944e+07	9.39197e+07	6.51134e+07	8.9595e+07
pos-0.698_217.14209	160778	626209	200551	233464	442242	793033	126528	469128	127472	62823.7	268549	218507	283798	191670	76228.7	161254	304325	159361	2.26206e+06	52837.6	187993	133813	144456	94897.9
pos-8.317_434.35961	6.07364e+07	4.3221e+07	6.63234e+07	7.57225e+07	2.46387e+07	6.83827e+07	6.84494e+07	9.55519e+07	4.09884e+07	5.466e+07	4.11467e+07	4.66518e+07	6.59368e+07	4.53685e+07	4.06713e+07	6.82922e+07	5.1357e+07	7.39928e+07	3.83637e+07	2.77042e+07	7.12634e+07	8.36736e+07	8.00979e+07	6.93335e+07
pos-6.041_223.14614	3.067e+07	5.67204e+07	5.37869e+07	1.80574e+07	1.3731e+07	8.55522e+07	6.18151e+07	5.43142e+07	5.5938e+07	7.81936e+07	1.62748e+07	6.66559e+07	9.36884e+07	1.07275e+08	3.16131e+07	1.44925e+08	8.92682e+07	8.11838e+07	1.23707e+08	71786085	6.70939e+07	6.07386e+07	6.41075e+07	1.13489e+08
pos-7.391_351.31285	2.84905e+07	3.34116e+07	2.17956e+07	3.52429e+07	4.85398e+07	3.90983e+07	3.9777e+07	3.87702e+07	3.46283e+07	2.85077e+07	2.43148e+07	1.26202e+07	5.73148e+07	1.62248e+07	2.66357e+07	4.55174e+07	1.6177e+07	2.80706e+07	3.51899e+07	1.49366e+07	3.35279e+07	2.51699e+07	3.47012e+07	2.58676e+07
pos-0.769_120.06095	7.82059e+06	1.94276e+07	1.51505e+06	3.16738e+06	3.24381e+06	5.82964e+07	2.54823e+06	6.86566e+06	798133	1.41612e+06	2.64964e+06	3.07941e+06	9.68657e+06	2.0189e+06	1.90112e+06	707359	1.63498e+07	5.87267e+06	1.59565e+08	650117	5.79296e+06	3.03205e+06	1.46526e+06	2.51929e+06
pos-9.838_114.95635	1.2563e+08	1.35409e+08	1.54488e+08	1.26962e+08	1.24274e+08	9.05909e+07	1.07042e+08	1.25483e+08	1.40659e+08	1.085e+08	1.04863e+08	125374547	1.24938e+08	1.05458e+08	1.52705e+08	1.55599e+08	9.24119e+07	144226532	1.26925e+08	8.8824e+07	1.06053e+08	8.21669e+07	1.00743e+08	1.01499e+08
pos-9.832_164.98305	123095307	1.1001e+08	1.08854e+08	7.83428e+07	1.13496e+08	1.43547e+08	1.29033e+08	1.06795e+08	8.44574e+07	1.01856e+08	1.4359e+08	1.03368e+08	1.37225e+08	1.3588e+08	1.44541e+08	133951777	7.64141e+07	1.08976e+08	1.22552e+08	1.38978e+08	1.31036e+08	1.19381e+08	1.43286e+08	1.10251e+08
pos-5.775_314.22378	5.00376e+07	746618	2.32427e+07	1.17854e+08	6.89625e+07	1.54025e+08	1.03255e+06	1.01896e+06	1.34749e+06	1.48575e+06	468595	756109	872600	371333	499184	1.48213e+06	613370	646230	1.60257e+06	402032	414404	772536	671496	241380
pos-8.883_416.24536	1.34412e+08	9.94171e+07	5.54957e+07	1.52682e+08	1.36991e+08	9.45984e+07	9.65816e+07	6.92979e+07	6.36556e+07	9.18436e+07	1.37466e+08	1.19244e+08	1.12209e+08	8.88772e+07	1.14928e+08	1.33353e+08	1.47351e+08	1.12269e+08	1.29549e+08	8.49874e+07	1.29516e+08	1.07459e+08	1.44007e+08	1.53988e+08
pos-0.904_164.04698	5.98447e+07	5.64083e+07	5.45706e+07	4.38272e+07	5.54413e+07	5.64592e+07	5.69801e+07	1.12641e+08	5.27248e+07	6.94219e+07	5.70305e+07	5.76509e+07	63300913	5.35976e+07	4.18362e+07	4.53465e+07	6.02375e+07	4.76527e+07	6.38841e+07	5.13497e+07	6.9731e+07	5.20052e+07	1.81602e+07	5.53064e+07
pos-1.574_118.04165	3.30348e+07	3.65332e+07	3.57045e+07	2.62656e+07	3.67075e+07	3.81943e+07	3.30779e+07	8.06815e+07	3.02442e+07	5.3228e+07	3.79164e+07	36579332	4.12562e+07	2.89362e+07	2.51917e+07	2.93813e+07	4.32449e+07	2.92033e+07	3.7024e+07	3.22913e+07	4.77546e+07	2.99646e+07	1.42858e+07	3.21898e+07
pos-9.835_161.02583	1.40375e+08	1.34386e+08	1.31106e+08	1.41385e+08	1.45887e+08	1.2676e+08	1.48072e+08	1.31608e+08	1.38525e+08	1.33192e+08	1.26186e+08	1.24186e+08	1.383e+08	1.29511e+08	1.52728e+08	1.31729e+08	1.34487e+08	1.35039e+08	1.42352e+08	1.42181e+08	1.42704e+08	1.32727e+08	1.29627e+08	1.28566e+08
pos-0.777_223.09512	7.38851e+06	2.36516e+07	1.67047e+06	2.99817e+06	3.83089e+06	5.55217e+07	2.79448e+06	6.92236e+06	1.26221e+06	3.32281e+06	2.67593e+06	2.71995e+06	9.03174e+06	325720	480476	813284	1.81359e+07	5.51831e+06	152040426	681179	5.51215e+06	2.19404e+06	1.21361e+06	2.40839e+06
pos-8.33_243.18267	3.03414e+07	2.49353e+07	2.96886e+07	5.54908e+07	3.51367e+07	5.33547e+07	3.91752e+07	6.39243e+07	1.01691e+07	1.44102e+07	1.62282e+07	1.81127e+07	3.78846e+07	1.51568e+07	2.65719e+07	3.31785e+07	1.8813e+07	1.38156e+07	1.43288e+07	1.02112e+07	2.88341e+07	4.9007e+07	2.83114e+07	2.57268e+07
pos-7.691_420.34413	7.15186e+07	6.39007e+07	6.79735e+07	8.40621e+07	6.21196e+07	1.49899e+08	7.55046e+07	6.00785e+07	6.7195e+07	1.33047e+08	6.69901e+07	8.6243e+07	6.59662e+07	7.2096e+07	5.9128e+07	5.73144e+07	6.88045e+07	1.11244e+08	7.76157e+07	6.89116e+07	5.80538e+07	5.19289e+07	6.34301e+07	6.38658e+07
pos-4.141_182.07045	3.05936e+07	5.59005e+07	4.0439e+07	3.579e+07	1.63113e+07	6.18028e+07	3.0334e+07	7.23036e+07	2.86304e+07	6.62375e+07	8.90285e+07	1.10719e+08	2.83729e+07	4.54384e+07	2.97232e+07	1.77292e+07	4.19106e+07	5.8945e+07	3.40106e+07	3.85786e+07	3.3455e+07	4.62429e+07	2.65153e+07	4.66853e+07
pos-8.33_226.15617	3.02202e+07	2.48023e+07	2.95286e+07	5.50423e+07	3.48568e+07	5.29569e+07	3.88915e+07	6.355e+07	1.01226e+07	1.42961e+07	1.59428e+07	1.80352e+07	3.7719e+07	1.51004e+07	2.64425e+07	3.29433e+07	1.86375e+07	1.37724e+07	1.42709e+07	1.017e+07	2.86871e+07	4.87888e+07	2.81022e+07	2.55678e+07
pos-1.358_132.02424	3.60489e+07	3.76961e+07	4.24132e+07	2.90135e+07	4.34716e+07	4.72249e+07	3.83196e+07	109608281	3.06964e+07	5.5005e+07	3.97157e+07	4.35474e+07	4.75092e+07	33921577	2.63451e+07	3.19303e+07	4.73712e+07	3.19466e+07	4.65169e+07	3.69786e+07	5.41796e+07	3.5692e+07	1.28665e+07	3.7638e+07
pos-6.992_465.32102	3.64091e+07	9.25095e+07	4.93391e+07	7.03989e+07	9.36861e+07	6.34549e+07	3.37975e+07	9.45069e+07	6.06214e+07	7.30627e+07	1.48667e+08	6.52194e+07	1.07945e+08	4.84164e+07	8.22874e+07	8.66536e+07	1.30331e+08	9.93631e+07	1.22075e+08	5.00938e+07	6.45686e+07	84339424	7.0799e+07	6.71283e+07
pos-4.61_249.1699	8.50488e+07	7.38757e+07	6.5985e+07	6.77338e+07	6.00213e+07	9.11081e+07	7.57014e+07	8.89746e+07	5.97138e+07	5.47314e+07	5.38807e+07	5.90815e+07	7.66179e+07	4.90401e+07	5.16695e+07	5.9648e+07	7.0536e+07	5.80794e+07	5.47889e+07	5.42398e+07	7.40316e+07	5.83208e+07	5.55704e+07	6.79361e+07
pos-7.08_432.27632	1.37775e+08	1.34938e+08	8.67484e+07	1.24552e+08	1.45308e+08	1.29931e+08	1.35145e+08	7.95247e+07	6.88492e+07	7.01178e+07	9.17671e+07	1.05505e+08	1.23716e+08	95686483	9.82258e+07	1.34201e+08	1.35083e+08	9.14306e+07	1.13363e+08	9.35369e+07	1.25146e+08	9.77347e+07	1.20222e+08	1.00188e+08
pos-0.681_114.99451	3.5717e+07	3.21185e+07	2.0808e+07	1.74831e+07	3.04075e+07	2.00164e+07	1.92058e+07	2.12114e+07	2.11126e+07	1.69176e+07	5.07827e+07	1.99354e+07	3.6432e+07	1.7229e+07	1.45066e+08	1.91605e+07	2.65712e+07	2.3381e+07	3.20493e+07	1.90009e+07	2.0068e+07	1.85606e+07	2.24876e+07	2.19588e+07
pos-8.191_190.13527	1.18277e+07	1.21357e+07	1.99971e+07	4.65989e+07	2.16353e+07	3.59036e+07	2.95336e+07	4.0716e+07	4.66171e+06	1.00143e+07	6.46044e+06	7.26695e+06	1.57272e+07	9.25114e+06	2.0215e+07	2.25712e+07	3.46009e+06	3.50132e+06	4.77811e+06	5.08883e+06	1.55349e+07	4.19132e+07	2.36785e+07	1.17092e+07
pos-0.655_142.95141	9.24832e+06	9.38299e+06	1.18529e+07	8.33608e+06	9.33553e+06	8.20233e+06	1.6905e+07	7.28062e+06	1.16806e+07	1.15414e+07	1.42959e+08	6.41696e+06	1.84478e+07	9.5493e+06	1.12737e+07	1.26419e+07	2.79735e+07	9.64646e+06	8.75718e+06	1.03156e+07	1.15906e+07	6.59269e+06	1.19941e+07	7.58062e+06
pos-0.77_169.08481	1.06239e+07	2.22929e+07	4.72776e+06	7.56281e+06	3.90555e+06	6.85933e+07	4.15292e+06	8.95055e+06	4.7243e+06	5.3402e+06	5.47371e+06	6.2036e+06	1.53809e+07	3.00287e+06	5.20579e+06	5.73695e+06	1.61727e+07	9.51153e+06	1.40349e+08	4.55044e+06	1.12665e+07	5.59611e+06	3.94612e+06	6.37361e+06
pos-1.357_151.04904	2.94336e+07	2.73026e+07	2.96235e+07	1.7492e+07	1.84474e+07	3.73808e+07	2.63889e+07	7.03047e+07	2.41569e+07	3.82263e+07	3.10003e+07	2.71813e+07	4.15185e+07	1.86889e+07	1.78967e+07	2.31078e+07	4.13967e+07	3.58352e+07	3.14943e+07	3.84435e+07	3.59166e+07	2.53187e+07	1.98997e+06	2.69886e+07
pos-7.816_636.29683	2.08557e+07	1.94753e+06	2.23616e+06	4.70849e+07	417711	3.08294e+06	364359	383037	276266	467320	420662	426213	292130	371300	343409	293136	589538	419354	4.33773e+07	526953	1.38639e+08	5.95127e+06	5.66182e+07	2.76533e+06
pos-0.671_78.01049	3.16738e+07	3.81134e+07	1.63347e+07	1.89968e+07	2.90559e+07	2.14421e+07	1.77219e+07	2.05295e+07	1.77401e+07	1.88594e+07	5.23929e+07	2.16608e+07	3.48762e+07	1.57368e+07	1.38208e+08	1.84161e+07	2.72928e+07	2.47024e+07	2.89077e+07	1.92236e+07	2.15512e+07	1.83657e+07	2.1316e+07	1.99115e+07
pos-10.117_110.97677	1.13281e+08	1.03797e+08	7.81959e+07	1.36771e+08	1.06086e+08	1.11585e+08	8.86431e+07	9.78719e+07	1.07095e+08	6.17548e+07	1.08724e+08	1.07052e+08	1.09794e+08	1.08623e+08	8.42334e+07	7.87503e+07	1.18137e+08	1.14767e+08	9.62225e+07	1.2366e+08	9.5621e+07	1.09771e+08	1.2185e+08	8.38917e+07
pos-0.77_240.12155	6.33382e+06	1.564e+07	1.27588e+06	2.43208e+06	1.0737e+06	4.64091e+07	964303	4.29167e+06	751770	1.24095e+06	642647	2.22597e+06	7.85319e+06	343815	359279	665575	1.25661e+07	4.57807e+06	1.33598e+08	695718	4.62242e+06	969043	1.16055e+06	1.77825e+06
pos-9.835_221.02861	1.1392e+08	1.10169e+08	1.15987e+08	1.14831e+08	1.19777e+08	1.1873e+08	1.12767e+08	1.0905e+08	1.14069e+08	1.08817e+08	1.15578e+08	114516378	1.03779e+08	1.09708e+08	1.15164e+08	1.12329e+08	115414385	1.19971e+08	1.15648e+08	1.11041e+08	1.33144e+08	1.17063e+08	1.11599e+08	1.148e+08
pos-0.656_160.96207	7.8645e+06	1.06174e+07	1.17852e+07	8.54613e+06	9.71347e+06	7.12896e+06	1.67142e+07	7.83547e+06	1.23103e+07	1.21493e+07	1.32177e+08	7.64069e+06	1.95046e+07	8.91364e+06	1.02196e+07	1.09583e+07	2.74501e+07	9.76774e+06	8.82553e+06	9.82957e+06	1.02187e+07	7.40012e+06	1.15598e+07	7.80287e+06
pos-9.81_206.00952	1.03351e+08	8.86193e+07	9.08851e+07	7.00496e+07	9.6702e+07	126037242	1.10669e+08	8.8356e+07	3.30124e+07	8.3222e+07	126978950	8.41209e+07	1.15464e+08	1.13168e+08	1.26005e+08	1.12e+08	3.15972e+07	9.16079e+07	1.03137e+08	1.10927e+08	1.03173e+08	1.05498e+08	127829765	9.446e+07
pos-4.28_274.27001	3.68366e+07	7.20195e+07	3.5461e+07	4.62846e+07	33305770	3.56351e+07	4.05928e+07	4.19315e+07	3.66798e+07	3.27885e+07	3.71796e+07	3.08164e+07	2.60584e+07	3.35925e+07	3.82441e+07	3.42091e+07	3.46904e+07	3.8831e+07	7.43075e+07	3.57468e+07	1.02091e+08	3.66691e+07	7.60287e+07	6.20951e+07
pos-9.833_142.95112	1.27201e+08	9.57737e+07	9.0981e+07	8.19883e+07	1.02686e+08	1.18795e+08	8.80927e+07	9.48733e+07	6.38333e+07	9.42383e+07	7.1457e+07	7.43221e+07	9.37347e+07	1.01169e+08	9.98867e+07	7.42974e+07	9.77487e+07	7.38634e+07	8.72719e+07	7.62535e+07	8.07645e+07	7.59697e+07	8.06677e+07	9.19415e+07
pos-4.719_413.29224	475637	5.06514e+07	718595	980086	2.0759e+07	1.40036e+06	3.09606e+06	4.32744e+06	2.52497e+06	1.67768e+06	5.29013e+07	1.70241e+06	1.28353e+08	1.11714e+06	1.54394e+06	2.53692e+06	2.03891e+07	5.13777e+06	8.59655e+06	653344	3.81714e+06	1.65492e+06	4.40803e+06	3.64561e+06
pos-4.812_397.31844	2.5183e+06	7.66869e+06	3.37075e+06	1.28293e+06	7.62134e+06	3.16336e+07	4.06268e+06	1.56988e+07	3.34959e+06	1.35118e+07	5.73953e+06	1.03871e+07	3.69777e+06	3.24081e+06	3.62214e+06	2.73619e+06	4.96193e+06	7.20295e+06	1.5615e+07	3.88333e+06	2.91252e+06	2.50549e+06	7.93966e+06	9.05943e+06
pos-6.489_282.25514	6.96581e+07	1.21834e+08	5.81765e+07	6.74284e+07	4.18905e+07	1.08138e+08	9.25374e+07	1.14511e+08	5.82799e+07	7.85983e+07	9.19804e+07	7.80579e+07	1.22584e+08	6.96032e+07	3.42883e+07	8.59356e+07	4.86486e+07	109813194	1.09441e+08	3.51219e+07	6.67707e+07	4.09492e+07	3.3822e+07	5.17491e+07
pos-0.656_143.94925	6.62163e+06	8.07801e+06	8.62331e+06	6.36956e+06	7.01219e+06	6.0451e+06	13858938	5.32859e+06	9.1901e+06	9.42163e+06	1.21175e+08	5.73268e+06	1.88493e+07	7.1847e+06	8.75524e+06	9.99219e+06	2.45061e+07	7.49907e+06	6.32927e+06	7.54873e+06	8.49877e+06	5.29772e+06	1.00402e+07	6.30217e+06
pos-0.989_179.03699	1.41451e+07	1.21935e+07	1.33947e+07	1.24545e+07	1.16188e+07	1.31577e+07	1.38767e+07	1.20535e+07	1.29916e+07	1.22464e+07	1.29657e+07	1.26228e+07	1.10818e+07	6.2896e+06	1.20773e+08	1.07902e+07	1.28776e+07	1.32391e+07	1.32921e+07	1.17971e+07	1.40507e+07	8.11514e+06	4.00429e+06	1.21886e+07
pos-0.89_159.12553	2.28139e+06	3.97773e+06	2.16882e+06	2.41939e+06	1.17139e+06	2.88631e+06	1.97142e+06	3.43699e+06	1.93345e+06	2.3351e+06	1.1173e+07	2.16461e+06	2.07299e+06	1.73014e+06	1.66443e+06	901651	2.58065e+06	1.41614e+06	5.56622e+06	787632	4.14811e+06	1.5971e+06	1.91336e+06	1.43268e+06
pos-4.722_372.26532	1.21729e+06	4.77848e+07	875311	1.56573e+06	1.99942e+07	1.95519e+06	3.86311e+06	4.69817e+06	3.28065e+06	1.92395e+06	5.26786e+07	2.25735e+06	1.18837e+08	1.89623e+06	1.88609e+06	3.06553e+06	1.93888e+07	5.48051e+06	8.77389e+06	1.47301e+06	3.63993e+06	2.22619e+06	4.90561e+06	4.24554e+06
pos-4.655_299.28167	4.7503e+07	4.99344e+07	5.11672e+07	3.19409e+07	4.50655e+07	5.40126e+07	1.61667e+07	3.8946e+07	9.71476e+06	2.91636e+07	3.34533e+07	2.49345e+07	2.74403e+07	1.48256e+07	1.69316e+07	1.3795e+07	3.46752e+07	2.49498e+07	4.32043e+07	2.66448e+07	2.48921e+07	2.27368e+07	7.66745e+06	2.57447e+07
pos-1.382_158.02018	4.97756e+07	4.80142e+07	4.71937e+07	3.24761e+07	3.68095e+07	4.19423e+07	3.42821e+07	7.19717e+07	4.24048e+07	5.46452e+07	3.6198e+07	4.47961e+07	4.95344e+07	2.79871e+07	2.31005e+07	2.77622e+07	5.71047e+07	4.42558e+07	4.1819e+07	4.94915e+07	5.57289e+07	2.80134e+07	9.72856e+06	3.72512e+07
pos-0.668_101.96278	2.39095e+07	2.29331e+07	1.12635e+07	1.00851e+07	1.83443e+07	1.33728e+07	1.13927e+07	1.26913e+07	1.06787e+07	8.72794e+06	3.79158e+07	1.09531e+07	2.37983e+07	1.06933e+07	1.17094e+08	9.7567e+06	1.80893e+07	1.36316e+07	2.03534e+07	1.14351e+07	1.11852e+07	1.18855e+07	1.27796e+07	1.38915e+07
pos-1.026_131.09439	5.8774e+07	3.81592e+07	5.56201e+07	4.18801e+07	7.32238e+07	6.36461e+07	5.43007e+07	1.16838e+08	4.387e+07	6.23406e+07	4.68952e+07	4.7845e+07	4.99649e+07	3.83273e+07	3.71517e+07	3.17412e+07	4.27966e+07	3.30083e+07	7.43297e+07	5.65042e+07	6.57143e+07	2.66426e+07	9.78734e+06	3.55753e+07
pos-9.599_237.1618	8.83567e+07	103180648	4.79877e+07	9.03374e+07	8.11928e+07	8.46352e+07	7.38212e+07	5.47635e+07	5.48552e+07	5.94274e+07	6.36156e+07	8.12546e+07	9.65446e+07	9.13955e+07	7.11647e+07	107017826	9.0701e+07	7.72471e+07	105958099	8.54713e+07	7.6489e+07	9.40592e+07	9.02182e+07	9.03904e+07
pos-9.6_474.32361	8.81893e+07	1.03341e+08	4.79877e+07	9.0438e+07	8.11748e+07	8.46882e+07	7.38611e+07	5.47812e+07	5.46961e+07	5.94653e+07	6.36551e+07	8.11798e+07	9.66874e+07	9.15055e+07	7.11741e+07	1.07068e+08	9.0744e+07	7.72953e+07	1.06091e+08	8.56813e+07	7.65094e+07	9.40031e+07	9.01757e+07	9.04072e+07
pos-0.891_161.10489	1.37453e+07	1.73051e+07	1.41328e+07	1.5135e+07	1.13182e+07	1.8118e+07	1.66138e+07	4.06874e+07	1.57422e+07	2.29808e+07	1.9509e+07	1.51064e+07	3.77488e+07	2.1838e+07	3.11292e+07	1.40708e+07	3.41192e+07	1.71616e+07	2.67089e+07	1.65239e+07	2.02174e+07	2.39435e+07	1.73886e+07	1.55947e+07
pos-6.776_298.25008	5.88263e+07	9.2781e+07	5.24298e+07	5.16883e+07	5.39345e+07	1.11719e+08	6.72182e+07	9.14825e+07	5.58151e+07	7.39073e+07	5.89678e+07	7.25644e+07	9.91926e+07	6.51434e+07	5.62785e+07	7.98487e+07	4.99039e+07	1.14636e+08	7.81873e+07	4.58738e+07	4.55043e+07	4.45617e+07	2.94412e+07	5.4541e+07
pos-7.128_318.29135	3.57482e+07	3.16827e+07	3.52457e+07	3.87002e+07	5.21389e+07	2.99687e+07	5.54605e+07	3.2192e+07	4.51275e+07	4.46319e+07	2.95099e+07	2.26112e+07	6.10972e+07	1.61456e+07	2.39119e+07	4.99084e+07	2.76004e+07	2.76417e+07	5.20118e+07	1.22064e+07	3.0138e+07	2.40185e+07	3.22334e+07	2.37134e+07
pos-4.291_284.28192	2.00056e+06	2.26523e+06	2.91319e+06	2.83182e+06	1.8095e+06	3.6311e+06	6.41647e+06	1.77318e+06	1.7451e+06	5.45748e+06	7.72613e+06	9.16667e+06	3.82969e+06	72009.6	1.52798e+06	8.81884e+06	5.28956e+06	2.91145e+06	1.19163e+07	2.02803e+07	2.71766e+06	1.27357e+06	7.43178e+06	4.23684e+06
pos-4.579_403.26091	7.64785e+07	1.93402e+07	1.32263e+07	9.85574e+07	103190900	2.46372e+07	8.60637e+07	1.67398e+07	6.44975e+06	2.26852e+07	92677334	3.86504e+07	9.66827e+07	9.11653e+06	6.93636e+07	1.03093e+08	1.92259e+07	5.87626e+07	8.60674e+07	1.8337e+07	113265439	5.54082e+07	4.03908e+07	6.79739e+07
pos-0.656_161.95979	6.74216e+06	8.0806e+06	9.05077e+06	7.17157e+06	7.17436e+06	5.88453e+06	1.3258e+07	5.66388e+06	9.60172e+06	9.15918e+06	1.13093e+08	5.81722e+06	1.64105e+07	6.95497e+06	7.43268e+06	8.91759e+06	2.35039e+07	7.54255e+06	6.50008e+06	7.64854e+06	8.85439e+06	5.72658e+06	9.06531e+06	6.32103e+06
pos-0.893_112.02704	2.77799e+07	2.64481e+07	3.77919e+07	3.38037e+07	4.10926e+07	4.39421e+07	3.59042e+07	6.67956e+07	3.20809e+07	4.66933e+07	4.3561e+07	3.45996e+07	4.52512e+07	3.52792e+07	2.95463e+07	3.56076e+07	4.44041e+07	4.54405e+07	3.87361e+07	4.63125e+07	4.4701e+07	3.61456e+07	3.23174e+07	3.59397e+07
pos-1.956_151.04905	1.881e+07	1.58719e+07	2.79481e+07	2.8484e+07	3.20845e+07	2.00893e+07	2.28203e+07	2.44931e+07	1.58221e+07	4.08751e+07	2.50574e+07	2.38969e+07	1.70432e+07	3.47708e+07	3.37062e+07	3.53121e+07	3.47972e+07	2.04062e+07	1.42863e+07	2.28679e+07	2.902e+07	2.78281e+07	7.56069e+06	2.04983e+07
pos-7.279_406.32845	5.75299e+07	5.33343e+07	6.04015e+07	5.7058e+07	5.32165e+07	8.83331e+07	5.43384e+07	4.95505e+07	5.36671e+07	6.24722e+07	4.91808e+07	4.43247e+07	9.64144e+07	5.44869e+07	5.9867e+07	6.28926e+07	6.11758e+07	9.25358e+07	6.44346e+07	5.09038e+07	5.61274e+07	5.65918e+07	6.13827e+07	5.90265e+07
pos-0.856_248.14773	1.19245e+07	1.90545e+07	1.43619e+07	1.47016e+07	1.28912e+07	2.50536e+07	1.87212e+07	2.28657e+07	9.38457e+06	1.46634e+07	1.689e+07	6.70905e+06	2.05306e+07	1.4983e+07	1.76629e+07	1.65011e+07	1.87359e+07	1.83562e+07	2.44492e+07	1.53741e+07	1.41843e+07	1.41715e+07	8.66086e+06	1.41496e+07
pos-7.393_334.28645	2.08522e+07	2.62401e+07	2.37014e+07	2.759e+07	4.2365e+07	3.1587e+07	3.92444e+07	3.13441e+07	2.44178e+07	3.06991e+07	1.9758e+07	5.89512e+06	4.39056e+07	1.24036e+07	1.92659e+07	3.78994e+07	1.81573e+07	1.95732e+07	3.37766e+07	1.11431e+07	2.85137e+07	1.8924e+07	2.7623e+07	2.10437e+07
pos-7.496_325.29726	1.46054e+07	1.28211e+07	3.54068e+07	3.66179e+07	3.51479e+07	9.0841e+07	2.24904e+07	4.27975e+07	1.56877e+07	5.43277e+07	4.40992e+07	4.66617e+07	5.80369e+07	2.74499e+07	4.87215e+07	4.77002e+07	2.03711e+07	3.23123e+07	5.64168e+07	5.06641e+07	5.95984e+07	4.56587e+07	3.96009e+07	3.92332e+07
pos-5.38_543.33156	1.91494e+07	3.70599e+07	2.39536e+07	4.35404e+07	7.28305e+07	2.72847e+07	1.79171e+07	6.91235e+07	2.5716e+07	7.90342e+07	2.71578e+07	4.55834e+07	7.23455e+07	3.43192e+07	8.16872e+07	5.56792e+07	4.06053e+07	5.35313e+07	4.88671e+07	2.40309e+07	4.68987e+07	4.57437e+07	1.45121e+07	4.71452e+07
pos-0.9_147.05275	2.51087e+07	3.69331e+07	2.27203e+07	2.81296e+07	4.21968e+07	2.79749e+07	7.4556e+07	8.20842e+07	3.50291e+07	4.86918e+07	2.41355e+07	2.62701e+07	2.89015e+07	3.24578e+07	2.16534e+07	3.30858e+07	4.26989e+07	2.83124e+07	2.79086e+07	3.50265e+07	3.13054e+07	3.28182e+07	1.86768e+07	3.30285e+07
pos-4.72_449.31326	552306	4.04702e+07	591672	917119	1.60518e+07	1.16204e+06	2.56625e+06	3.46311e+06	2.33645e+06	1.57346e+06	4.33755e+07	1.16982e+06	1.09771e+08	978844	1.43274e+06	2.23936e+06	1.54894e+07	4.36775e+06	7.45914e+06	636673	3.26217e+06	1.57178e+06	3.33386e+06	3.35634e+06
pos-0.895_268.08006	1.92445e+07	2.30134e+07	3.1589e+07	3.43952e+07	4.33701e+07	2.01881e+07	26323727	2.17128e+07	1.60462e+07	3.94431e+07	2.48114e+07	2.21998e+07	1.79438e+07	2.9915e+07	3.37027e+07	3.18352e+07	2.29006e+07	1.80034e+07	2.21908e+07	2.26358e+07	2.87602e+07	2.31606e+07	2.42476e+07	2.05883e+07
pos-6.499_278.1511	9.06175e+07	6.84459e+07	6.32359e+07	7.84498e+07	8.71133e+07	9.72185e+07	9.26784e+07	7.10381e+07	7.0346e+07	7.94867e+07	9.60179e+07	7.29209e+07	9.92668e+07	9.46837e+07	7.24985e+07	6.96111e+07	9.09586e+07	1.08127e+08	8.06465e+07	7.99909e+07	9.05974e+07	8.08603e+07	7.78945e+07	8.47523e+07
pos-1.308_158.96176	2.60217e+07	2.18294e+07	5.55723e+07	2.58055e+07	2.41033e+07	2.27149e+07	2.3032e+07	2.219e+07	2.45797e+07	2.26127e+07	2.6411e+07	2.36288e+07	2.55698e+07	2.95218e+07	2.24443e+07	2.2065e+07	2.44395e+07	2.62239e+07	2.36116e+07	2.22332e+07	2.53839e+07	3.77115e+07	3.12363e+07	2.04686e+07
pos-9.823_263.04688	9.63886e+07	9.32736e+07	9.40797e+07	9.43755e+07	9.96235e+07	2.44748e+07	8.72822e+07	7.65085e+07	8.19014e+07	9.23857e+07	9.07155e+07	8.1634e+07	8.90675e+07	93642963	9.63001e+07	9.37263e+07	9.32116e+07	9.54512e+07	9.29556e+07	2.26611e+07	1.07492e+08	8.61626e+07	9.65878e+07	9.09877e+07
pos-9.833_221.02303	8.98812e+07	9.09271e+07	9.25733e+07	1.03371e+08	9.65259e+07	9.36639e+07	9.8392e+07	9.07466e+07	9.36148e+07	9.325e+07	1.07031e+08	9.63359e+07	8.76251e+07	8.85945e+07	9.38232e+07	9.24098e+07	9.76591e+07	9.94393e+07	7.95957e+07	8.89419e+07	1.05864e+08	9.76492e+07	9.25342e+07	9.62783e+07
pos-0.809_87.03181	6.2272e+07	7.61844e+07	5.91287e+07	5.76133e+07	6.47645e+07	6.44736e+07	5.78932e+07	8.84996e+07	6.08889e+07	7.14522e+07	6.50104e+07	7.04888e+07	7.25431e+07	5.22764e+07	5.12633e+07	6.40662e+07	7.08903e+07	5.4521e+07	1.0684e+08	5.71834e+07	7.95181e+07	6.07342e+07	1.93661e+07	6.24133e+07
pos-9.082_432.27619	5.69437e+07	4.43848e+07	2.81502e+07	8.79166e+07	6.11656e+07	3.52056e+07	4.63069e+07	4.41534e+07	3.32633e+07	3.9982e+07	7.89896e+07	4.69124e+07	5.37923e+07	5.13007e+07	7.69375e+07	8.10607e+07	7.35855e+07	6.38001e+07	8.57869e+07	4.96718e+07	67991621	5.8678e+07	6.4327e+07	1.05805e+08
pos-3.521_370.21945	7.8026e+06	3.14762e+06	2.75469e+06	1.47226e+06	3.18834e+07	4.48847e+06	3.85531e+06	1.13519e+06	2.96871e+06	1.41484e+06	1.05452e+08	1.11855e+06	2.99972e+07	2.13585e+06	1.70364e+06	1.50919e+06	6.68223e+06	5.78478e+06	7.26676e+06	1.18825e+06	1.84595e+06	1.06138e+06	971432	1.72905e+06
pos-8.184_495.41236	1.05041e+08	3.72186e+07	5.27844e+07	3.96939e+07	3.85581e+07	4.09178e+07	3.60945e+07	5.17659e+07	4.22617e+07	4.22502e+07	3.90424e+07	1.92044e+07	4.57824e+07	4.22375e+07	5.43408e+07	3.95718e+07	4.72815e+07	5.46598e+07	4.73887e+07	3.53816e+07	4.55246e+07	4.10398e+07	4.22428e+07	3.78233e+07
pos-7.126_335.31792	3.2742e+07	2.90232e+07	3.2394e+07	3.53586e+07	4.79159e+07	2.72747e+07	5.12458e+07	2.94763e+07	4.12945e+07	4.02312e+07	2.72047e+07	2.07716e+07	5.67505e+07	1.46212e+07	2.19466e+07	4.57563e+07	2.54663e+07	2.49217e+07	4.77436e+07	1.11424e+07	2.76393e+07	2.20221e+07	2.93574e+07	2.15401e+07
pos-0.888_111.04304	1.65472e+07	2.00957e+07	1.15857e+07	2.59977e+07	1.18833e+07	1.36938e+07	2.59155e+07	1.61928e+07	6.36636e+06	1.62755e+07	2.36878e+07	3.12368e+07	4.31964e+06	2.64083e+07	1.69047e+07	1.70427e+07	7.005e+06	1.17359e+07	11034037	1.60105e+07	1.7514e+07	1.85112e+07	1.78127e+07	1.15644e+07
pos-4.702_371.30277	4.17448e+06	7.62383e+06	4.5235e+06	1.82701e+06	1.00155e+07	3.28144e+07	5.99668e+06	1.46223e+07	2.06364e+06	2.00798e+07	6.79455e+06	6.04055e+06	5.68049e+06	1.26547e+07	7.25661e+06	1.40194e+07	1.85694e+07	8.24922e+06	1.37662e+07	6.76405e+06	4.52587e+06	4.92241e+06	3.11368e+07	1.01128e+07
pos-9.836_142.98911	9.63228e+07	8.98744e+07	9.08709e+07	9.54671e+07	1.03867e+08	9.5074e+07	9.12226e+07	8.3281e+07	9.28503e+07	6.46805e+07	6.79533e+07	9.20925e+07	9.36886e+07	8.63403e+07	9.18712e+07	9.41567e+07	9.04793e+07	9.15589e+07	9.4862e+07	8.86003e+07	9.13874e+07	9.30586e+07	9.7292e+07	9.33579e+07
pos-7.778_176.99809	5.63599e+07	4.51295e+07	4.57349e+07	6.87573e+07	6.95134e+07	4.60896e+07	5.10055e+07	3.87681e+07	7.53359e+07	4.37287e+07	5.28449e+07	6.59706e+07	3.83881e+07	1.02357e+08	3.79861e+07	5.67492e+07	7.37873e+07	7.13305e+07	5.54631e+07	7.55314e+07	5.36544e+07	5.73413e+07	4.68054e+07	9.73218e+07
pos-9.827_109.5128	9.11374e+07	8.38266e+07	9.18656e+07	8.83069e+07	9.48062e+07	9.17178e+07	8.19821e+07	8.2727e+07	8.61733e+07	8.57679e+07	8.77384e+07	8.61707e+07	7.64566e+07	7.90812e+07	8.59697e+07	8.21354e+07	8.74649e+07	9.23225e+07	7.04221e+07	7.68266e+07	9.68886e+07	8.82515e+07	8.62794e+07	9.0689e+07
pos-1.521_205.04046	1.4157e+07	2.04908e+07	1.11859e+07	5.80701e+06	1.95949e+07	2.81283e+07	6.84391e+06	2.92508e+07	8.4698e+06	7.5522e+06	9.0287e+06	9.05476e+06	1.5969e+07	9.35615e+06	3.19149e+06	6.97516e+06	8.16507e+06	9.94606e+06	1.61423e+07	8.43709e+06	8.31678e+06	6.36576e+06	249543	8.47064e+06
pos-5.642_545.34719	1.4076e+07	1.53733e+07	1.27545e+07	2.61419e+07	3.62487e+07	1.71462e+07	1.92497e+07	2.47632e+07	1.56792e+07	2.34128e+07	7.96025e+06	1.45138e+07	2.03996e+07	2.06554e+07	2.51329e+07	3.62196e+07	1.99774e+07	2.12766e+07	1.48962e+07	1.50287e+07	2.58758e+07	1.43808e+07	4.93571e+06	1.76093e+07
pos-0.742_89.9692	2.61115e+07	3.60968e+07	3.27464e+07	32690692	2.77041e+07	32127127	3.63641e+07	4.41395e+07	2.65015e+07	5.49946e+07	3.83228e+07	3.54473e+07	3.74351e+07	3.60945e+07	3.32028e+07	3.7674e+07	4.15069e+07	4.11903e+07	2.1413e+07	3.87154e+07	4.39868e+07	3.91628e+07	4.44148e+07	3.14888e+07
pos-9.853_164.97514	7.88724e+07	8.08365e+07	8.5483e+07	6.22646e+07	7.79125e+07	6.63835e+07	7.95304e+07	7.70554e+07	7.81429e+07	6.20843e+07	7.65826e+07	8.30666e+07	7.00153e+07	9.59831e+07	8.457e+07	8.48447e+07	6.83605e+07	7.1715e+07	9.21961e+07	7.86719e+07	8.53544e+07	7.56321e+07	8.36753e+07	7.4377e+07
pos-4.281_243.18292	3.30384e+07	3.36356e+07	2.56597e+07	2.98613e+07	3.01807e+07	3.39604e+07	5.48293e+07	32919673	2.39299e+07	4.76344e+07	2.45966e+07	4.58463e+07	2.99809e+07	2.68731e+07	2.31858e+07	2.90253e+07	2.72401e+07	2.24002e+07	2.71952e+07	1.82045e+07	2.63395e+07	2.39199e+07	1.92712e+07	2.57358e+07
pos-0.671_98.5237	1.87907e+07	1.91155e+07	8.01282e+06	3.8682e+06	1.27104e+07	1.07235e+07	9.83865e+06	1.34457e+07	6.12328e+06	6.26438e+06	2.67571e+07	5.83051e+06	2.57711e+07	4.57505e+06	9.88284e+07	1.24304e+07	1.29671e+07	9.63145e+06	1.38275e+07	5.93066e+06	6.24523e+06	9.27825e+06	1.6313e+07	1.2469e+07
pos-0.746_239.12404	5.22824e+06	1.20881e+07	1.2192e+06	2.1019e+06	882056	3.75087e+07	758930	3.82148e+06	586365	1.03628e+06	513193	1.9859e+06	6.32914e+06	173334	111944	499650	1.01642e+07	3.71334e+06	9.87011e+07	514467	3.68051e+06	773155	883538	1.51392e+06
pos-0.815_119.05799	5.3671e+07	6.85077e+07	5.07858e+07	5.07513e+07	5.71389e+07	5.09128e+07	5.0396e+07	7.39058e+07	5.20555e+07	6.10186e+07	5.54971e+07	6.19678e+07	6.02253e+07	4.49527e+07	4.0784e+07	5.53154e+07	5.93547e+07	4.60531e+07	9.84382e+07	4.73742e+07	6.65189e+07	5.30614e+07	1.53585e+07	5.34246e+07
pos-5.679_453.3809	1.25605e+06	3.01469e+06	6.19139e+06	2.45402e+06	1.06146e+07	4.14305e+06	1.76031e+06	1.60756e+07	1.82094e+06	9.54012e+06	4.83682e+06	2.31179e+06	1.67324e+06	3.149e+06	3.00998e+06	4.13863e+06	5.15961e+06	1.49854e+06	7.62768e+06	6.28003e+06	2.55887e+06	4.09486e+06	6.50609e+06	1.66363e+06
pos-0.749_257.89153	2.9012e+07	3.20398e+07	3.46943e+07	3.07149e+07	4.11531e+07	3.26752e+07	3.32693e+07	6.11596e+07	2.53379e+07	3.98813e+07	3.71393e+07	2.9169e+07	3.70177e+07	3.67809e+07	3.02042e+07	3.52508e+07	3.82481e+07	3.20712e+07	3.13144e+07	4.12933e+07	3.64724e+07	3.17158e+07	3.76367e+07	3.25859e+07
pos-9.836_83.95211	9.17769e+07	8.41396e+07	8.49728e+07	8.9855e+07	9.75574e+07	9.11668e+07	8.68685e+07	7.91456e+07	8.7186e+07	6.05587e+07	6.31581e+07	8.59836e+07	8.68129e+07	8.03038e+07	8.64499e+07	8.80434e+07	8.48504e+07	8.67364e+07	8.93005e+07	8.51219e+07	8.69808e+07	8.78e+07	9.25042e+07	8.68392e+07
pos-4.058_245.235	2.85384e+07	4.87303e+07	2.83254e+07	3.26477e+07	2.56729e+07	2.70821e+07	3.99741e+07	3.73307e+07	3.36781e+07	2.64379e+07	3.05346e+07	2.93782e+07	2.44787e+07	3.32126e+07	3.30209e+07	3.22301e+07	3.28065e+07	3.52572e+07	5.54353e+07	2.64591e+07	6.86376e+07	2.82784e+07	5.7073e+07	4.11357e+07
pos-0.655_97.95345	5.34068e+06	9.26777e+06	9.2424e+06	5.65137e+06	7.99549e+06	9.19536e+06	1.24602e+07	5.51694e+06	9.28747e+06	1.05016e+07	9.65487e+07	4.77763e+06	1.95722e+07	6.19592e+06	6.45838e+06	1.02222e+07	2.36157e+07	8.60619e+06	7.63815e+06	9.09604e+06	8.21881e+06	5.31972e+06	1.0043e+07	7.00781e+06
pos-7.298_363.33381	9.12332e+06	6.99996e+06	8.77056e+06	4.76853e+06	4.76495e+06	8.96293e+06	8.79078e+06	9.46832e+06	7.13318e+06	1.06856e+07	6.49687e+06	5.4277e+06	1.06508e+07	6.82437e+06	7.55686e+06	8.60655e+06	6.79575e+06	7.55145e+06	1.00802e+07	7.6288e+06	7.49106e+06	6.07029e+06	9.65393e+07	7.13183e+06
pos-5.46_501.28486	6.35292e+06	8.1026e+06	1.04946e+07	1.37789e+07	2.16669e+07	8.68075e+06	8.75256e+06	2.89497e+07	1.50966e+07	3.58069e+07	8.83119e+06	24153703	1.89802e+07	2.2008e+07	2.57303e+07	3.00505e+07	2.7818e+07	2.50225e+07	9.86588e+06	9.3199e+06	1.56102e+07	1.99682e+07	7.57365e+06	1.66316e+07
pos-0.907_226.10608	3.31103e+06	4.8346e+06	1.20983e+06	2.87639e+06	1.42074e+06	1.82644e+07	930573	2.07808e+06	3.18526e+06	1.31411e+06	1.33181e+06	1.13744e+06	6.72471e+06	831386	1.7739e+06	1.51807e+06	4.19796e+06	2.68747e+06	4.02255e+07	929302	2.31718e+06	1.07832e+06	979566	2.00647e+06
pos-6.231_463.30548	1.54316e+07	3.22013e+07	2.42931e+07	2.87106e+07	43270715	2.36191e+07	1.65023e+07	3.39639e+07	2.67476e+07	3.70182e+07	5.81974e+07	3.30915e+07	4.87722e+07	1.61048e+07	4.56573e+07	3.19056e+07	8.39973e+07	5.7836e+07	4.44066e+07	2.38267e+07	2.80933e+07	3.05701e+07	2.36829e+07	2.46172e+07
pos-0.672_87.01573	2.24818e+07	2.17781e+07	9.62374e+06	7.83332e+06	1.95644e+07	1.15036e+07	1.06303e+07	1.20801e+07	1.02686e+07	9.4828e+06	3.13347e+07	1.21573e+07	2.2787e+07	8.78184e+06	9.51412e+07	1.0108e+07	1.75719e+07	1.39204e+07	1.97249e+07	1.55529e+07	1.06635e+07	1.17968e+07	1.41187e+07	1.31367e+07
pos-4.809_217.14599	5.4097e+07	2.56509e+07	4.07903e+07	9.2087e+07	5.40139e+07	5.97673e+07	5.5461e+07	3.22272e+07	4.24214e+07	5.32481e+07	4.3524e+07	3.22929e+07	3.41539e+07	5.64376e+07	5.00081e+07	3.98372e+07	4.61155e+07	5.52351e+07	6.35913e+07	5.76565e+07	4.82077e+07	4.75778e+07	5.89541e+07	2.13821e+07
pos-5.338_336.26569	1.38274e+07	2.08544e+07	1.08417e+07	2.78635e+07	2.46365e+07	1.40741e+07	9.68711e+06	2.1581e+07	1.19111e+07	1.82999e+07	9.08128e+06	2.07384e+07	1.62113e+07	1.65268e+07	2.19219e+07	1.85753e+07	1.57458e+07	1.65691e+07	1.06769e+07	8.40194e+06	1.03197e+07	1.10596e+07	4.67297e+06	1.21917e+07
pos-4.703_315.313	4.01016e+07	3.37198e+07	2.46228e+07	1.63826e+07	1.41638e+07	1.90623e+07	2.83244e+07	2.80464e+07	2.275e+07	3.24797e+07	2.10039e+07	1.01303e+07	2.79809e+07	3.16502e+07	1.88591e+07	8.50476e+07	2.9307e+07	2.17832e+07	2.64982e+07	2.61255e+07	3.02879e+07	1.69539e+07	2.35328e+07	2.24707e+07
pos-0.721_151.07423	4.92931e+06	1.02549e+07	1.43076e+06	2.30407e+06	367074	4.42631e+07	295346	1.53184e+06	94140	590728	184334	1.13782e+06	3.46231e+06	67944	77673.8	133451	5.6388e+06	2.58928e+06	9.05535e+07	196074	2.59693e+06	295929	631479	825923
pos-0.688_111.07945	1.23399e+07	6.62408e+06	1.17504e+07	6.24853e+06	1.45674e+07	6.91971e+06	1.54647e+07	4.82088e+07	3.61024e+06	1.50382e+07	5.62809e+06	9.53532e+06	1.02603e+07	1.2965e+07	4.62834e+06	7.10529e+06	3.38482e+06	2.39202e+06	2.83928e+07	2.86137e+07	1.20935e+07	1.58418e+07	5.6517e+07	3.22454e+06
pos-0.823_175.09532	4.09833e+07	5.41731e+07	3.08229e+07	4.45952e+07	3.4865e+07	3.55595e+07	4.53385e+07	5.10697e+07	3.44388e+07	4.0237e+07	4.98326e+07	3.12177e+07	3.79079e+07	4.29486e+07	4.71627e+07	3.62651e+07	5.07774e+07	3.69906e+07	2.71835e+07	4.10343e+07	5.23539e+07	3.2237e+07	2.01753e+07	4.23252e+07
pos-0.725_168.08711	3.33045e+07	2.76025e+07	3.39338e+07	3.31359e+07	3.37596e+07	3.30095e+07	3.35786e+07	7.21792e+07	3.74173e+07	4.44423e+07	4.11519e+07	4.77677e+07	4.35569e+07	2.92566e+07	2.11708e+07	3.44742e+07	4.48054e+07	3.84223e+07	2.34782e+07	3.39936e+07	5.59874e+07	4.15244e+07	8.40507e+06	3.91235e+07
pos-9.801_179.98212	5.96646e+07	6.79305e+07	6.62174e+07	7.06383e+07	6.74069e+07	6.15867e+07	6.49933e+07	5.95216e+07	6.80344e+07	6.62701e+07	5.85598e+07	5.81859e+07	7.03228e+07	6.59704e+07	6.49466e+07	6.71433e+07	3.67369e+07	5.73329e+07	5.61269e+07	5.73607e+07	7.33957e+07	6.42273e+07	6.28604e+07	6.31749e+07
pos-5.364_183.06565	1.57615e+07	2.78039e+07	1.84525e+07	3.68442e+07	4.94394e+07	2.19434e+07	1.53139e+07	3.20557e+07	1.72764e+07	4.69227e+07	1.68924e+07	2.93918e+07	3.32698e+07	2.56143e+07	4.93046e+07	4.00571e+07	3.15061e+07	3.28294e+07	2.54624e+07	1.48374e+07	3.01949e+07	2.79637e+07	6.32899e+06	3.18234e+07
pos-7.235_299.28168	3.54346e+07	3.94676e+07	26391798	2.95385e+07	3.40808e+07	7.32479e+07	2.478e+07	3.81835e+07	1.76234e+07	4.69666e+07	5.24342e+07	4.8617e+07	3.87811e+07	3.08997e+07	3.51613e+07	3.53622e+07	5.31825e+07	2.2231e+07	3.87724e+07	3.699e+07	41703182	2.91825e+07	4.05126e+07	3.61204e+07
pos-0.717_110.04778	5.35107e+06	1.0324e+07	888401	2.46509e+06	481345	4.46838e+07	339430	3.05394e+06	747673	367542	1.74546e+06	1.50181e+06	7.22285e+06	128013	151719	211976	5.77051e+06	3.29669e+06	9.15672e+07	387803	2.65146e+06	362961	699623	1.16424e+06
pos-0.891_348.04633	1.83984e+06	1.09185e+07	3.93666e+06	9.78726e+06	7.36399e+06	7.37709e+06	2.92485e+06	2.34163e+06	481151	1.43981e+06	1.32198e+06	7.54183e+06	589993	2.25395e+06	1.94473e+06	2.43575e+06	632623	1.08483e+06	6.38776e+07	766648	684362	971751	2.39479e+06	2.2991e+06
pos-0.823_158.06877	4.03842e+07	5.29259e+07	3.03472e+07	4.39081e+07	3.46373e+07	3.5057e+07	4.50258e+07	5.01466e+07	3.4116e+07	3.94582e+07	4.89185e+07	3.08037e+07	3.73915e+07	4.21345e+07	4.62558e+07	3.55586e+07	4.9979e+07	3.61667e+07	2.7015e+07	4.0725e+07	5.10776e+07	3.14897e+07	1.73621e+07	4.17264e+07
pos-8.33_190.13526	1.84256e+07	1.49544e+07	1.6037e+07	3.18063e+07	1.9766e+07	3.30026e+07	2.25549e+07	3.78466e+07	6.38796e+06	9.56221e+06	9.73923e+06	1.0274e+07	2.15889e+07	8.43099e+06	1.49373e+07	1.91647e+07	1.02637e+07	7.79896e+06	9.55543e+06	5.96556e+06	1.64295e+07	2.68117e+07	1.53011e+07	1.57526e+07
pos-9.832_224.01811	6.90452e+07	1.11099e+07	7.81192e+07	7.45921e+07	7.18003e+07	7.25119e+07	7.03716e+07	6.72352e+07	7.62664e+07	7.24367e+07	7.15579e+07	7.09977e+07	7.05888e+07	7.10639e+07	8.19501e+07	6.88167e+07	7.12058e+07	7.32486e+07	7.66357e+07	6.86338e+07	8.93709e+07	7.42964e+07	6.98255e+07	7.04972e+07
pos-7.889_268.2184	1.71793e+07	2.30689e+07	1.48055e+07	1.81059e+07	1.8824e+07	2.28299e+07	2.28045e+07	1.97369e+07	1.90099e+07	1.88485e+07	1.86502e+07	2.18062e+07	2.38993e+07	2.08894e+07	1.71029e+07	2.0084e+07	2.06641e+07	2.13881e+07	2.25954e+07	1.95945e+07	1.88246e+07	1.82657e+07	1.83867e+07	1.73701e+07
pos-6.499_204.07815	7.42836e+07	6.23718e+07	4.75186e+07	5.03654e+07	7.0693e+07	6.66949e+07	7.76595e+07	6.02213e+07	7.05053e+07	5.47739e+07	5.49926e+07	5.50395e+07	7.69597e+07	6.91918e+07	7.1152e+07	5.22692e+07	5.76676e+07	8.8561e+07	6.34033e+07	6.28284e+07	7.59207e+07	6.19283e+07	6.22784e+07	5.93581e+07
pos-1.358_112.02705	1.3731e+07	1.30189e+07	2.49228e+07	1.87713e+07	1.37491e+07	2.83097e+07	2.28071e+07	3.54207e+07	1.34837e+07	1.99239e+07	2.04463e+07	2.07134e+07	2.08898e+07	5.47454e+06	1.19295e+07	1.21444e+07	2.66728e+07	2.42845e+07	1.83091e+07	2.51065e+07	2.68816e+07	1.27623e+07	3.86265e+06	2.17092e+07
pos-7.26_450.35468	6.40336e+07	4.04488e+07	5.16896e+07	4.98999e+07	5.86877e+07	6.51786e+07	4.41119e+07	4.23322e+07	4.89911e+07	4.70945e+07	4.6852e+07	5.13847e+07	6.5731e+07	4.85387e+07	4.37649e+07	5.46247e+07	5.05913e+07	6.04926e+07	5.75911e+07	4.29812e+07	5.30062e+07	4.58994e+07	5.05578e+07	4.69856e+07
pos-0.757_286.04349	2.65497e+06	6.06222e+06	702248	1.13662e+06	304715	2.38784e+07	263920	1.21816e+06	89375.8	404892	169155	664807	1.74644e+06	152814	93076.7	199744	3.56895e+06	1.53832e+06	5.78907e+07	246073	1.38825e+06	232070	459390	508511
pos-5.678_294.21885	2.86169e+07	3.79721e+07	2.3971e+07	3.10798e+07	2.61018e+07	4.77001e+07	3.4194e+07	2.64916e+07	2.52614e+07	2.36688e+07	2.46431e+07	1.84617e+07	36993849	2.15557e+07	1.82095e+07	4.28912e+07	2.35906e+07	4.32092e+07	3.87452e+07	1.90134e+07	2.12646e+07	1.68631e+07	1.35094e+07	3.31797e+07
pos-8.33_180.15091	1.87195e+07	1.41644e+07	1.58057e+07	2.97626e+07	2.05342e+07	3.29676e+07	2.31363e+07	3.57789e+07	6.53972e+06	9.16813e+06	9.02796e+06	1.18623e+07	2.21052e+07	8.17506e+06	1.49459e+07	2.02126e+07	9.71294e+06	6.47407e+06	9.6696e+06	5.36309e+06	1.65924e+07	2.85782e+07	1.61596e+07	1.62567e+07
pos-9.996_152.0033	6.5009e+07	6.4183e+07	3.49469e+07	8.61693e+07	6.17326e+07	5.12551e+07	5.62161e+07	7.00132e+07	6.53937e+07	5.10299e+07	5.87276e+07	6.24022e+07	7.41884e+07	7.00061e+07	6.07703e+07	6.23396e+07	5.68277e+07	7.23079e+07	6.56101e+07	6.75792e+07	4.8557e+07	6.41884e+07	7.28053e+07	6.24738e+07
pos-0.655_114.9565	4.08962e+06	5.36409e+06	5.88242e+06	4.26934e+06	5.3161e+06	6.52781e+06	1.00179e+07	5.3096e+06	6.36507e+06	7.64734e+06	8.5309e+07	3.82664e+06	6.93085e+06	5.76573e+06	8.83891e+06	1.04687e+07	8.05832e+06	5.88448e+06	4.8513e+06	5.80997e+06	6.11463e+06	5.82465e+06	1.02647e+07	6.02635e+06
pos-0.656_138.98021	5.73386e+06	8.50799e+06	8.33152e+06	6.24115e+06	7.26866e+06	8.53804e+06	1.55622e+07	7.16275e+06	8.46658e+06	9.82574e+06	8.52356e+07	5.38697e+06	1.78639e+07	7.46908e+06	9.35198e+06	9.15434e+06	2.14072e+07	8.03922e+06	7.40807e+06	8.34254e+06	7.37936e+06	6.38464e+06	9.25638e+06	6.45195e+06
pos-1.47_129.04231	1.17354e+07	2.42453e+07	1.55248e+07	1.54094e+07	1.89574e+07	1.70026e+07	2.38248e+07	7.89637e+07	3.16876e+07	5.60717e+07	2.54543e+07	2.05261e+07	3.54666e+07	2.39586e+07	2.52705e+07	7.16266e+06	4.47657e+07	4.00742e+07	3.14096e+07	4.26546e+07	3.82206e+07	2.96904e+07	5.9174e+06	3.43281e+07
pos-9.838_96.98381	6.80082e+07	6.49121e+07	7.33754e+07	6.7741e+07	7.60605e+07	7.12755e+07	7.07754e+07	6.3143e+07	6.90888e+07	6.12281e+07	6.86482e+07	7.28242e+07	6.71207e+07	7.2536e+07	6.69834e+07	8.45384e+07	6.83585e+07	7.61635e+07	6.43935e+07	6.78439e+07	6.50239e+07	6.68886e+07	7.28951e+07	6.69009e+07
pos-7.951_437.37074	4.9679e+07	2.26951e+07	2.29155e+07	4.60375e+07	6.19312e+07	2.62937e+07	3.0066e+07	1.19083e+07	8.44663e+07	7.27319e+06	7.74246e+06	1.79315e+07	3.96779e+07	1.91677e+07	4.89487e+07	4.76489e+07	5.14332e+07	6.94489e+07	3.66916e+07	5.47735e+07	1.93236e+07	4.03045e+07	4.65361e+07	5.07725e+07
pos-9.582_104.03483	5.41226e+07	5.37165e+07	3.62796e+07	6.08428e+07	4.46663e+07	4.80365e+07	5.84549e+07	5.55677e+07	5.46579e+07	4.15574e+07	5.27105e+07	4.46804e+07	8.37411e+07	5.80925e+07	5.3247e+07	48175018	5.02691e+07	5.46276e+07	4.65917e+07	5.07764e+07	5.45315e+07	5.59558e+07	4.1927e+07	5.23864e+07
pos-8.327_390.33344	4.43069e+07	3.12537e+07	5.5619e+07	5.49379e+07	4.02367e+07	5.47193e+07	2.61448e+07	4.33813e+07	3.33725e+07	4.86828e+07	5.20818e+07	3.45203e+07	7.77707e+07	6.27326e+07	3.28138e+07	3.8184e+07	6.03074e+07	5.45759e+07	4.5491e+07	3.73196e+07	5.449e+07	5.82752e+07	6.02867e+07	5.78615e+07
pos-8.191_180.15089	6.5068e+06	6.24325e+06	1.136e+07	2.55145e+07	1.14646e+07	2.05672e+07	1.65154e+07	2.34963e+07	2.30638e+06	5.75776e+06	3.40292e+06	4.32295e+06	8.18937e+06	5.66038e+06	9.72947e+06	1.25373e+07	1.70919e+06	1.74713e+06	2.97703e+06	3.0142e+06	8.70979e+06	2.27961e+07	1.22351e+07	6.43029e+06
pos-7.236_494.38091	4.00497e+07	3.54713e+07	4.25095e+07	3.85469e+07	3.87044e+07	4.72237e+07	3.2173e+07	3.17251e+07	4.26662e+07	3.35986e+07	3.023e+07	3.79968e+07	6.026e+07	3.96076e+07	3.18303e+07	3.59824e+07	3.25591e+07	5.08044e+07	4.49313e+07	4.65166e+07	3.6424e+07	3.69498e+07	3.98768e+07	3.60171e+07
pos-0.657_98.50477	4.72797e+06	4.97373e+06	8.37544e+06	4.65007e+06	5.80787e+06	6.76942e+06	1.2212e+07	6.399e+06	6.23398e+06	8.46338e+06	8.20563e+07	4.87141e+06	1.57996e+07	5.34621e+06	8.40868e+06	9.22663e+06	1.56148e+07	6.14745e+06	6.04123e+06	7.51755e+06	5.53248e+06	7.34657e+06	8.85312e+06	6.02668e+06
pos-3.477_326.19338	7.12005e+06	2.58797e+06	2.60326e+06	1.19779e+06	2.87655e+07	3.66425e+06	3.49215e+06	900028	2.90198e+06	1.32675e+06	8.20058e+07	1.84701e+06	2.58087e+07	1.69673e+06	1.51848e+06	1.31182e+06	6.45712e+06	4.39736e+06	6.22858e+06	2.21552e+06	1.68731e+06	1.0847e+06	2.19605e+06	2.27967e+06
pos-0.837_172.01322	1.25547e+07	1.64349e+07	3.33201e+07	3.28819e+07	2.21419e+07	1.87382e+07	1.56304e+07	1.32075e+07	1.41176e+07	1.60286e+07	3.70505e+07	7.82294e+06	1.70435e+07	1.95051e+07	4.31568e+07	2.28343e+07	2.2652e+07	9.11895e+06	2.30781e+07	2.00119e+07	5.25553e+07	1.76166e+07	2.09798e+07	2.27509e+07
pos-0.926_129.04233	1.54164e+07	3.28008e+07	2.00767e+07	1.82958e+07	2.59953e+07	2.58918e+07	3.05327e+07	8.02971e+07	3.46671e+07	5.44273e+07	2.95467e+07	2.35611e+07	3.56476e+07	2.74794e+07	3.00836e+07	3.59285e+07	4.40888e+07	4.47577e+07	3.21466e+07	4.69382e+07	3.79788e+07	3.40203e+07	1.59794e+07	4.01675e+07
pos-0.684_197.04752	1.80738e+07	1.67586e+07	6.87205e+06	3.09688e+06	1.07043e+07	8.14949e+06	7.99906e+06	1.01013e+07	5.92282e+06	4.94553e+06	1.99932e+07	4.2739e+06	2.42261e+07	5.91093e+06	8.0457e+07	1.07411e+07	1.16171e+07	6.57795e+06	1.14769e+07	3.43111e+06	5.53178e+06	6.7885e+06	1.38912e+07	1.18579e+07
pos-0.751_273.86537	1.33067e+07	1.18794e+07	1.43913e+07	1.16867e+07	2.18773e+07	1.38653e+07	1.23819e+07	2.82295e+07	1.0342e+07	1.26771e+07	1.39085e+07	1.05988e+07	1.40636e+07	1.5224e+07	1.14109e+07	1.2837e+07	1.4087e+07	1.05829e+07	1.78811e+07	1.72824e+07	1.28413e+07	1.06613e+07	1.25526e+07	1.36415e+07
pos-1.308_140.95119	2.04225e+07	1.76155e+07	4.69328e+07	1.87642e+07	1.77248e+07	1.57198e+07	1.40101e+07	1.26936e+07	1.78868e+07	1.54369e+07	1.72123e+07	1.69284e+07	1.96671e+07	2.1325e+07	1.55452e+07	1.65065e+07	1.62847e+07	1.55154e+07	1.60385e+07	1.48739e+07	1.63731e+07	1.44936e+07	2.32082e+07	1.63709e+07
pos-9.783_222.98042	4.75428e+07	5.50878e+07	4.5741e+07	4.4014e+07	2.61787e+07	5.28997e+07	5.80112e+07	4.69045e+07	4.95386e+07	4.56785e+07	4.7842e+07	4.03468e+07	5.00046e+07	52772927	5.2378e+07	3.81039e+07	4.78208e+07	4.1046e+07	5.31932e+07	4.83074e+07	4.53722e+07	4.69524e+07	5.09078e+07	4.71961e+07
pos-0.67_96.98393	1.33824e+07	1.42082e+07	5.4214e+06	5.05774e+06	1.01515e+07	7.92637e+06	6.67807e+06	8.09643e+06	4.81759e+06	4.25166e+06	2.29674e+07	5.62388e+06	1.51129e+07	4.52061e+06	7.93703e+07	5.62136e+06	1.01407e+07	6.83061e+06	1.1811e+07	5.31272e+06	5.18809e+06	6.27718e+06	7.76527e+06	7.96072e+06
pos-3.558_414.24565	5.17582e+06	2.44593e+06	2.21087e+06	1.0448e+06	3.08962e+07	3.485e+06	2.70959e+06	739124	1.77857e+06	933589	7.91527e+07	649626	2.43671e+07	1.21582e+06	944402	880343	5.40982e+06	4.61512e+06	6.03569e+06	883005	1.15455e+06	609594	694517	1.55321e+06
pos-1.027_85.08898	3.47813e+07	3.03329e+07	3.49952e+07	2.79915e+07	3.29271e+07	4.36695e+07	3.42611e+07	6.65538e+07	2.40173e+07	3.66259e+07	3.442e+07	3.08274e+07	3.02939e+07	2.29121e+07	2.163e+07	2.2548e+07	3.19045e+07	2.3406e+07	4.5113e+07	3.23953e+07	3.34567e+07	2.08715e+07	7.03206e+06	2.61822e+07
pos-7.781_740.61686	6.1328e+06	7.49646e+07	3.76612e+07	4.03307e+07	5.39341e+07	3.55232e+07	5.76623e+06	5.9069e+06	1.14752e+07	1.55581e+07	2.99968e+07	26717482	1.77904e+06	3.34515e+07	7.40154e+06	2.56636e+07	1.8851e+07	1.47362e+07	3.04723e+06	1.33825e+07	1.83948e+07	2.40315e+07	1.52794e+06	1.64287e+07
pos-0.663_124.0302	2.70607e+07	3.40377e+07	1.95548e+07	2.48719e+07	2.07063e+07	3.91278e+07	2.14647e+07	2.56225e+07	1.55347e+07	1.60925e+07	3.72106e+07	1.98771e+07	3.63076e+07	1.95997e+07	2.68555e+07	2.32061e+07	2.22646e+07	2.34195e+07	3.71774e+07	2.53979e+07	2.15603e+07	2.50774e+07	2.47507e+07	2.73112e+07
pos-0.891_137.04144	2.9148e+07	2.97954e+07	2.80706e+07	2.64767e+07	2.93057e+07	3.9476e+07	2.69262e+07	3.78826e+07	2.22377e+07	3.18365e+07	2.48492e+07	2.44248e+07	3.21593e+07	2.45573e+07	2.42577e+07	2.59452e+07	2.98542e+07	2.66636e+07	3.30709e+07	2.88357e+07	2.96121e+07	2.64091e+07	1.75948e+07	2.81512e+07
pos-8.031_432.27656	4.23376e+07	3.00805e+07	2.87282e+07	4.38023e+07	4.76528e+07	3.4999e+07	4.21684e+07	3.46133e+07	7.83184e+07	4.30092e+07	4.5495e+07	4.02071e+07	5.1852e+07	4.31672e+07	4.65934e+07	7.0348e+07	5.62944e+07	4.98762e+07	5.25096e+07	3.2952e+07	6.49591e+07	4.58881e+07	5.17427e+07	5.84302e+07
pos-0.732_270.06982	4.76415e+06	1.28172e+07	1.55738e+06	2.48846e+06	563035	4.21119e+07	688886	1.92234e+06	304532	965642	392219	1.29738e+06	4.15492e+06	328433	184928	493514	7.13174e+06	3.08384e+06	6.49808e+07	527291	3.12708e+06	669967	1.20847e+06	1.0335e+06
pos-1.007_181.02142	5.696e+07	5.2683e+07	5.34312e+07	6.37696e+07	3.43693e+07	4.26925e+07	5.0068e+07	5.47278e+07	7.0661e+07	3.04303e+07	4.53822e+07	5.87668e+07	7.02605e+07	5.13387e+07	6.08838e+07	5.12033e+07	6.16035e+07	5.95524e+07	5.53826e+07	7.69422e+07	5.70941e+07	5.46543e+07	3.35518e+07	3.62355e+07
pos-3.489_278.12947	5.71681e+06	4.31427e+06	9.28109e+06	4.3975e+06	3.87884e+06	1.64762e+06	3.80369e+06	759529	92686	783753	675679	958366	70397.6	1.05867e+06	1.67007e+06	1.342e+06	95232.1	971860	875564	942723	186200	852543	581458	1.25817e+06
pos-0.791_73.01595	46266753	4.34371e+07	4.70698e+07	3.76565e+07	4.87095e+07	5.13422e+07	4.39246e+07	7.4796e+07	4.29387e+07	5.44884e+07	5.2653e+07	4.87466e+07	5.47599e+07	2.60111e+07	3.152e+07	4.16617e+07	5.5974e+07	4.95821e+07	5.10972e+07	5.05959e+07	6.76914e+07	4.02431e+07	5.22755e+06	4.55101e+07
pos-4.403_213.1724	2.94555e+07	2.11791e+07	1.76974e+07	1.51408e+07	1.33698e+07	3.42856e+07	2.07782e+07	3.02751e+07	1.14509e+07	1.0037e+07	1.18138e+07	1.47221e+07	3.12791e+07	7.0223e+06	8.71447e+06	1.26477e+07	2.27553e+07	1.6564e+07	1.18824e+07	1.14078e+07	2.73666e+07	9.01483e+06	1.1172e+07	2.06558e+07
pos-9.834_98.50475	7.07925e+07	7.20927e+07	5.32928e+07	5.68177e+07	4.75052e+07	5.27637e+07	5.26859e+07	48389165	7.25612e+07	7.19277e+07	4.66252e+07	5.43639e+07	5.56189e+07	7.39691e+07	4.74035e+07	5.24112e+07	5.48955e+07	5.22637e+07	6.82572e+07	5.94098e+07	6.55915e+07	5.44292e+07	4.94029e+07	5.42742e+07
pos-6.253_296.23441	4.26338e+07	6.37169e+07	3.41417e+07	2.91295e+07	3.29539e+07	6.6623e+07	3.06641e+07	5.59677e+07	2.61612e+07	3.09753e+07	2.09718e+07	2.09453e+07	7.38444e+07	2.60168e+07	4.10254e+07	4.02316e+07	2.97516e+07	6.23232e+07	4.70844e+07	2.44252e+07	2.81377e+07	2.39826e+07	1.75281e+07	2.49557e+07
pos-7.21_538.40694	2.57278e+07	3.05034e+07	3.05623e+07	2.91785e+07	2.59164e+07	3.95456e+07	2.74372e+07	3.01837e+07	3.18785e+07	2.9314e+07	2.80366e+07	3.00244e+07	5.27707e+07	2.78919e+07	2.79659e+07	3.01226e+07	3.48253e+07	3.74344e+07	2.95326e+07	3.03925e+07	3.03098e+07	2.17146e+07	3.70965e+07	3.22855e+07
pos-8.031_216.13822	4.36076e+07	3.07078e+07	3.07221e+07	4.53166e+07	4.65775e+07	3.73407e+07	4.23135e+07	3.44909e+07	2.90858e+07	4.3447e+07	4.80226e+07	4.20308e+07	5.27736e+07	4.49366e+07	4.74693e+07	7.29129e+07	5.77442e+07	5.08846e+07	5.29052e+07	3.34458e+07	6.35022e+07	4.62141e+07	5.21628e+07	5.94786e+07
pos-6.048_315.2765	1.58929e+07	2.41921e+07	1.64653e+07	1.01579e+07	2.63425e+06	7.21855e+07	311194	356194	415492	287801	365965	371117	448891	335872	312472	249989	361341	564210	469881	378327	415501	409178	515487	651381
pos-0.903_132.02424	2.97779e+07	2.63316e+07	2.72217e+07	2.25736e+07	3.29503e+07	3.2117e+07	2.53595e+07	6.77345e+07	2.93438e+07	3.18099e+07	2.57934e+07	3.14397e+07	3.18912e+07	2.27238e+07	2.06567e+07	3.0093e+07	3.16251e+07	2.08012e+07	3.2903e+07	2.53012e+07	3.64266e+07	2.49062e+07	8.79729e+06	2.71282e+07
pos-9.599_257.17735	4.85665e+07	5.84256e+07	2.77412e+07	5.26703e+07	4.94942e+07	4.59994e+07	4.67083e+07	3.10313e+07	3.03485e+07	3.35049e+07	3.6306e+07	4.47656e+07	5.58251e+07	4.75992e+07	4.12686e+07	5.62502e+07	5.58048e+07	4.32745e+07	5.84801e+07	4.6231e+07	3.9595e+07	5.35794e+07	5.33193e+07	4.69919e+07
pos-4.894_329.32867	2.40614e+07	3.7048e+07	1.95688e+07	2.74226e+07	1.89114e+07	2.63104e+07	2.92005e+07	3.25342e+07	2.29201e+07	1.58736e+07	2.26641e+07	1.55972e+07	2.46149e+07	2.03323e+07	2.28607e+07	2.00139e+07	2.1042e+07	2.49142e+07	3.89315e+07	1.76633e+07	4.41635e+07	1.71712e+07	4.02958e+07	3.06242e+07
pos-0.991_197.04752	1.50464e+07	1.79248e+07	8.58454e+06	6.06885e+06	1.74536e+07	9.39911e+06	6.58848e+06	8.45855e+06	9.62295e+06	6.73032e+06	1.71537e+07	7.13657e+06	1.46012e+07	4.45065e+06	7.09258e+07	6.86339e+06	1.23848e+07	7.57697e+06	1.13084e+07	6.0856e+06	6.47559e+06	5.09809e+06	4.33453e+06	8.97249e+06
pos-6.003_437.28982	9.37214e+06	1.8606e+07	1.61233e+07	1.46322e+07	4.19534e+07	1.72154e+07	1.13397e+07	3.25859e+07	1.47485e+07	2.80855e+07	26486968	1.58303e+07	4.24968e+07	1.3029e+07	2.39502e+07	2.53234e+07	4.58171e+07	2.7546e+07	3.13357e+07	1.98711e+07	1.99759e+07	1.79075e+07	1.2094e+07	1.81413e+07
pos-7.238_511.40727	3.65099e+07	3.174e+07	3.62759e+07	3.49328e+07	3.49792e+07	4.11013e+07	2.79748e+07	2.82602e+07	3.91948e+07	2.97745e+07	2.70912e+07	3.33136e+07	5.18832e+07	3.61397e+07	2.83062e+07	3.18765e+07	2.78281e+07	4.47405e+07	4.09153e+07	4.27025e+07	32669522	3.29606e+07	3.57916e+07	3.18316e+07
pos-7.675_308.23433	1.74205e+07	5.05304e+06	1.47072e+07	3.14612e+06	2.99966e+06	5.50215e+06	2.88667e+06	1.70733e+06	4.33092e+06	1.77615e+06	3.95931e+06	8.60025e+06	8.48587e+06	5.38855e+06	2.96309e+06	2.48482e+06	7.73279e+06	5.46058e+07	6.53839e+06	5.85024e+06	7.0729e+07	5.28667e+06	9.09653e+06	2.50926e+07
pos-3.521_387.24622	5.02881e+06	2.17108e+06	1.91449e+06	1.06562e+06	2.18672e+07	2.99228e+06	2.66041e+06	576990	1.99008e+06	957686	7.05679e+07	684853	2.04455e+07	1.44712e+06	1.19877e+06	1.01794e+06	4.23445e+06	3.61658e+06	4.8355e+06	732769	1.29651e+06	602532	632113	1.26246e+06
pos-6.688_298.25008	3.47913e+07	7.03158e+07	2.38247e+07	3.1776e+07	2.45709e+07	5.36717e+07	3.78959e+07	5.43132e+07	2.80185e+07	3.08314e+07	3.05604e+07	2.61601e+07	5.24463e+07	3.50345e+07	1.67584e+07	3.63042e+07	2.36965e+07	5.36013e+07	5.31398e+07	2.01571e+07	3.08544e+07	2.19819e+07	1.84147e+07	2.51083e+07
pos-0.743_157.95644	1.35454e+07	2.29174e+07	1.85407e+07	1.93908e+07	1.56909e+07	1.90107e+07	2.18487e+07	2.57781e+07	1.49747e+07	3.59603e+07	2.40878e+07	2.1653e+07	2.29485e+07	2.09966e+07	1.92339e+07	2.34606e+07	2.66273e+07	2.55024e+07	1.06219e+07	2.30792e+07	2.7066e+07	2.43978e+07	2.83259e+07	1.7918e+07
pos-8.175_451.38617	6.45879e+07	5.32067e+07	6.89552e+07	6.3753e+07	6.96658e+07	5.51569e+07	4.74092e+07	2.59282e+07	5.38326e+07	6.06967e+07	5.95421e+07	6.71847e+07	4.05404e+07	6.19129e+07	3.80121e+07	4.03926e+07	6.85127e+07	6.96617e+07	4.35125e+07	4.86118e+07	6.10173e+07	6.05989e+07	6.38269e+07	5.94193e+07
pos-0.656_105.99349	6.10402e+06	7.49741e+06	7.04702e+06	6.19928e+06	5.74986e+06	5.4811e+06	8.98246e+06	4.75756e+06	6.72759e+06	6.73789e+06	6.95693e+07	5.26465e+06	1.14515e+07	5.43005e+06	6.06583e+06	6.59379e+06	1.49075e+07	5.6595e+06	6.91277e+06	6.33788e+06	6.76381e+06	5.10547e+06	6.3995e+06	5.41046e+06
pos-5.613_503.30015	1.32776e+07	1.41102e+07	9.11038e+06	1.57218e+07	1.86399e+07	1.03778e+07	1.35294e+07	1.77652e+07	1.45798e+07	1.21437e+07	6.99133e+06	1.12982e+07	1.0402e+07	1.27695e+07	11508851	1.65063e+07	1.45077e+07	1.09446e+07	7.71243e+06	9.46319e+06	1.13674e+07	7.2379e+06	7.8027e+06	9.41552e+06
pos-1.359_348.04635	935172	6.95948e+06	2.11152e+06	5.26419e+06	4.19111e+06	4.2786e+06	1.58494e+06	1.49438e+06	258458	720391	785376	4.03158e+06	276470	1.12716e+06	905283	1.36805e+06	288345	619774	3.75869e+07	373602	344658	391390	1.15698e+06	1.2801e+06
pos-6.144_262.22909	1.97869e+07	4.78888e+07	2.47041e+07	3.14615e+07	1.5062e+07	2.52337e+07	23194183	1.67414e+07	2.25982e+07	1.87873e+07	1.40975e+07	1.14929e+07	3.82776e+07	4.46595e+07	6.90625e+07	2.38476e+07	2.24232e+07	2.99123e+07	4.71201e+07	1.17588e+07	3.92381e+07	3.60809e+07	2.26683e+07	2.2674e+07
pos-8.139_539.43858	5.62815e+07	6.13844e+07	6.60589e+07	6.87725e+07	5.95268e+07	5.92435e+07	5.33418e+07	4.33846e+07	6.00529e+07	5.17044e+07	1.89683e+07	3.33525e+07	5.91724e+07	5.67268e+07	5.74249e+07	3.04754e+07	6.04002e+07	4.66704e+07	4.51409e+07	3.81353e+07	4.64222e+07	6.365e+07	5.20288e+07	5.35046e+07
pos-1.355_117.07868	1.83405e+07	1.8005e+07	1.98008e+07	1.5855e+07	2.14588e+07	2.50875e+07	1.95773e+07	4.42422e+07	1.70247e+07	3.00136e+07	2.26676e+07	2.22278e+07	2.68189e+07	2.10881e+07	1.46062e+07	1.91994e+07	2.69715e+07	1.66323e+07	2.41605e+07	2.29404e+07	2.87476e+07	1.76919e+07	1.07591e+07	1.80722e+07
pos-4.141_97.97666	1.2547e+07	2.72839e+07	1.91231e+07	1.60729e+07	8.09749e+06	2.66905e+07	1.30871e+07	3.00918e+07	1.23812e+07	2.69681e+07	4.26428e+07	5.36812e+07	1.25253e+07	1.87533e+07	1.43697e+07	8.62523e+06	1.83778e+07	2.85237e+07	1.62325e+07	1.64513e+07	1.44722e+07	2.54046e+07	1.33315e+07	2.38453e+07
pos-5.858_183.06564	1.49164e+07	1.95894e+07	1.29967e+07	3.37268e+07	2.65856e+07	1.74106e+07	1.02549e+07	2.01155e+07	8.96563e+06	2.87407e+07	6.59231e+06	1.69205e+07	1.5525e+07	1.51402e+07	4.20526e+07	2.70513e+07	1.49019e+07	2.04168e+07	1.44197e+07	9.4334e+06	1.26439e+07	2.64248e+07	2.67964e+06	1.97712e+07
pos-9.834_89.49915	6.49016e+07	3.77519e+07	6.55451e+07	3.9272e+07	4.87751e+07	6.65992e+07	4.7283e+07	3.75474e+07	4.88794e+07	4.8187e+07	4.82172e+07	3.93085e+07	3.50656e+07	6.58569e+07	5.51713e+07	4.52358e+07	4.83995e+07	5.59682e+07	3.64741e+07	3.43441e+07	5.87037e+07	6.51701e+07	4.41217e+07	3.57139e+07
pos-9.823_244.06537	6.01892e+07	6.18689e+07	5.94234e+07	6.1406e+07	6.17013e+07	5.33379e+07	6.59948e+07	5.75414e+07	6.24044e+07	5.64373e+07	6.02891e+07	5.73226e+07	6.65928e+07	5.48686e+07	6.64042e+07	6.1348e+07	5.79004e+07	6.3588e+07	6.34935e+07	5.92212e+07	6.38952e+07	5.77491e+07	6.02187e+07	5.97867e+07
pos-0.888_143.0943	6.31508e+06	9.17402e+06	6.34435e+06	6.0919e+06	4.62564e+06	8.21517e+06	1.15143e+07	2.8245e+07	9.6079e+06	1.2126e+07	1.17027e+07	1.0482e+07	2.14019e+07	1.63108e+07	2.10766e+07	1.18521e+07	1.87749e+07	1.03319e+07	1.02048e+07	1.01164e+07	1.09244e+07	1.60562e+07	1.23907e+07	8.80318e+06
pos-1.36_144.04201	1.70345e+07	1.61038e+07	1.46766e+07	1.45265e+07	1.52949e+07	1.28782e+07	1.53749e+07	1.69195e+07	1.42824e+07	1.49849e+07	1.54589e+07	1.50156e+07	1.32476e+07	1.748e+07	1.33569e+07	1.18128e+07	1.6705e+07	1.57425e+07	1.69827e+07	1.67736e+07	1.58096e+07	1.39531e+07	1.27586e+07	1.58116e+07
pos-0.891_111.06802	5.96091e+06	8.78069e+06	5.53756e+06	5.35293e+06	3.95507e+06	6.51438e+06	1.11986e+07	2.71706e+07	9.25688e+06	1.12162e+07	1.0599e+07	9.79938e+06	2.0264e+07	1.56709e+07	2.04955e+07	1.13055e+07	1.78901e+07	9.91564e+06	8.85996e+06	9.32358e+06	9.46295e+06	1.56328e+07	1.13114e+07	8.35361e+06
pos-7.21_555.43355	2.34383e+07	2.80974e+07	2.70227e+07	2.7129e+07	2.36794e+07	3.57187e+07	2.49635e+07	2.85449e+07	29546276	2.71541e+07	2.62733e+07	2.75238e+07	4.78068e+07	2.55378e+07	2.55893e+07	2.78809e+07	3.20784e+07	3.39337e+07	2.72463e+07	2.84258e+07	2.80382e+07	1.96437e+07	3.44706e+07	2.92447e+07
pos-0.888_87.01407	667576	950356	1.11614e+06	627791	1.51243e+06	498387	1.10973e+06	1.16846e+06	827316	771399	680836	592863	1.15723e+06	410110	967912	745341	1.48451e+06	995066	1.03157e+06	2.2972e+06	9.01347e+06	718849	8.3328e+06	9.03817e+06
pos-0.957_133.0195	474162	629615	874427	84105.5	108205	422983	115916	1.40207e+06	621768	927902	693268	559040	1.24524e+06	498904	696146	470832	1.67717e+06	169803	829704	3.03839e+06	6.40777e+06	77796.6	384585	749530
pos-4.306_361.31846	5.60383e+06	2.6355e+07	8.15479e+06	1.53699e+07	4.88418e+06	1.12908e+07	1.23794e+06	1.11206e+06	1.14781e+06	1.16113e+06	1.53674e+06	1.43035e+06	1.23471e+06	1.22472e+06	1.11748e+06	1.26062e+06	1.10476e+06	1.16387e+06	2.16964e+07	7.19943e+06	5.12012e+07	4.15867e+06	2.63115e+07	3.15468e+07
pos-0.667_123.03359	2.06623e+07	2.70936e+07	1.6166e+07	1.92561e+07	1.67832e+07	3.14477e+07	17406455	1.95189e+07	1.14774e+07	1.19363e+07	2.87046e+07	1.58043e+07	2.8636e+07	1.5953e+07	2.07905e+07	1.90899e+07	1.75756e+07	1.71174e+07	3.10206e+07	2.02592e+07	1.71374e+07	1.93646e+07	1.95407e+07	22394453
pos-3.488_148.06674	5.4271e+06	4.92315e+06	9.99802e+06	5.53208e+06	4.35691e+06	2.2248e+06	4.16253e+06	990470	172727	1.16183e+06	1.15461e+06	1.18014e+06	147946	1.26811e+06	2.14248e+06	1.59523e+06	155380	1.4986e+06	971544	1.00339e+06	325321	1.12916e+06	871196	1.73547e+06
pos-0.655_139.97813	4.10064e+06	4.77842e+06	5.02209e+06	3.88996e+06	4.53575e+06	3.48236e+06	8.06498e+06	3.78332e+06	5.01198e+06	5.64846e+06	6.44606e+07	3.02756e+06	9.97423e+06	4.22866e+06	4.53894e+06	5.95091e+06	1.37567e+07	4.94523e+06	3.35754e+06	4.64561e+06	4.80822e+06	3.42047e+06	5.84495e+06	4.08484e+06
pos-6.252_278.22392	3.7239e+07	5.62873e+07	3.02742e+07	2.56432e+07	2.9621e+07	5.94704e+07	2.74572e+07	5.03757e+07	2.31513e+07	2.77552e+07	1.82256e+07	1.807e+07	6.42882e+07	2.23367e+07	3.60627e+07	3.56662e+07	2.60707e+07	5.43823e+07	4.20899e+07	2.15071e+07	2.49332e+07	2.11817e+07	1.61399e+07	2.26235e+07
pos-8.257_583.46458	2.22811e+07	55485357	3.19505e+07	4.55501e+07	4.66633e+07	3.42177e+07	3.06654e+07	1.54698e+07	3.03515e+07	3.69967e+07	3.13669e+07	5.90537e+07	4.44293e+07	3.40372e+07	3.1e+07	4.14252e+07	5.13272e+07	5.84996e+07	5.66828e+07	5.86773e+07	4.00238e+07	6.4049e+07	40421330	5.79358e+07
pos-7.182_582.43297	2.17776e+07	2.46766e+07	2.15971e+07	2.46471e+07	2.57028e+07	2.971e+07	2.3653e+07	2.45799e+07	2.89267e+07	2.03672e+07	2.26075e+07	2.3282e+07	3.64983e+07	2.29126e+07	2.61494e+07	2.40057e+07	3.02939e+07	2.12995e+07	2.84964e+07	2.47502e+07	2.25588e+07	2.45296e+07	2.80759e+07	2.8667e+07
pos-0.701_108.06857	7.77558e+06	6.66308e+06	1.12601e+07	3.4544e+06	4.83597e+06	6.62659e+06	4.9129e+06	6.06911e+06	593329	2.97685e+06	4.47379e+06	1.82724e+06	3.14008e+06	6.08854e+06	3.37208e+06	2.92346e+06	1.32652e+06	1.59112e+06	6.85773e+06	3.97793e+06	3.62761e+06	2.7267e+06	4.31342e+06	1.63189e+06
pos-5.626_324.22926	1.58479e+07	1.80248e+07	2.09393e+07	8.42246e+06	1.1744e+07	1.1635e+07	6.29251e+06	4.55149e+06	9.3444e+06	4.48257e+06	1.27604e+07	2.14832e+07	1.89823e+07	6.8037e+06	6.75799e+06	8.27008e+06	1.18385e+07	6.3365e+07	2.27875e+07	8.79257e+06	4.88023e+07	1.00332e+07	1.91889e+07	2.88516e+07
pos-0.696_188.11573	2.14259e+06	226484	2.99044e+06	3.31246e+06	4.20196e+06	2.67753e+06	1.04393e+06	2.32958e+06	3.58197e+06	1.21465e+06	1.37641e+06	1.34442e+06	3.12406e+06	1.13641e+06	2.13462e+06	2.38865e+06	264232	2.053e+06	3.37512e+06	1.82631e+06	201208	2.74863e+06	411872	2.13785e+06
pos-5.135_493.31603	6.21602e+06	1.08221e+07	8.57767e+06	1.65709e+07	2.06239e+07	8.45277e+06	6.51408e+06	1.54107e+07	7.45841e+06	3.22532e+07	6.28734e+06	1.08096e+07	1.38219e+07	9.97889e+06	42450444	1.75515e+07	1.67744e+07	1.16503e+07	1.00146e+07	1.21793e+07	1.34963e+07	1.68928e+07	5.08929e+06	1.77389e+07
pos-0.889_243.08484	1.34609e+07	2.62121e+07	1.12324e+07	1.80004e+07	1.37501e+07	1.43846e+07	1.55857e+07	1.6206e+07	5.94681e+06	7.03947e+06	1.61784e+07	1.55865e+07	4.94298e+06	1.35034e+07	1.0329e+07	9.79786e+06	6.49418e+06	6.8867e+06	1.19154e+07	1.34844e+07	1.15972e+07	1.56004e+07	6.69172e+06	1.1176e+07
pos-5.865_521.27502	1.45711e+07	1.96599e+07	1.45669e+07	1.99744e+07	2.03193e+07	1.75926e+07	1.42777e+07	2.7265e+07	1.50566e+07	3.06631e+07	1.37083e+07	2.43218e+07	2.35905e+07	1.62838e+07	2.45929e+07	2.78168e+07	2.45676e+07	1.94117e+07	2.24419e+07	1.69054e+07	1.5219e+07	2.00923e+07	4.71984e+06	2.07102e+07
pos-5.869_295.25043	1.94769e+07	3.98487e+07	2.0632e+07	1.74415e+07	1.60325e+07	2.40778e+07	2.76375e+07	2.88662e+07	1.97524e+07	2.89659e+07	2.07399e+07	2.34431e+07	4.85703e+07	2.07092e+07	1.6951e+07	2.58093e+07	2.4167e+07	4.92831e+07	3.62399e+07	1.32223e+07	4.15398e+07	1.47932e+07	1.49512e+07	3.05943e+07
pos-8.33_192.15094	1.19734e+07	1.02525e+07	1.06025e+07	2.17798e+07	1.42609e+07	2.29742e+07	1.50927e+07	2.59519e+07	3.98441e+06	5.85474e+06	7.68682e+06	7.87036e+06	1.53103e+07	5.84334e+06	9.90631e+06	1.45741e+07	6.77989e+06	5.16519e+06	6.97684e+06	4.2316e+06	1.13668e+07	1.83694e+07	1.26083e+07	1.01583e+07
pos-8.881_215.13048	3.45556e+07	2.59567e+07	1.40169e+07	5.0832e+07	2.83425e+07	2.51505e+07	2.54713e+07	2.28504e+07	1.78577e+07	2.69479e+07	3.42375e+07	3.28335e+07	2.64057e+07	2.23105e+07	2.60539e+07	3.89973e+07	3.36889e+07	2.62018e+07	3.53899e+07	3.42267e+07	4.85699e+07	4.34252e+07	4.26551e+07	6.22004e+07
pos-0.662_165.05684	2.18468e+07	2.76406e+07	1.59767e+07	2.01707e+07	1.69238e+07	3.06913e+07	1.74368e+07	2.09797e+07	1.28404e+07	1.3217e+07	2.97926e+07	1.63686e+07	2.85445e+07	1.59767e+07	2.12944e+07	1.85203e+07	1.83574e+07	1.93604e+07	3.02026e+07	2.05569e+07	1.75598e+07	2.00883e+07	1.97659e+07	2.16918e+07
pos-7.703_376.31789	4.06589e+07	4.88549e+07	3.45306e+07	3.54252e+07	4.40646e+07	4.34369e+07	4.35504e+07	5.39282e+07	3.28147e+07	3.41278e+07	3.25438e+07	3.32299e+07	5.13368e+07	5.3716e+07	3.72443e+07	3.68955e+07	3.59108e+07	3.38972e+07	3.76357e+07	5.12764e+07	3.16453e+07	3.54244e+07	3.83623e+07	6.10694e+07
pos-0.9_176.03085	2.84538e+07	2.71424e+07	2.31977e+07	1.67221e+07	1.17552e+07	3.44638e+07	2.24588e+07	2.79841e+07	6.66641e+06	3.38218e+07	5.20058e+06	2.19369e+07	3.70505e+07	7.92158e+06	1.11163e+07	1.76308e+07	3.56201e+07	1.86288e+07	1.04889e+07	2.87828e+07	3.03025e+07	1.07133e+07	2.88404e+06	1.52248e+07
pos-0.655_99.00374	2.9423e+06	3.71946e+06	4.04041e+06	2.85532e+06	3.14556e+06	4.26541e+06	7.88028e+06	3.05239e+06	4.51515e+06	4.53622e+06	6.08605e+07	2.40913e+06	1.15256e+07	3.67672e+06	5.67175e+06	6.79549e+06	1.1028e+07	4.04674e+06	2.89367e+06	3.41613e+06	3.60537e+06	3.28809e+06	6.59539e+06	3.65583e+06
pos-0.905_158.02007	2.81058e+07	2.69515e+07	2.12962e+07	1.59414e+07	1.09866e+07	3.488e+07	2.22036e+07	2.78287e+07	6.29449e+06	3.38386e+07	4.70543e+06	2.20666e+07	3.70524e+07	7.1173e+06	1.03906e+07	1.72708e+07	3.54239e+07	1.85696e+07	9.80323e+06	2.7454e+07	2.9649e+07	9.49166e+06	2.90084e+06	1.48936e+07
pos-5.676_276.20812	1.96098e+07	2.54802e+07	1.64935e+07	2.08356e+07	1.79753e+07	3.33184e+07	2.2767e+07	1.80702e+07	1.76742e+07	1.56144e+07	1.70797e+07	1.26309e+07	2.58312e+07	1.51034e+07	1.27599e+07	2.98425e+07	1.66592e+07	2.982e+07	2.6446e+07	1.31121e+07	1.47868e+07	1.12372e+07	9.32169e+06	2.31088e+07
pos-6.596_364.25793	38641.5	293121	1.10717e+06	75088.8	310774	6.02112e+07	2.36739e+06	635364	1.05261e+06	101408	858050	826881	107753	1.62498e+06	253917	1.13501e+06	54265.8	248353	999494	74479.8	44060.7	701773	122483	56844.1
pos-0.654_198.0073	3.04458e+06	3.7989e+06	3.92291e+06	2.6364e+06	3.27582e+06	4.24818e+06	7.8663e+06	3.09198e+06	4.38798e+06	4.46487e+06	6.00938e+07	2.39734e+06	1.12347e+07	3.9887e+06	5.62267e+06	6.70279e+06	1.08483e+07	3.95087e+06	3.23657e+06	3.71166e+06	3.75032e+06	2.79633e+06	6.6407e+06	3.47749e+06
pos-0.655_115.95446	3.20781e+06	4.11858e+06	4.52334e+06	3.09885e+06	3.64592e+06	4.6472e+06	7.81082e+06	3.44194e+06	4.92935e+06	4.95292e+06	5.98759e+07	2.9696e+06	1.06604e+07	3.95315e+06	6.6405e+06	7.27812e+06	8.14199e+06	4.19007e+06	3.42615e+06	4.24833e+06	4.1467e+06	3.54391e+06	6.94517e+06	3.97747e+06
pos-0.687_83.95234	3.30718e+07	3.21379e+07	1.50278e+07	1.34066e+07	2.49641e+07	2.12813e+07	1.53168e+07	1.81027e+07	1.42737e+07	1.08087e+07	5.95387e+07	1.57924e+07	3.8606e+07	1.36998e+07	1.07684e+07	1.49959e+07	2.48709e+07	1.87539e+07	2.91566e+07	1.56084e+07	1.4581e+07	1.59531e+07	1.93904e+07	2.00217e+07
pos-6.649_523.29017	1.26296e+07	1.53631e+07	1.82637e+07	1.07511e+07	1.44493e+07	2.2041e+07	2.03774e+07	5.42368e+07	2.19405e+07	2.94744e+07	1.75225e+07	2.82228e+07	2.91508e+07	1.80378e+07	2.38148e+07	2.48097e+07	3.37965e+07	1.95949e+07	2.44325e+07	2.74192e+07	2.30779e+07	2.65613e+07	8.45121e+06	2.36449e+07
pos-0.75_196.09315	4.01491e+07	3.38047e+07	4.06716e+07	3.44671e+07	3.70007e+07	3.88695e+07	3.71779e+07	5.18511e+07	3.54948e+07	4.41882e+07	2.6169e+07	4.33852e+07	4.12941e+07	3.14362e+07	1.82113e+07	3.49017e+07	3.25706e+07	2.67637e+07	2.36246e+07	4.02589e+07	5.09817e+07	4.04747e+07	8.70841e+06	2.74453e+07
pos-3.557_431.27244	3.93865e+06	1.82576e+06	1.69146e+06	761513	2.36281e+07	2.57225e+06	2.15269e+06	575178	1.27864e+06	740710	5.91104e+07	437689	1.82171e+07	912600	759207	684234	3.98438e+06	3.35259e+06	4.29441e+06	589445	800552	478954	578207	1.21544e+06
pos-8.31_316.27564	1.05716e+07	1.50122e+07	1.07962e+07	1.19695e+07	3.36219e+07	1.32842e+07	1.3989e+07	8.48555e+06	7.37859e+06	8.77496e+06	9.3416e+06	4.30741e+06	1.70022e+07	3.36467e+06	7.53114e+06	8.26021e+06	8.10782e+06	7.88269e+06	6.9897e+06	3.89114e+06	1.22919e+07	7.19053e+06	1.02082e+07	6.87142e+06
pos-1.033_167.00586	5.89449e+07	4.70137e+07	4.73494e+07	5.04471e+07	4.97601e+07	2.36433e+07	5.89155e+07	5.38088e+07	5.66408e+07	4.95449e+07	4.31564e+07	4.88463e+07	5.73798e+07	2.72521e+07	5.35228e+07	5.3098e+07	4.42047e+07	4.54174e+07	5.22328e+07	5.70137e+07	5.44297e+07	4.43424e+07	2.06587e+07	5.12106e+07
pos-9.836_182.00189	4.85801e+07	4.34921e+07	5.42369e+07	2.0031e+07	5.22548e+07	3.98393e+07	4.62344e+07	4.23682e+07	5.25085e+07	4.92878e+07	5.15218e+07	5.15589e+07	3.94198e+07	4.34434e+07	5.47223e+07	4.68451e+07	4.04459e+07	4.96548e+07	4.50642e+07	4.34098e+07	5.0525e+07	4.77185e+07	5.64244e+07	4.79968e+07
pos-8.387_316.27572	9.74694e+06	1.39477e+07	1.01225e+07	1.23376e+07	2.6468e+07	1.26786e+07	1.26941e+07	8.69986e+06	5.53348e+06	8.44967e+06	8.91747e+06	4.76936e+06	1.36537e+07	3.23487e+06	7.54577e+06	8.01829e+06	7.21188e+06	1.23497e+07	6.4772e+06	3.98338e+06	1.17209e+07	7.62148e+06	9.59391e+06	6.39709e+06
pos-8.191_192.15097	4.25251e+06	4.45625e+06	8.05833e+06	1.81313e+07	9.04415e+06	1.50245e+07	1.0774e+07	1.71459e+07	1.57522e+06	3.75034e+06	2.31274e+06	3.10563e+06	5.56796e+06	3.45766e+06	7.59415e+06	9.76477e+06	1.25889e+06	1.00148e+06	1.74215e+06	1.88531e+06	6.78309e+06	1.65917e+07	8.79713e+06	4.44602e+06
pos-4.403_196.1459	2.27924e+07	1.66162e+07	1.29332e+07	1.14687e+07	1.03788e+07	2.77026e+07	1.57988e+07	2.33323e+07	8.77625e+06	7.87322e+06	9.32499e+06	1.21296e+07	2.43479e+07	5.35277e+06	6.53894e+06	1.01287e+07	1.8177e+07	1.30104e+07	9.31064e+06	8.61624e+06	2.15568e+07	6.94639e+06	8.61699e+06	1.58766e+07
pos-8.294_446.29206	2.61784e+07	2.52639e+07	1.51345e+07	2.51523e+07	2.67389e+07	2.9786e+07	1.97128e+07	1.75958e+07	1.63357e+07	2.24089e+07	2.48944e+07	2.33482e+07	3.22846e+07	2.27567e+07	1.61933e+07	4.60427e+07	2.12126e+07	2.91218e+07	3.69134e+07	1.61852e+07	1.49106e+07	2.13725e+07	2.43579e+07	2.96136e+07
pos-8.191_243.18271	4.72044e+06	5.21235e+06	7.44995e+06	1.84755e+07	8.66465e+06	1.40497e+07	1.16353e+07	1.75132e+07	1.56104e+06	4.24505e+06	2.63917e+06	3.32964e+06	6.17746e+06	3.71262e+06	8.19282e+06	8.83467e+06	1.34159e+06	1.17583e+06	2.02103e+06	2.26849e+06	5.88641e+06	1.6108e+07	9.27581e+06	4.49272e+06
pos-5.642_236.21348	3.28328e+07	5.38683e+07	2.56045e+07	2.50515e+07	2.11203e+07	3.63517e+07	3.69878e+07	4.84261e+07	2.55233e+07	2.77515e+07	3.81894e+07	3.09538e+07	5.81394e+07	2.56647e+07	1.84878e+07	3.48556e+07	2.3125e+07	4.40572e+07	4.18525e+07	1.97935e+07	3.8529e+07	1.5651e+07	1.39262e+07	2.73733e+07
pos-9.823_197.00936	4.83923e+07	4.90625e+07	4.84834e+07	5.00212e+07	4.6431e+07	4.46341e+07	4.77034e+07	4.32746e+07	5.23014e+07	4.70612e+07	4.80064e+07	4.90221e+07	4.93926e+07	4.66953e+07	4.55744e+07	4.87792e+07	2.47885e+07	5.02286e+07	4.04474e+07	4.35935e+07	5.77163e+07	4.57975e+07	4.65272e+07	4.73848e+07
pos-8.293_223.14608	2.72685e+07	2.50186e+07	1.49138e+07	2.6311e+07	2.8945e+07	3.06762e+07	2.02798e+07	1.87237e+07	1.68909e+07	2.14459e+07	2.52902e+07	2.44827e+07	3.33656e+07	2.3374e+07	1.60965e+07	4.58738e+07	2.18362e+07	2.73486e+07	3.95601e+07	1.63695e+07	1.52337e+07	2.19104e+07	2.53e+07	3.04186e+07
pos-0.796_205.04743	6.49238e+06	1.16197e+07	1.15105e+07	1.2003e+07	1.09787e+07	8.18662e+06	8.45821e+06	1.20573e+07	7.59572e+06	1.49216e+07	1.01094e+07	1.25446e+07	9.61906e+06	5.08259e+06	6.63719e+06	7.15262e+06	5.13821e+06	7.42517e+06	8.7009e+06	8.02946e+06	8.88923e+06	4.5091e+06	7.32329e+06	6.74075e+06
pos-0.671_101.02638	5.85628e+06	7.31084e+06	2.67503e+06	2.2374e+06	6.02814e+06	6.53899e+06	4.42287e+06	5.30748e+06	2.71918e+06	2.22674e+06	1.24332e+07	2.75338e+06	11547900	4.10875e+06	5.69421e+07	5.22568e+06	4.96394e+06	5.01462e+06	6.43956e+06	2.58237e+06	2.64065e+06	3.81276e+06	6.51062e+06	4.63956e+06
pos-7.18_599.45977	1.96582e+07	2.25105e+07	1.98171e+07	2.29109e+07	2.38456e+07	2.69787e+07	21935249	2.25813e+07	2.68743e+07	1.86351e+07	2.09175e+07	2.10168e+07	3.36931e+07	2.14054e+07	2.44437e+07	2.21617e+07	2.79159e+07	1.92446e+07	2.66467e+07	2.27706e+07	2.07225e+07	2.25221e+07	2.61529e+07	26539898
pos-8.33_346.30727	1.61454e+07	1.34221e+07	1.75065e+07	2.18737e+07	1.51115e+07	3.43206e+07	1.64138e+07	1.56395e+07	1.75757e+07	4.63169e+07	2.15008e+07	1.90321e+07	3.48514e+07	1.75889e+07	1.44937e+07	1.96681e+07	2.10089e+07	26614520	2.65327e+07	1.88958e+07	2.34356e+07	1.6513e+07	2.17809e+07	2.24115e+07
pos-6.489_264.24467	3.16634e+07	5.58806e+07	2.67491e+07	3.09334e+07	1.91954e+07	5.03916e+07	4.2371e+07	5.48384e+07	2.69285e+07	3.6688e+07	4.31939e+07	3.65322e+07	5.60231e+07	3.13911e+07	1.58502e+07	3.99343e+07	2.28338e+07	5.16288e+07	5.03986e+07	1.62451e+07	3.03054e+07	1.86314e+07	1.56843e+07	2.37949e+07
pos-8.31_333.30227	9.98805e+06	1.40076e+07	1.0147e+07	11145828	3.12233e+07	1.24459e+07	1.30291e+07	8.02295e+06	6.92483e+06	8.16214e+06	8.784e+06	4.06644e+06	1.57906e+07	3.1979e+06	7.02304e+06	7.66191e+06	7.60029e+06	7.24918e+06	6.52985e+06	3.67804e+06	1.14321e+07	6.6954e+06	9.43797e+06	6.38209e+06
pos-4.647_613.17294	3.43842e+07	3.2319e+07	1.55306e+07	8.42028e+06	8.94454e+06	4.95381e+07	2.63839e+07	5.0345e+07	3.74889e+07	1.35299e+07	1.4717e+07	2.34274e+07	5.54968e+07	1.17293e+07	7.45335e+06	8.67394e+06	4.68968e+07	4.14958e+07	1.745e+07	1.76289e+07	1.87013e+07	4.78293e+06	1.8806e+07	1.72437e+07
pos-5.976_270.21906	2.75941e+07	3.69483e+07	2.43472e+07	1.17485e+07	3.09436e+07	4.78319e+07	2.05353e+07	4.82525e+07	1.8843e+07	3.08982e+07	2.90664e+07	2.47761e+07	1.12681e+07	2.34449e+07	2.71928e+07	4.55963e+07	2.36056e+07	5.54688e+07	5.08965e+07	2.8859e+07	3.05468e+07	9.20151e+06	992409	3.1513e+07
pos-8.387_333.30218	9.30523e+06	1.30914e+07	9.43408e+06	1.17334e+07	2.49304e+07	1.20155e+07	1.17302e+07	8.21927e+06	5.3608e+06	7.6527e+06	8.44599e+06	4.63904e+06	1.28479e+07	3.12318e+06	7.3848e+06	7.592e+06	6.83422e+06	1.07227e+07	6.14027e+06	3.82734e+06	1.1118e+07	7.15026e+06	9.00763e+06	6.12719e+06
pos-8.192_226.15618	4.4009e+06	4.88893e+06	6.9483e+06	1.74028e+07	8.14409e+06	1.32013e+07	1.10499e+07	1.65238e+07	1.45173e+06	3.94758e+06	2.48517e+06	3.22392e+06	5.80236e+06	3.47027e+06	7.63987e+06	8.40498e+06	1.25909e+06	1.08163e+06	1.8341e+06	2.12343e+06	5.49984e+06	1.51442e+07	8.78381e+06	4.20801e+06
pos-5.858_278.2239	1.83932e+07	3.79511e+07	1.87403e+07	1.36415e+07	1.48646e+07	2.28325e+07	2.35362e+07	2.61264e+07	1.82249e+07	2.26948e+07	1.72183e+07	2.16373e+07	4.59682e+07	1.77733e+07	1.46557e+07	1.87647e+07	1.93812e+07	3.86727e+07	3.28631e+07	12200245	3.86473e+07	1.2373e+07	1.1755e+07	2.84292e+07
pos-8.192_197.17747	4.2214e+06	4.10895e+06	7.09608e+06	1.59318e+07	7.39651e+06	1.37256e+07	1.05043e+07	1.59093e+07	3.81632e+06	4.04147e+06	2.26033e+06	2.89128e+06	5.15887e+06	3.72575e+06	7.48828e+06	7.95852e+06	4.54742e+06	3.17766e+06	2.14249e+06	2.0288e+06	5.73268e+06	1.48413e+07	7.46791e+06	4.30618e+06
pos-0.905_118.04165	2.53826e+07	2.42214e+07	2.30901e+07	1.76416e+07	2.42522e+07	2.38776e+07	2.33037e+07	4.70732e+07	2.21349e+07	3.0053e+07	2.41452e+07	2.44251e+07	2.94135e+07	2.19606e+07	1.87135e+07	1.99901e+07	2.57936e+07	2.00491e+07	2.5687e+07	2.32552e+07	2.94479e+07	2.03048e+07	7.8158e+06	2.27124e+07
pos-0.724_190.06901	1.40862e+07	1.8489e+07	1.5757e+07	1.50249e+07	1.4771e+07	1.79358e+07	1.59528e+07	3.71336e+07	1.65282e+07	2.29488e+07	2.00543e+07	2.30498e+07	2.40025e+07	1.39101e+07	9.40714e+06	1.70037e+07	1.92585e+07	1.77048e+07	1.06716e+07	1.91361e+07	2.64964e+07	1.98656e+07	5.75098e+06	1.77366e+07
pos-7.799_262.22891	565628	701588	1.66992e+06	290448	761322	5.38985e+07	3.54456e+06	2.26903e+06	1.80629e+06	438633	1.5098e+06	1.38457e+06	773541	2.31164e+06	697272	3.33714e+06	517622	837492	1.37314e+06	179426	416580	2.17179e+06	335071	497421
pos-0.765_302.01781	808361	1.30335e+06	188087	255338	90732.7	6.63805e+06	26358.8	287311	34158.7	58257.4	48381.6	140279	386814	60282.4	27150	47237.4	870327	264375	2.57072e+07	41830.5	317041	44967.5	83037.6	111028
pos-1.959_283.09094	8.25003e+06	6.25086e+06	1.2832e+07	1.22841e+07	8.35648e+06	9.27146e+06	1.08877e+07	7.56412e+06	6.24846e+06	1.77674e+07	1.01067e+07	9.87742e+06	7.49284e+06	1.23678e+07	1.22498e+07	1.18069e+07	1.23417e+07	6.56116e+06	7.91615e+06	1.06577e+07	1.26123e+07	1.19979e+07	3.03863e+06	8.54209e+06
pos-5.95_270.21887	2.81856e+07	4.89538e+07	2.43472e+07	2.93035e+07	3.09436e+07	4.78319e+07	1.36469e+07	4.82525e+07	1.21827e+07	1.85338e+07	2.89999e+07	1.52121e+07	5.01532e+07	1.09962e+07	2.94939e+07	4.55963e+07	2.3852e+07	5.32045e+07	5.31349e+07	2.88156e+07	2.91303e+07	2.43639e+07	1.36178e+07	3.1513e+07
pos-0.85_202.14244	1.53453e+07	1.43828e+07	1.27168e+07	7.07192e+06	8.2218e+06	1.1736e+07	8.81203e+06	1.92337e+07	9.81655e+06	9.7466e+06	1.49341e+07	1.44974e+07	1.22691e+07	6.39499e+06	7.36965e+06	7.80101e+06	1.4469e+07	1.01531e+07	1.20346e+07	1.30381e+07	1.49835e+07	1.17234e+07	2.27814e+06	1.49289e+07
pos-0.893_71.07338	1.96461e+07	1.81423e+07	2.08875e+07	1.81087e+07	2.32986e+07	2.30654e+07	1.93872e+07	3.88883e+07	1.90341e+07	2.69349e+07	2.52441e+07	2.07332e+07	2.43924e+07	1.78039e+07	1.57083e+07	1.83237e+07	2.40878e+07	1.58537e+07	2.22302e+07	2.23012e+07	2.60253e+07	1.53279e+07	7.78171e+06	1.80507e+07
pos-4.651_615.1685	3.34947e+07	3.29421e+07	1.59902e+07	8.09909e+06	8.3487e+06	4.39591e+07	2.38259e+07	4.35779e+07	3.62763e+07	1.37239e+07	1.51581e+07	2.38793e+07	5.28348e+07	1.15333e+07	6.79205e+06	8.68127e+06	4.53947e+07	3.9776e+07	1.68577e+07	1.73561e+07	1.88204e+07	4.70789e+06	1.69207e+07	1.71696e+07
pos-9.823_163.05914	5.23695e+07	3.96047e+07	3.94369e+07	4.53373e+07	4.98708e+07	4.56462e+07	4.78121e+07	3.87627e+07	4.68769e+07	4.26734e+07	4.50693e+07	4.50618e+07	4.20518e+07	4.26163e+07	4.61026e+07	4.80857e+07	4.45568e+07	4.46364e+07	4.45716e+07	4.52939e+07	5.10605e+07	4.62999e+07	4.50991e+07	4.05106e+07
pos-5.336_451.36548	234936	1.07459e+06	1.93709e+06	483278	3.00958e+06	2.03131e+06	664038	5.37818e+06	504864	3.59971e+06	1.29221e+06	531550	603384	1.17851e+06	655849	863860	1.70451e+06	451966	2.06053e+06	955635	411217	887561	2.97837e+06	464604
pos-0.656_184.97583	3.04593e+06	3.72566e+06	3.51878e+06	3.20935e+06	3.61982e+06	2.55814e+06	6.33894e+06	2.45433e+06	4.42187e+06	4.46438e+06	5.19709e+07	2.36592e+06	9.59179e+06	3.55677e+06	4.03082e+06	5.40176e+06	9.68479e+06	3.63111e+06	2.6663e+06	3.83108e+06	3.30425e+06	1.96184e+06	4.86192e+06	2.82567e+06
pos-4.542_127.01865	4.78121e+07	4.77658e+07	4.54666e+07	4.63462e+07	4.4019e+07	4.85027e+07	4.95578e+07	4.751e+07	4.61512e+07	4.52579e+07	4.78061e+07	4.56584e+07	4.78658e+07	4.62977e+07	4.80516e+07	47243539	4.6348e+07	4.62649e+07	4.38011e+07	4.59856e+07	4.51787e+07	4.84722e+07	4.63436e+07	4.37806e+07
pos-1.525_112.02704	1.02367e+07	8.62553e+06	1.17233e+07	1.10893e+07	2.93752e+07	1.22251e+07	1.29625e+07	1.466e+07	8.01881e+06	2.83719e+07	1.69256e+07	1.18385e+07	1.27984e+07	3.24305e+07	1.95523e+07	2.12836e+07	1.38475e+07	1.89263e+07	1.68917e+07	3.37458e+07	2.81823e+07	1.99998e+07	3.20045e+07	2.90436e+07
pos-0.812_109.01952	2.86123e+07	2.96243e+07	5.00362e+07	3.4379e+07	4.18107e+07	2.47303e+07	1.74427e+07	3.63854e+07	1.93968e+07	5.00868e+07	2.44119e+07	5.16166e+07	2.82746e+07	2.1077e+07	1.73472e+07	2.82416e+07	1.36752e+07	3.54816e+07	2.98488e+07	2.93019e+07	3.85025e+07	1.50081e+07	6.22441e+06	2.03347e+07
pos-3.625_190.0772	850328	2.55527e+06	4.84321e+06	1.64728e+06	160081	135947	1.95937e+06	70032	36912.1	31266.2	229372	116353	16059.4	112470	173952	46592.1	33400.7	25692	93695.5	430537	25714.7	74983.4	25588.1	483066
pos-0.816_131.0579	1.56136e+07	2.10337e+07	1.82254e+07	1.38898e+07	1.48137e+07	1.46308e+07	1.2104e+07	2.1176e+07	1.30484e+07	1.63895e+07	1.66428e+07	1.31525e+07	2.01533e+07	1.31995e+07	1.51023e+07	1.3852e+07	2.18609e+07	1.41523e+07	1.47174e+07	1.14876e+07	1.63516e+07	1.35081e+07	7.38166e+06	1.4823e+07
pos-9.834_223.02396	4.19667e+07	4.19629e+07	4.27714e+07	4.70348e+07	4.51522e+07	4.37541e+07	4.72585e+07	4.00169e+07	4.35476e+07	4.146e+07	4.2522e+07	4.33256e+07	4.0026e+07	4.22629e+07	4.73384e+07	3.88252e+07	4.30973e+07	4.42718e+07	3.95274e+07	4.12671e+07	5.09549e+07	4.16443e+07	4.24638e+07	4.39954e+07
pos-5.486_543.33158	2.16234e+06	3.22402e+06	4.75241e+06	8.4694e+06	1.53214e+07	3.61101e+06	4.47208e+06	1.12862e+07	5.00602e+06	2.72716e+07	4.85737e+06	1.14026e+07	1.03006e+07	1.1183e+07	1.9969e+07	1.67856e+07	1.50113e+07	1.5348e+07	5.69614e+06	5.50503e+06	9.52461e+06	1.28993e+07	3.06632e+06	9.96714e+06
pos-5.019_517.31611	4.62292e+06	5.90741e+06	3.71621e+06	7.21554e+06	8.96964e+06	3.96611e+06	3.39286e+06	6.12125e+06	4.07924e+06	8.38936e+06	2.40308e+06	5.6006e+06	5.26622e+06	5.82393e+06	1.413e+07	8.76358e+06	4.07272e+06	7.44924e+06	5.28891e+06	2.90409e+06	5.30345e+06	7.47361e+06	1.23707e+06	7.8766e+06
pos-8.255_327.31279	1.97105e+07	2.13132e+07	2.03939e+07	1.54957e+07	1.81292e+07	4.59207e+07	2.24567e+07	2.96957e+07	1.90567e+07	3.35355e+07	4.66623e+07	2.28752e+07	2.97173e+07	2.44685e+07	2.11811e+07	2.67637e+07	5.0392e+07	2.59167e+07	4.42294e+07	2.37777e+07	2.74983e+07	2.9206e+07	4.30709e+07	2.02737e+07
pos-0.672_174.03144	1.79996e+07	1.52443e+07	7.65942e+06	6.08601e+06	1.42864e+07	7.68853e+06	9.55074e+06	1.19214e+07	1.20279e+07	8.7169e+06	1.96058e+07	1.24938e+07	1.31578e+07	1.11344e+07	5.02698e+07	7.83649e+06	1.30335e+07	1.14401e+07	1.21885e+07	7.20971e+06	8.52407e+06	9.0133e+06	1.12571e+07	1.02238e+07
pos-0.888_144.04183	1.39074e+07	1.55264e+07	1.59724e+07	1.34578e+07	1.50286e+07	1.54111e+07	1.47351e+07	2.14826e+07	1.23018e+07	1.58031e+07	2.13963e+07	1.20982e+07	1.94755e+07	1.79819e+07	1.56097e+07	1.372e+07	1.60224e+07	1.46729e+07	1.71757e+07	2.30021e+07	1.74446e+07	1.42116e+07	1.69765e+07	1.82705e+07
pos-7.584_613.47525	4.4577e+07	4.35685e+07	3.15974e+07	2.68481e+07	4.34735e+07	2.52378e+07	4.50025e+07	4.45848e+07	4.10782e+07	4.53995e+07	3.08859e+07	4.77333e+07	4.85977e+07	4.23083e+07	4.27473e+07	4.00846e+07	3.15714e+07	3.31795e+07	3.98228e+07	4.02097e+07	3.47178e+07	4.92219e+07	4.33771e+07	4.03505e+07
pos-0.671_156.02095	3.51312e+07	3.15203e+07	2.05064e+07	1.72863e+07	2.99684e+07	1.96137e+07	1.89381e+07	2.09426e+07	2.08142e+07	1.67103e+07	4.99225e+07	1.97001e+07	3.5612e+07	1.58116e+07	1.33221e+07	1.89082e+07	2.58994e+07	2.289e+07	3.16768e+07	1.87294e+07	1.97863e+07	1.8151e+07	2.20908e+07	2.14259e+07
pos-8.212_390.33347	3.14344e+07	2.18387e+07	3.04843e+07	2.20566e+07	2.10899e+07	2.74171e+07	3.72105e+07	2.30411e+07	3.11021e+07	2.52346e+07	2.78957e+07	2.97628e+07	2.77066e+07	2.57011e+07	2.79024e+07	2.80711e+07	1.96819e+07	3.5058e+07	2.91346e+07	3.03509e+07	3.06357e+07	3.04132e+07	2.81259e+07	3.19328e+07
pos-0.78_240.02326	4.50058e+06	1.73453e+07	4.22238e+06	4.74617e+06	6.9584e+06	1.00334e+07	1.5558e+07	3.23168e+07	2.00227e+07	3.54495e+07	8.33316e+06	8.17241e+06	2.85743e+07	8.90922e+06	5.46655e+06	2.03738e+07	4.96478e+07	1.59612e+07	1.52479e+07	1.91501e+07	1.07397e+07	1.7512e+07	210386	1.40763e+07
pos-9.839_98.52366	2.77268e+07	2.63282e+07	2.91357e+07	2.80787e+07	3.2688e+07	2.65941e+07	2.66047e+07	2.73861e+07	4.96142e+07	2.696e+07	2.73862e+07	2.8776e+07	2.8212e+07	2.77549e+07	3.02823e+07	2.71538e+07	2.78432e+07	2.64003e+07	26510880	2.77568e+07	2.499e+07	2.90309e+07	2.73969e+07	2.98672e+07
pos-1.574_122.03655	1.09715e+07	1.18363e+07	1.18553e+07	8.6592e+06	1.19592e+07	1.24135e+07	1.09956e+07	2.65006e+07	9.95206e+06	1.73572e+07	1.31283e+07	1.21793e+07	1.39314e+07	9.51326e+06	8.73461e+06	9.74638e+06	1.40715e+07	9.55095e+06	1.2359e+07	1.04107e+07	1.53788e+07	1.00671e+07	3.76954e+06	1.06077e+07
pos-4.557_345.32355	5.69466e+06	1.94668e+07	7.8671e+06	1.29541e+07	5.29848e+06	1.033e+07	3.16999e+06	3.25173e+06	3.36017e+06	2.50941e+06	3.34238e+06	2.52974e+06	2.51693e+06	3.08197e+06	2.89358e+06	2.80034e+06	2.86525e+06	2.8139e+06	2.04667e+07	7.36922e+06	3.44382e+07	4.93232e+06	2.38166e+07	2.27141e+07
pos-5.642_254.22402	2.91484e+07	4.44677e+07	2.20039e+07	2.20262e+07	1.79815e+07	3.10652e+07	3.19091e+07	4.01716e+07	2.24233e+07	2.436e+07	3.29323e+07	2.81208e+07	4.93861e+07	2.23745e+07	1.67947e+07	3.09324e+07	2.01395e+07	3.76582e+07	3.73032e+07	1.68157e+07	3.29754e+07	1.37612e+07	1.18671e+07	2.38197e+07
pos-9.838_116.95182	4.15316e+07	4.17896e+07	4.13165e+07	4.50063e+07	4.21291e+07	4.50915e+07	3.77994e+07	3.35484e+07	4.4704e+07	3.73451e+07	3.72816e+07	4.40908e+07	3.68134e+07	4.93666e+07	3.69116e+07	4.30195e+07	4.22503e+07	4.42016e+07	4.24207e+07	4.11321e+07	4.85308e+07	3.91157e+07	4.5234e+07	4.46251e+07
pos-8.192_172.12494	3.76047e+06	4.47911e+06	6.15864e+06	1.55505e+07	7.59078e+06	1.14324e+07	9.62786e+06	1.38513e+07	1.54745e+06	3.6042e+06	2.32213e+06	2.632e+06	5.12611e+06	3.00601e+06	6.8107e+06	7.99768e+06	3.12301e+06	2.86053e+06	1.73754e+06	1.86151e+06	4.78056e+06	1.42626e+07	7.78944e+06	3.82803e+06
pos-5.727_254.22401	2.60983e+07	4.91503e+07	2.28849e+07	1.79192e+07	2.19161e+07	1.16637e+07	4.06314e+07	3.22242e+07	2.78632e+07	3.34609e+07	4.15266e+07	27444031	4.76836e+07	2.68074e+07	1.59466e+07	3.16196e+07	2.51316e+07	3.37108e+07	4.32137e+07	1.66607e+07	4.1148e+07	1.88556e+07	1.87636e+07	2.66183e+07
pos-3.625_320.1399	859584	2.25942e+06	4.1087e+06	1.30689e+06	89439.4	93646.9	2.15068e+06	50486.1	29991.3	119945	162177	208254	38275.1	72572.7	125776	36093.9	29579.4	153198	129090	398393	110519	65650.2	28528.3	303736
pos-0.668_142.98946	8.70998e+06	8.86408e+06	3.92822e+06	3.62434e+06	6.55132e+06	5.60201e+06	4.73308e+06	5.32753e+06	3.71841e+06	3.24749e+06	1.42743e+07	4.11704e+06	1.0144e+07	4.39086e+06	4.91355e+07	4.19024e+06	7.05626e+06	5.70201e+06	7.5175e+06	4.29699e+06	4.15696e+06	4.71076e+06	5.67487e+06	5.59739e+06
pos-7.707_352.31734	3.76566e+07	3.62724e+07	27565315	3.22242e+07	2.85984e+07	3.65321e+07	3.11154e+07	4.90114e+07	1.93231e+07	2.2443e+07	2.03741e+07	2.62421e+07	3.94557e+07	3.49899e+07	2.64286e+07	3.13428e+07	3.03484e+07	2.07916e+07	3.55522e+07	3.2369e+07	1.83559e+07	2.38053e+07	2.48876e+07	4.26284e+07
pos-0.662_129.00932	2.11983e+07	2.63228e+07	1.55868e+07	1.93357e+07	1.5426e+07	2.20671e+07	1.39276e+07	1.7022e+07	1.05839e+07	1.05594e+07	2.52916e+07	1.49464e+07	1.94745e+07	1.43554e+07	1.49922e+07	1.25401e+07	1.67062e+07	1.42277e+07	3.08791e+07	1.84714e+07	1.74799e+07	1.72637e+07	1.20868e+07	1.64205e+07
pos-0.707_83.07336	6.64611e+06	6.64418e+06	5.96861e+06	4.67756e+06	5.98954e+06	8.2886e+06	8.64138e+06	1.80502e+07	6.65597e+06	7.44904e+06	6.76274e+06	8.34138e+06	1.23283e+07	4.63837e+06	3.66124e+06	5.17651e+06	6.54664e+06	5.9533e+06	8.3657e+06	6.37199e+06	8.98057e+06	6.82012e+06	4.76894e+06	6.92284e+06
pos-9.822_81.52957	4.57083e+07	3.9287e+07	4.27453e+07	4.15077e+07	4.28619e+07	4.26857e+07	4.47994e+07	3.93357e+07	4.21962e+07	4.00958e+07	4.09457e+07	4.80929e+07	4.0472e+07	4.54506e+07	4.12712e+07	4.34507e+07	4.19621e+07	4.08949e+07	4.03433e+07	4.13634e+07	4.54496e+07	4.07878e+07	4.14859e+07	4.33989e+07
pos-4.929_404.24556	3.0461e+07	2.05424e+07	1.5075e+07	2.54191e+07	2.55579e+07	2.84726e+07	3.22122e+07	2.24139e+07	2.09632e+07	2.72289e+07	3.25956e+07	2.50715e+07	4.39148e+07	2.45463e+07	3.18858e+07	3.25309e+07	3.28981e+07	3.77722e+07	3.82317e+07	2.01504e+07	3.1173e+07	2.61573e+07	4.76301e+07	3.6207e+07
pos-7.374_262.22894	9.30556e+06	5.25394e+06	1.23726e+07	5.42995e+06	7.68612e+06	1.37512e+07	1.06799e+07	3.28545e+07	2.4144e+07	1.30815e+07	2.30286e+07	2.42661e+07	4.75241e+07	1.09407e+07	12050398	2.33828e+07	2.0706e+07	1.91107e+07	1.70434e+07	6.93441e+06	1.2738e+07	6.01789e+06	3.91711e+06	7.04221e+06
pos-1.76_267.09621	702834	247184	5.22997e+06	1.19172e+07	1.23683e+07	419378	3.43019e+06	3.47374e+06	1.0859e+06	3.68846e+06	6.52635e+06	3.03589e+06	668938	6.83035e+06	1.48853e+07	5.07763e+06	1.87442e+06	1.95891e+06	2.16618e+06	1.67327e+06	1.37131e+06	2.9417e+06	7.63061e+06	2.20759e+06
pos-7.349_278.22391	9.3231e+06	1.65353e+07	9.55235e+06	9.77023e+06	7.52844e+06	1.21931e+07	8.93177e+06	1.16627e+07	8.76905e+06	9.54573e+06	1.27662e+07	1.03853e+07	1.28335e+07	9.33637e+06	1.47932e+07	8.2699e+06	8.07321e+06	1.1111e+07	1.12714e+07	5.27603e+06	9.01745e+06	1.35196e+07	5.51042e+06	1.08759e+07
pos-3.692_259.17789	3.83389e+06	2.47556e+06	3.88736e+06	866557	4.19153e+06	9.87509e+06	7.13909e+06	1.03636e+07	1.80616e+06	1.10281e+07	3.30719e+06	1.943e+06	3.20594e+06	6.69723e+06	2.81919e+06	5.07249e+06	7.05046e+06	4.50682e+06	7.00974e+06	3.84209e+06	4.68213e+06	1.47135e+06	4.51934e+06	5.92483e+06
pos-1.119_171.9694	4.65446e+07	2.41101e+07	4.29513e+07	2.76278e+07	2.54611e+07	2.05083e+07	4.63412e+07	6.52296e+06	3.21513e+07	2.23892e+07	3.25948e+07	2.07229e+07	2.93508e+07	2.23084e+07	2.71015e+07	2.2659e+07	2.37247e+07	2.18515e+07	3.10785e+07	3.70535e+07	3.10389e+07	4.00149e+07	3.57484e+07	2.8946e+07
pos-4.46_342.28743	1.00668e+06	1.21348e+06	2.81738e+06	1.22524e+06	2.1567e+06	2.03333e+06	5.05085e+06	1.35396e+06	1.60153e+06	9.46666e+06	4.1515e+06	3.50866e+06	2.34206e+06	1.05388e+06	1.19748e+06	8.16119e+06	1.98521e+06	3.20139e+06	3.68753e+06	1.61312e+06	1.05581e+06	1.18861e+06	2.69013e+06	4.18199e+06
pos-4.406_343.27152	1.01008e+06	1.32335e+06	1.05347e+06	793662	1.80881e+06	7.54551e+06	1.75464e+06	3.98279e+06	556156	5.69447e+06	1.19397e+06	2.255e+06	2.15849e+06	1.91048e+06	1.31858e+06	1.75507e+06	3.32471e+06	5.22468e+06	5.19335e+06	928209	1.02655e+06	805973	4.98253e+06	2.08221e+06
pos-1.343_102.03157	1.43801e+07	2.7567e+07	3.24102e+07	1.2526e+07	1.07906e+07	9.84036e+06	1.56404e+07	1.52294e+07	1.19956e+07	1.21593e+07	1.06254e+07	1.12536e+07	4.6378e+07	1.38048e+07	1.03637e+07	9.60845e+06	1.20782e+07	1.0166e+07	1.77051e+07	2.76239e+07	3.32651e+07	1.12584e+07	9.56041e+06	1.09918e+07
pos-0.842_343.02457	7.55984e+06	8.85547e+06	1.9053e+07	2.00544e+07	1.25784e+07	1.13791e+07	9.931e+06	7.36423e+06	8.48552e+06	8.39715e+06	2.42489e+07	4.47789e+06	9.70673e+06	1.17472e+07	2.72593e+07	1.28215e+07	1.27394e+07	5.91484e+06	1.36914e+07	1.07138e+07	2.95177e+07	1.00218e+07	1.20341e+07	1.27789e+07
pos-8.28_472.30768	2.67578e+07	1.71103e+07	1.05609e+07	2.49655e+07	2.57081e+07	1.4294e+07	3.64371e+07	1.96076e+07	1.44079e+07	1.92726e+07	3.55754e+07	2.45545e+07	4.00645e+07	2.21943e+07	3.41281e+07	4.61513e+07	4.32505e+07	3.21252e+07	4.09724e+07	1.90851e+07	3.88019e+07	3.35135e+07	3.74388e+07	4.40594e+07
pos-4.141_154.03919	9.49441e+06	2.01271e+07	1.24813e+07	1.2029e+07	5.0284e+06	1.74493e+07	9.52272e+06	2.24416e+07	9.00006e+06	2.02793e+07	2.47384e+07	3.11723e+07	9.00575e+06	1.33627e+07	9.36635e+06	6.30938e+06	1.30097e+07	1.92374e+07	1.04654e+07	1.08259e+07	9.06418e+06	1.6986e+07	7.46813e+06	1.49729e+07
pos-7.561_657.50145	1.81513e+07	2.93701e+07	3.27528e+07	1.77669e+07	2.16947e+07	2.5195e+07	3.21525e+07	2.5177e+07	2.1193e+07	1.91952e+07	1.64687e+07	1.1307e+07	1.63485e+07	1.93106e+07	2.16843e+07	2.43099e+07	2.64746e+07	2.01505e+07	4.61045e+07	3.08955e+07	2.00081e+07	2.25359e+07	2.08688e+07	1.89282e+07
pos-7.417_432.27637	3.58608e+07	1.57933e+07	1.43203e+07	2.82946e+07	3.37311e+07	2.38961e+07	2.66515e+07	1.36366e+07	1.47284e+07	1.81649e+07	33300691	2.21489e+07	3.68368e+07	2.0901e+07	3.0378e+07	4.60552e+07	4.01319e+07	2.76056e+07	4.07369e+07	1.97163e+07	3.94181e+07	2.41886e+07	3.38061e+07	4.43519e+07
pos-0.704_125.09518	5.9929e+06	4.57728e+06	8.26385e+06	2.71611e+06	3.52486e+06	4.64515e+06	3.79503e+06	4.6591e+06	379283	2.27531e+06	3.09419e+06	1.44904e+06	2.35952e+06	4.36263e+06	2.60329e+06	2.24866e+06	1.02149e+06	1.16172e+06	4.98712e+06	2.91854e+06	2.80501e+06	2.06971e+06	3.15729e+06	1269990
pos-5.992_122.10928	2.61612e+07	3.70425e+07	2.64371e+07	2.16254e+07	2.04957e+07	3.39316e+07	2.76894e+07	3.87511e+07	2.05476e+07	2.30646e+07	2.24388e+07	2.29433e+07	4.59313e+07	1.85854e+07	1.44754e+07	2.97956e+07	1.78874e+07	4.0242e+07	3.36002e+07	1.32532e+07	2.56111e+07	1.32621e+07	1.04212e+07	1.91388e+07
pos-3.426_282.16724	3.14198e+06	5.46238e+06	1.46195e+06	829872	1.23024e+07	1.95607e+06	6.18433e+06	4.664e+06	1.26984e+06	968886	4.58941e+07	4.22823e+06	1.86062e+07	1.07073e+06	1.11335e+06	4.22526e+06	2.44008e+06	2.0633e+06	3.90344e+06	850259	4.87141e+06	4.19491e+06	1.2898e+06	4.47717e+06
pos-6.555_282.25512	2.47786e+07	4.10852e+07	2.31695e+07	1.79925e+07	1.32026e+07	3.20482e+07	2.56261e+07	2.93412e+07	2.00089e+07	2.04573e+07	2.49441e+07	2.26023e+07	3.38152e+07	1.92395e+07	1.51436e+07	2.2073e+07	1.78877e+07	2.89016e+07	3.18768e+07	1.14272e+07	2.08452e+07	1.40006e+07	1.4327e+07	1.75783e+07
pos-1.055_143.9899	4.04312e+07	3.36634e+07	3.50077e+07	3.63867e+07	3.90834e+07	2.1185e+07	3.8497e+07	3.4302e+07	3.64914e+07	2.89996e+07	3.26699e+07	3.64388e+07	4.55699e+07	3.45539e+07	3.68484e+07	3.36068e+07	2.98649e+07	3.24397e+07	3.71664e+07	3.70332e+07	3.86039e+07	2.21665e+07	2.74283e+07	3.45592e+07
pos-0.791_132.0532	2.70187e+07	2.55447e+07	3.0109e+07	1.86387e+07	2.7916e+07	2.56199e+07	1.84002e+07	4.34458e+07	2.08559e+07	2.74337e+07	2.52501e+07	2.263e+07	2.68164e+07	1.13681e+07	1.61784e+07	1.86488e+07	2.41959e+07	1.74095e+07	2.53844e+07	2.07385e+07	2.65077e+07	1.42856e+07	4.61989e+06	1.94687e+07
pos-7.346_296.23417	9.85778e+06	1.69428e+07	9.60314e+06	9.49916e+06	7.44492e+06	1.70707e+07	9.37431e+06	1.17636e+07	8.8715e+06	1.08044e+07	1.32442e+07	1.02866e+07	1.3322e+07	1.02165e+07	1.47989e+07	8.92171e+06	8.73403e+06	1.17932e+07	1.13661e+07	5.75058e+06	8.76139e+06	1.41522e+07	6.16365e+06	1.13585e+07
pos-0.865_133.07294	4.0628e+06	5.98256e+06	2.97506e+06	3.39847e+06	4.64128e+06	9.57715e+06	3.81612e+06	5.68747e+06	3.37707e+06	3.89535e+06	3.98078e+06	3.93598e+06	4.75327e+06	3.69169e+06	3.11771e+06	3.35045e+06	5.4843e+06	4.73173e+06	1.42324e+07	4.00025e+06	4.71038e+06	3.50559e+06	4.13343e+06	3.98999e+06
pos-8.097_495.41232	1.9841e+07	3.14825e+07	2.04436e+07	3.10308e+07	2.5638e+07	2.5673e+07	2.29138e+07	2.17747e+07	2.24339e+07	2.16942e+07	3.32742e+07	2.00376e+07	1.91628e+07	2.9105e+07	1.47295e+07	2.60707e+07	2.59774e+07	1.91352e+07	2.13221e+07	4.41283e+07	2.45696e+07	2.74904e+07	4.05434e+07	3.09692e+07
pos-3.591_458.27177	2.69039e+06	1.40684e+06	1.20012e+06	614057	2.7108e+07	2.62666e+06	1.70173e+06	596254	1.25716e+06	621117	4.38944e+07	474491	1.28079e+07	789053	783743	591282	2.98943e+06	2.74024e+06	3.11403e+06	520781	762874	398224	589293	694198
pos-3.477_343.21997	4.20807e+06	1.56325e+06	1.67143e+06	558498	1.46546e+07	2.17339e+06	2.05238e+06	444895	1.74745e+06	739196	4.36878e+07	492211	1.39032e+07	861427	841461	642402	3.41887e+06	2.50278e+06	3.60837e+06	525410	838183	542865	551799	807147
pos-8.268_456.27642	2.28744e+07	1.32913e+07	8.23728e+06	2.04472e+07	2.48349e+07	1.63644e+07	2.85453e+07	1.65897e+07	1.41499e+07	1.6584e+07	3.04818e+07	2.05566e+07	3.52955e+07	1.91057e+07	2.97527e+07	4.3652e+07	4.063e+07	3.22961e+07	3.85803e+07	1.89946e+07	4.25593e+07	3.20219e+07	3.28344e+07	4.12225e+07
pos-5.107_459.26116	2.05038e+07	2.79782e+07	3.20033e+07	2.63578e+07	2.64622e+07	3.22023e+07	1.78827e+07	1.93439e+07	2.19436e+07	1.90077e+07	2.98217e+07	2.96561e+07	2.36269e+07	1.75349e+07	2.2632e+07	26567279	3.02934e+07	2.57184e+07	2.43392e+07	2.15528e+07	3.17071e+07	2.25586e+07	2.29613e+07	3.63128e+07
pos-0.889_73.08897	983722	4.41164e+06	3.19872e+06	654813	5.62062e+06	1.3138e+06	5.90229e+06	1.60529e+06	1.23411e+07	720616	1.21925e+07	4.30093e+07	1.01066e+06	3.07919e+06	924513	678948	1.14521e+06	2.98252e+06	3.31705e+07	796866	1.64245e+06	811888	587554	830201
pos-5.812_561.342	98163.7	367335	314413	621333	204777	86883.8	237256	87464	81361.9	98617.9	84486.4	77083.3	69910.6	85349.3	759898	95705.8	110264	64637.6	158074	231612	126182	251352	208618	277665
pos-8.539_339.27648	2.107e+07	2.79704e+07	1.30562e+07	2.49718e+07	1.87249e+07	2.26049e+07	2.15104e+07	2.50964e+07	2.48174e+07	2.24296e+07	2.13563e+07	2.7969e+07	3.04681e+07	2.48359e+07	2.29552e+07	1.83204e+07	3.07471e+07	2.66618e+07	3.22146e+07	1.49589e+07	1.64861e+07	2.17849e+07	1.6637e+07	1.51812e+07
pos-8.088_386.2957	1.32709e+06	1.28948e+07	588203	1.13073e+06	1.05166e+06	1.63188e+06	1.19517e+06	980118	100778	188025	1.06423e+06	1.80111e+06	57083.9	1.22145e+06	409195	131769	62468.7	324511	1.88792e+06	183500	65809.7	238033	57414.5	1.21612e+06
pos-7.417_216.13826	3.37397e+07	2.61672e+07	1.1754e+07	3.47069e+07	3.23373e+07	2.11087e+07	2.90813e+07	1.3356e+07	1.28623e+07	1.80074e+07	3.11188e+07	1.97948e+07	3.5017e+07	1.99309e+07	2.89509e+07	4.1318e+07	3.83272e+07	2.5985e+07	3.81071e+07	1.76068e+07	3.71351e+07	2.34196e+07	3.19441e+07	4.25997e+07
pos-1.401_131.09429	1.00037e+07	9.03338e+06	1.15966e+07	9.00155e+06	1.21459e+07	1.45901e+07	1.33394e+07	2.52488e+07	9.15286e+06	1.91171e+07	1.25643e+07	1.23029e+07	1.74921e+07	1.7577e+07	8.83356e+06	1.06528e+07	1.61577e+07	1.01197e+07	9.79686e+06	1.33617e+07	1.64681e+07	7.90766e+06	2.75469e+06	1.0082e+07
pos-4.745_474.32383	9.06772e+06	4.21926e+06	4.15321e+06	1.59667e+07	9.12296e+06	6.59534e+06	5.80348e+06	2.09009e+07	9.46849e+06	2.70907e+07	2.15238e+07	1.41952e+07	2.02357e+07	2.24768e+07	3.74029e+07	3.75347e+07	2.36868e+07	3.2126e+07	2.30142e+07	2.46922e+07	2.5537e+07	3.13338e+07	2.344e+07	4.22374e+07
pos-6.991_298.25007	1.91058e+07	3.5442e+07	1.76421e+07	1.80738e+07	2.28191e+07	4.2197e+07	1.82776e+07	2.86478e+07	1.53833e+07	1.94102e+07	1.74159e+07	2.48582e+07	4.06629e+07	1.96927e+07	3.03442e+07	2.58155e+07	2.07681e+07	3.23132e+07	2.89925e+07	1.7169e+07	1.60124e+07	1.88052e+07	1.47893e+07	2.10733e+07
pos-4.417_245.14442	3.49104e+06	3.19541e+06	5.8195e+06	3.32041e+06	1.93582e+06	3.47844e+06	5.06687e+06	6.94069e+06	2.18139e+06	3.11727e+06	3.1914e+06	2.42857e+06	2.95353e+06	939137	5.35659e+06	2.39172e+06	8.37458e+06	2.53731e+06	3.29423e+06	9.10814e+06	6.06397e+06	2.56786e+06	23077.4	4.53744e+06
pos-0.792_115.02664	2.59532e+07	2.40923e+07	2.76066e+07	1.77452e+07	2.6678e+07	2.33443e+07	1.73022e+07	4.0545e+07	1.93318e+07	2.53632e+07	2.21525e+07	2.14866e+07	2.43935e+07	1.07526e+07	1.43426e+07	1.71379e+07	2.27448e+07	1.51231e+07	2.29984e+07	1.88466e+07	2.48367e+07	1.30993e+07	3.78302e+06	1.71437e+07
pos-0.888_309.10623	1.0055e+07	1.14543e+07	2.49861e+07	3.69507e+07	3.1386e+07	9.05166e+06	1.55325e+07	15189979	7.3385e+06	1.09823e+07	2.25061e+07	1.95928e+07	7.96376e+06	3.63203e+07	3.81877e+07	2.52943e+07	8.89399e+06	6.17311e+06	1.11498e+07	1.05758e+07	8.6939e+06	1.48482e+07	4.18788e+07	1.40885e+07
pos-6.077_547.36293	6.29603e+06	8.19539e+06	6.29489e+06	1.18442e+07	1.33177e+07	9.23018e+06	6.2183e+06	1.33464e+07	6.12114e+06	1.09091e+07	4.92282e+06	8.47004e+06	7.61228e+06	9.40761e+06	1.48919e+07	9.75056e+06	1.16344e+07	9.64629e+06	7.08319e+06	5.06457e+06	7.14505e+06	1.18263e+07	2.30866e+06	8.49505e+06
pos-6.846_298.25007	1.82222e+07	3.23183e+07	1.70084e+07	1.76511e+07	1.75724e+07	4.17357e+07	2.32171e+07	3.02635e+07	1.52808e+07	2.11425e+07	1.64871e+07	2.16272e+07	3.34315e+07	1.80509e+07	2.06694e+07	2.68747e+07	1.69976e+07	3.41219e+07	2.80197e+07	1.53414e+07	1.84254e+07	1.44831e+07	1.20961e+07	1.45718e+07
pos-0.89_115.06215	6.46698e+06	7.73891e+06	1.0374e+07	1.20301e+07	1.38511e+07	7.65982e+06	8.63778e+06	5.66673e+06	5.25236e+06	1.02338e+07	8.58085e+06	7.38993e+06	4.99471e+06	1.28031e+07	1.10534e+07	1.07824e+07	6.36842e+06	5.07804e+06	8.42148e+06	6.73147e+06	8.85026e+06	8.86899e+06	1.12615e+07	5.54188e+06
pos-0.697_128.09474	3.09886e+06	3.435e+06	3.38416e+06	3.11449e+06	3.02651e+06	4.52607e+06	2.372e+06	7.02469e+06	2.65977e+06	3.20176e+06	3.29262e+06	3.5694e+06	4.81093e+06	1.90797e+06	1.55199e+06	2.49575e+06	3.3765e+06	2.97006e+06	4.6131e+06	3.29253e+06	4.37514e+06	3.63469e+06	633440	3.63481e+06
pos-0.88_161.0684	8.06305e+06	1.03255e+07	1.37056e+07	8.21195e+06	1.13425e+07	1.07493e+07	8310709	17991024	9.28664e+06	1.16205e+07	1.80386e+07	7.3106e+06	1.70886e+07	1.47462e+07	1.33581e+07	1.16944e+07	1.38531e+07	9.30345e+06	1.21378e+07	2.39797e+07	1.21949e+07	8.26504e+06	1.39134e+07	1.47774e+07
pos-4.321_431.30276	300867	4.04747e+07	242531	580858	1.57172e+07	947436	3.84021e+06	5.46842e+06	2.65964e+06	1.11145e+06	3.0316e+07	962427	4.12663e+07	2.40063e+06	2.60621e+06	3.45341e+06	3.46484e+07	8.29247e+06	1.78089e+07	2.29883e+06	7.15105e+06	2.24577e+06	7.13485e+06	4.67937e+06
pos-1.478_612.15062	8.96436e+06	2.56247e+06	7.97011e+06	7.54446e+06	1.30199e+07	1.18462e+07	3.1145e+06	5.53393e+06	2.28662e+06	375667	9.46509e+06	1.12448e+07	169264	5.25768e+06	1.10959e+07	2.68845e+06	411097	622870	3.80728e+06	1.79302e+06	1.73038e+06	3.25689e+06	26528233	2.06439e+06
pos-5.13_314.245	1.78591e+07	3.6058e+07	3.02262e+07	1.90697e+07	1.50039e+07	2.44518e+07	3.13593e+07	1.74838e+07	1.36253e+07	1.71844e+07	1.30389e+07	2.37219e+07	2.53743e+07	2.4706e+07	1.28926e+07	1.89999e+07	1.20082e+07	2.6057e+07	2.17078e+07	1.05326e+07	1.45686e+07	9745992	5.46533e+06	1.3939e+07
pos-5.187_296.23445	6.27955e+06	1.42501e+07	2.19137e+07	1.08608e+07	8.0475e+06	1.44407e+07	8.07463e+06	3.82641e+06	1.03577e+07	8.19098e+06	2.74548e+06	1.12162e+07	6.21496e+06	9.82489e+06	5.44393e+06	6.46154e+06	3.22405e+06	1.03019e+07	6.27644e+06	3.25532e+06	5.72329e+06	3.05348e+06	1.52563e+06	6.83166e+06
pos-4.423_303.27664	1.03906e+07	6.26503e+06	9.47317e+06	4.75228e+06	9.62442e+06	9.17621e+06	8.35265e+06	1.93974e+07	9.84496e+06	9.53701e+06	4.86365e+06	9.46154e+06	7.05269e+06	9.3524e+06	7.78563e+06	4.98899e+06	9.3703e+06	4.28536e+06	4.27863e+06	9.06138e+06	9.56747e+06	7.98053e+06	7.73285e+06	4.74435e+06
pos-5.127_296.23435	1.55698e+07	3.3123e+07	2.73621e+07	1.74064e+07	1.41243e+07	2.32708e+07	2.65878e+07	1.59175e+07	1.28343e+07	1.55456e+07	1.24412e+07	2.20259e+07	2.50962e+07	2.09746e+07	1.13334e+07	1.8232e+07	1.16496e+07	2.35432e+07	2.06966e+07	9.96894e+06	15344952	9.09213e+06	5.75153e+06	1.45187e+07
pos-0.89_347.06222	8.23158e+06	9.00068e+06	2.14234e+07	3.39957e+07	2.75429e+07	6.0618e+06	1.32721e+07	1.22055e+07	5.60716e+06	7.1619e+06	1.97472e+07	1.66507e+07	5.53189e+06	3.27882e+07	3.62918e+07	2.3462e+07	6.32235e+06	3.98068e+06	9.22473e+06	8.17672e+06	4.651e+06	1.32728e+07	4.03469e+07	1.1197e+07
pos-4.2_447.29782	138212	1.33084e+07	124431	537141	3.30728e+06	268190	1.0584e+06	1.95241e+06	919023	723425	2.28496e+06	229375	4.03062e+07	406934	487058	637866	7.20427e+06	1.6557e+06	3.249e+06	291331	1.07047e+06	319958	1.48475e+06	1.86059e+06
pos-1.015_158.00553	3.66675e+07	3.20354e+07	3.39609e+07	3.52164e+07	2.75576e+07	1.96226e+07	3.3732e+07	2.72865e+07	3.91642e+07	3.62034e+07	3.23977e+07	2.98092e+07	3.26404e+07	3.15128e+07	3.536e+07	3.46599e+07	3.87014e+07	3.28868e+07	3.57523e+07	4.02826e+07	3.94242e+07	3.1621e+07	2.50025e+07	3.65816e+07
pos-0.661_110.99858	1.46376e+07	1.83898e+07	1.09538e+07	1.25498e+07	1.08718e+07	1.74341e+07	9.96444e+06	1.21233e+07	7.1212e+06	7.42328e+06	1.88222e+07	9.94971e+06	1.58028e+07	1.00181e+07	1.16188e+07	9.71751e+06	1.09687e+07	1.02654e+07	2.17319e+07	1.30303e+07	1.13261e+07	1.25924e+07	9.58715e+06	1.27677e+07
pos-7.161_324.26559	1.33734e+07	2.84728e+07	1.15076e+07	1.39507e+07	1.46565e+07	2.17361e+07	2.25247e+07	1.49278e+07	1.44903e+07	1.34982e+07	8.70227e+06	1.2445e+07	3.30885e+07	3.2668e+07	1.90449e+07	2.49294e+07	1.68534e+07	4.00087e+07	2.86969e+07	1.26067e+07	9.09086e+06	2.01983e+07	1.37915e+07	8.25054e+06
pos-0.662_128.0127	1.71349e+07	2.15433e+07	1.25868e+07	1.49422e+07	1.23924e+07	1.83533e+07	1.10998e+07	1.39269e+07	8.33365e+06	8.38741e+06	2.10193e+07	1.23179e+07	1.62191e+07	1.11044e+07	1.18781e+07	9.61909e+06	1.27117e+07	1.11237e+07	2.50168e+07	1.54603e+07	1.34612e+07	1.34624e+07	9.55417e+06	1.41586e+07
pos-0.67_80.51323	4.49424e+06	4.46082e+06	1.52509e+06	1.23466e+06	2.86713e+06	3.43018e+06	2.39402e+06	2.91949e+06	1.30847e+06	1.10051e+06	9.12865e+06	1.45673e+06	6.69999e+06	1.26192e+06	3.99345e+07	2.47333e+06	3.01327e+06	2.1167e+06	4.04662e+06	2.05813e+06	1.48066e+06	2.04845e+06	2.71972e+06	2.85124e+06
pos-9.376_662.44487	2.35475e+07	1.97965e+07	1.72194e+07	2.40052e+07	2.34647e+07	3.18798e+07	2.23705e+07	29229548	1.8663e+07	1.52011e+07	1.48678e+07	1.70331e+07	2.36893e+07	3.08673e+07	2.05234e+07	1.75392e+07	3.29999e+07	2.0885e+07	2.07356e+07	1.78092e+07	1.38508e+07	1.56923e+07	1.07468e+07	1.13161e+07
pos-9.833_185.97324	2.47198e+07	2.61976e+07	3.35203e+07	2.64515e+07	3.19116e+07	2.86104e+07	2.5736e+07	2.50897e+07	2.63151e+07	2.4284e+07	2.48775e+07	2.53851e+07	2.19598e+07	3.01911e+07	2.57756e+07	2.62653e+07	3.92549e+07	2.90208e+07	2.48862e+07	2.4558e+07	3.59313e+07	2.67557e+07	2.72214e+07	3.20654e+07
pos-8.498_426.34881	8.33959e+06	8.87404e+06	8.32315e+06	9.4881e+06	9.12649e+06	7.03193e+06	1.79746e+07	1.73641e+07	1.8138e+07	2.03183e+07	1.26271e+07	1.00023e+07	9.07192e+06	1.54511e+07	1.20865e+07	1.18801e+07	1.20909e+07	9.88511e+06	1.42908e+07	1.25033e+07	1.05521e+07	1.02921e+07	1.53241e+07	1.33344e+07
pos-0.746_105.94311	1.14303e+07	1.44397e+07	1.40943e+07	1.30676e+07	1.44467e+07	1.41191e+07	1.46534e+07	2.17483e+07	1.07845e+07	1.90811e+07	1.5862e+07	1.34228e+07	1.57789e+07	1.50218e+07	1.33398e+07	1.53336e+07	1.66508e+07	1.54495e+07	1.1096e+07	1.61965e+07	1.60235e+07	1.47792e+07	1.7222e+07	1.34746e+07
pos-8.337_307.28652	1.29745e+06	684567	1.14812e+06	1.18267e+06	739999	1.07326e+06	1.18574e+06	1.20457e+06	732002	465000	868686	2.78765e+06	7.79296e+06	3.88447e+06	4.28111e+06	1.96649e+06	3.6329e+06	3.93389e+07	2.94135e+06	554684	1.71912e+06	884407	781294	977541
pos-9.834_208.00511	2.80194e+07	3.13942e+07	3.38755e+07	3.24567e+07	3.23598e+07	3.32091e+07	2.97841e+07	3.25454e+07	3.50129e+07	3.08214e+07	2.96764e+07	3.19492e+07	3.06475e+07	2.91665e+07	3.45398e+07	3.33067e+07	3.27268e+07	3.05322e+07	3.13989e+07	2.85808e+07	3.91961e+07	3.26416e+07	3.40143e+07	3.40063e+07
pos-9.836_103.02251	3.48195e+07	3.61382e+07	3.12009e+07	3.4037e+07	3.60196e+07	3.58473e+07	3.60511e+07	3.38072e+07	3.40755e+07	3.38583e+07	3.27743e+07	3.39534e+07	3.37177e+07	3.32923e+07	3.74382e+07	3.29006e+07	3.90203e+07	3.38195e+07	3.42569e+07	3.4793e+07	3.38859e+07	3.5013e+07	3.48464e+07	3.27535e+07
pos-5.592_453.28464	1.99832e+06	3.71404e+06	2.67382e+06	3.49678e+06	4.36848e+06	3.46271e+06	3.95624e+06	8.2602e+06	5.28823e+06	8.44497e+06	3.67359e+06	4.45338e+06	4.01063e+06	3.49056e+06	7.84147e+06	5.56701e+06	1.01025e+07	4.94203e+06	5.16046e+06	4.62905e+06	3.82131e+06	8.81978e+06	2.86763e+06	4.95166e+06
pos-8.032_436.3065	2.71623e+07	1.96988e+07	1.53124e+07	2.43295e+07	2.4364e+07	23792536	2.88615e+07	1.53217e+07	1.73586e+07	1.95746e+07	2.97087e+07	2.22619e+07	3.39226e+07	2.34398e+07	20350741	3.73896e+07	3.59229e+07	3.05026e+07	3.75643e+07	1.58724e+07	2.38894e+07	2.36914e+07	3.12846e+07	3.42193e+07
pos-0.656_115.9644	2.57751e+06	3.055e+06	3.64582e+06	2.62021e+06	2.73758e+06	3.0712e+06	4.99331e+06	2.27772e+06	3.42065e+06	3.72202e+06	3.84409e+07	2.54078e+06	5.65436e+06	2.80958e+06	3.12916e+06	3.47851e+06	7.52584e+06	2.9532e+06	2.84321e+06	3.37434e+06	3.78586e+06	2.70811e+06	3.81013e+06	2.68995e+06
pos-8.416_310.28623	126133	343835	1.76583e+06	177971	772085	3.84001e+07	4.43257e+06	2.72819e+06	1.79767e+06	644193	1.9354e+06	2.06176e+06	96104.4	3.67889e+06	740715	2.9335e+06	133574	639398	1.60763e+06	145730	132644	2.22812e+06	152604	143789
pos-5.748_453.28464	2.19496e+06	7.32751e+06	2.28778e+06	3.88545e+06	6.93588e+06	2.93667e+06	3.98112e+06	5.03921e+06	3.88461e+06	5.87625e+06	7.53712e+06	4.3969e+06	7.44786e+06	3.07633e+06	6.51644e+06	4.24491e+06	9.40782e+06	6.54074e+06	6.16431e+06	3.17838e+06	4.02806e+06	3.93649e+06	3.66968e+06	4.62484e+06
pos-6.555_264.24468	2.01406e+07	3.25625e+07	1.65873e+07	1.45159e+07	1.07879e+07	2.56283e+07	2.04775e+07	2.28516e+07	1.60397e+07	1.663e+07	2.05482e+07	1.82538e+07	2.78729e+07	1.55512e+07	1.23562e+07	1.70483e+07	1.50262e+07	2.32953e+07	2.92551e+07	9.02402e+06	1.65219e+07	1.07752e+07	1.17153e+07	1.46489e+07
pos-8.817_377.27081	2.25835e+07	1.12913e+07	2.20349e+07	2.2438e+07	3.3286e+07	2.79142e+07	1.38258e+07	2.79672e+07	1.65e+07	1.30481e+07	2.22612e+07	2.53508e+07	1.57627e+07	1.25546e+07	1.15594e+07	2.02544e+07	1.35463e+07	1.92405e+07	1.86229e+07	1.11535e+07	1.69516e+07	1.2833e+07	1.70081e+07	1.56671e+07
pos-6.598_324.26545	791265	2.72551e+06	1.86901e+06	967937	1.09665e+06	3.76406e+07	2.31804e+06	3.07474e+06	1.74695e+06	1.2202e+06	1.55262e+06	2.70758e+06	1.86209e+06	2.84333e+06	1.65362e+06	1.67308e+06	1.61431e+06	1.93908e+06	1.81561e+06	954039	1.38343e+06	1.53445e+06	869923	1.40544e+06
pos-5.261_459.26117	2.48119e+07	33103419	3.44385e+07	2.56342e+07	3.51366e+07	3.22894e+07	1.99338e+07	2.70844e+07	2.58349e+07	2.1981e+07	3.01319e+07	3.10928e+07	2.70772e+07	2.33434e+07	2.96635e+07	3.17541e+07	3.53565e+07	3.11047e+07	2.89628e+07	2.91824e+07	3.3846e+07	2.91778e+07	2.27271e+07	2.74289e+07
pos-1.355_84.02097	1.26888e+07	3.69979e+07	2.23532e+07	8.2971e+06	8.4416e+06	7.89779e+06	1.34293e+07	1.22706e+07	9.33635e+06	9.03685e+06	9.61946e+06	8.49735e+06	2.87708e+07	1.09603e+07	7.53898e+06	7.93205e+06	1.09389e+07	8.32022e+06	1.75282e+07	2.68403e+07	2.6511e+07	8.68198e+06	9.2942e+06	9.61532e+06
pos-8.611_432.2764	2.94134e+07	2.74256e+07	1.55799e+07	2.06665e+07	1.94899e+07	2.58271e+07	2.26919e+07	1.99026e+07	1.95398e+07	2.33906e+07	2.45812e+07	2.64889e+07	2.42538e+07	1.74751e+07	1.70523e+07	2.23893e+07	2.1181e+07	2.38201e+07	3.68116e+07	2.52557e+07	1.78855e+07	1.82058e+07	2.78073e+07	26511791
pos-0.669_166.00534	5.69082e+06	5.50404e+06	2.52442e+06	2.37764e+06	3.88422e+06	4.34427e+06	2.66608e+06	3.41726e+06	2.58947e+06	1.20639e+06	9.46073e+06	2.65601e+06	7.83596e+06	2.65516e+06	3.67931e+07	3.00527e+06	4.29225e+06	3.45561e+06	4.65517e+06	2.74996e+06	2.77563e+06	3.08488e+06	4.42663e+06	4.56839e+06
pos-7.064_328.15141	2.25426e+07	2.23991e+07	2.28422e+07	2.34821e+07	1.81496e+07	2.21371e+07	1.89536e+07	2.29083e+07	2.72336e+07	2.55064e+07	3.04398e+07	1.95435e+07	1.8449e+07	3.12814e+07	2.61939e+07	2.69617e+07	1.53497e+07	2.36747e+07	36504205	2.46727e+07	2.40454e+07	1.54391e+07	2.4118e+07	2.65406e+07
pos-8.393_812.67426	3.68639e+06	9.19677e+06	2.80228e+06	4.97345e+06	3.98538e+06	4.68755e+06	219673	611525	2.94047e+06	3.75977e+06	2.99536e+06	3.25079e+06	214256	2.58962e+06	9.23988e+06	3.68483e+06	8.75482e+06	8.0038e+06	267817	3.33156e+06	1.18482e+07	2.13948e+07	9.82889e+06	3.64616e+07
pos-6.144_280.23954	1.18046e+07	2.55693e+07	1.09563e+07	1.53341e+07	7.72779e+06	1.29862e+07	1.1787e+07	9.22831e+06	1.15535e+07	9.418e+06	7.67473e+06	6.01954e+06	2.05186e+07	2.43184e+07	3.63489e+07	1.2606e+07	1.09988e+07	1.36752e+07	2.9756e+07	6.12379e+06	2.24977e+07	1.90932e+07	1.18301e+07	1.10157e+07
pos-0.661_103.99579	2.34341e+07	2.56665e+07	1.73165e+07	2.05076e+07	1.71953e+07	1.69179e+07	1.28011e+07	1.68749e+07	1.17124e+07	1.12217e+07	2.29067e+07	1.66926e+07	1.71867e+07	1.48305e+07	1.16238e+07	1.0405e+07	1.68406e+07	1.40382e+07	2.95421e+07	1.95532e+07	1.83949e+07	1.68274e+07	1.05863e+07	1.64763e+07
pos-4.61_174.14047	1.86257e+07	1.5704e+07	1.36529e+07	1.52302e+07	1.41391e+07	2.26272e+07	1.61532e+07	1.85954e+07	1.13945e+07	1.14349e+07	1.25437e+07	1.42285e+07	1.71974e+07	9.60511e+06	1.0454e+07	1.43421e+07	1.64037e+07	1.39108e+07	1.04434e+07	1.04384e+07	1.71847e+07	1.2252e+07	1.14811e+07	1.62548e+07
pos-8.232_412.31152	1.74919e+06	1.41477e+07	128869	1.95687e+06	2.16523e+06	869329	2.2238e+06	999976	52339.6	53232.7	196385	2.13621e+06	88813.6	1.49351e+06	273265	61844.7	63684.4	83056.5	2.4767e+06	56685.1	67490.8	60244.7	60213.4	1.02791e+06
pos-5.836_270.21888	1.52771e+07	3.14507e+07	1.06777e+07	1.25808e+07	1.2779e+07	2.24708e+07	1.90331e+07	2.43195e+07	1.30269e+07	1.82908e+07	1.40493e+07	1.49632e+07	2.74133e+07	1.72974e+07	1.06153e+07	1.97371e+07	1.52551e+07	2.83264e+07	3.58672e+07	1.3289e+07	14910343	1.2939e+07	1.20434e+07	1.39018e+07
pos-0.886_154.07384	7.87203e+06	8.69064e+06	7.74858e+06	1.10304e+07	9.97216e+06	8.88238e+06	9.26309e+06	2.61113e+07	1.26501e+07	1.82366e+07	3.5812e+07	1.23132e+07	2.08221e+07	1.22302e+07	7.02062e+06	1.23384e+07	1.24689e+07	1.10579e+07	1.61354e+07	8.75852e+06	1.00111e+07	2.46797e+07	1.8161e+07	1.09187e+07
pos-6.907_298.25011	8.1523e+06	1.78619e+07	9.99584e+06	8.81227e+06	6.92527e+06	1.57953e+07	1.43966e+07	7.49889e+06	9.49749e+06	1.04543e+07	7.20299e+06	6.95069e+06	2.0752e+07	2.12946e+07	3.57401e+07	1.40042e+07	8.09268e+06	1.76071e+07	1.94319e+07	5.99125e+06	9.03286e+06	1.23166e+07	8.15748e+06	8.71704e+06
pos-0.889_306.07531	11481396	3.30537e+06	1.0842e+07	1.12909e+07	1.57997e+07	1.36032e+07	5.51711e+06	5.54177e+06	3.73393e+06	495259	1.23244e+07	1.46455e+07	273264	7.88624e+06	1.41961e+07	3.92804e+06	914060	694510	6.15606e+06	2.12464e+06	2.53865e+06	4.1213e+06	3.53767e+07	3.07936e+06
pos-0.663_101.0144	1.3915e+07	1.77901e+07	1.055e+07	1.2819e+07	1.05375e+07	1.68222e+07	1.00905e+07	1.20909e+07	7.82861e+06	7.75744e+06	1.70752e+07	1.02357e+07	1.46696e+07	9.68655e+06	1.0682e+07	1.02084e+07	1.12143e+07	1.08463e+07	1.9289e+07	1.30152e+07	1.11587e+07	1.17833e+07	1.06004e+07	1.26738e+07
pos-7.151_643.48582	1.40451e+07	1.4398e+07	1.51249e+07	1.34779e+07	1.51323e+07	1.57001e+07	1.02726e+07	1.07252e+07	1.21732e+07	1.38536e+07	1.29923e+07	1.35705e+07	1.8217e+07	1.22207e+07	1.36146e+07	1.48371e+07	1.58606e+07	1.40715e+07	1.71974e+07	1.24533e+07	1.40581e+07	1.25833e+07	1.3947e+07	1.81458e+07
pos-6.775_280.2395	1.53891e+07	2.96913e+07	1.39351e+07	1.35449e+07	1.35437e+07	3.24393e+07	1.77669e+07	2.52031e+07	1.54678e+07	2.14887e+07	1.71813e+07	2.02925e+07	2.96307e+07	1.79717e+07	1.51348e+07	2.3177e+07	1.43787e+07	3.48676e+07	2.42485e+07	1.22125e+07	1.19904e+07	1.15057e+07	7.96864e+06	1.50947e+07
pos-0.75_189.90425	7.31759e+06	7.56273e+06	8.47323e+06	7.16808e+06	1.11094e+07	8.22888e+06	7.75592e+06	1.56081e+07	6.08026e+06	8.6079e+06	8.66711e+06	6.86164e+06	8.61367e+06	8.87073e+06	7.24982e+06	7.78e+06	8.58642e+06	7.18953e+06	9.30299e+06	9.62888e+06	8.06376e+06	6.84719e+06	8.15111e+06	8.11213e+06
pos-0.876_137.04722	6.71745e+06	7.06023e+06	6.91127e+06	9.63138e+06	7.3011e+06	8.01927e+06	8.24067e+06	2.43305e+07	1.19337e+07	1.76279e+07	3.47057e+07	1.15294e+07	2.00963e+07	1.13911e+07	5.94146e+06	1.16621e+07	1.20616e+07	1.06131e+07	1.33644e+07	8.14817e+06	8.89572e+06	2.41767e+07	7.34705e+06	1.01812e+07
pos-3.359_156.07597	1.41543e+07	1.54176e+07	1.0026e+07	1.39729e+07	1.32267e+07	1.69317e+07	1.4346e+07	2.01277e+07	1.3862e+07	1.38916e+07	1.02269e+07	7.89658e+06	1.05658e+07	2.13501e+07	1.45864e+07	8.68935e+06	1.11681e+07	9.98898e+06	1.07233e+07	1.40483e+07	1.57941e+07	1.34752e+07	1.08146e+07	1.949e+07
pos-8.108_395.245	50617.2	52977.4	60772.5	53623.6	56567.9	54295.9	51222.9	49228.2	47268.7	54034.2	97955.5	48290.9	59020	51703.4	51233.5	48991.6	56423.7	52837	51073.1	48960.7	55041.9	54263.4	50574.8	51605.7
pos-2.129_217.13087	1.44257e+06	3.14448e+06	4.1707e+06	668342	2.90639e+06	7.58668e+06	3.20794e+06	5.98228e+06	3.11822e+06	7.58213e+06	6.67564e+06	3.98947e+06	5.64667e+06	2.76572e+06	2.46915e+06	2.99107e+06	7.02142e+06	4.30802e+06	1.29591e+07	2.59636e+06	1.29539e+07	4.64907e+06	1.18559e+07	6.61711e+06
pos-9.067_335.31771	5.77329e+06	6.41076e+06	7.18994e+06	6.68545e+06	1.18074e+07	7.38802e+06	7.31987e+06	4.72734e+06	4.60084e+06	3.94168e+06	4.50945e+06	3.63165e+06	1.31557e+07	3.71367e+06	5.82299e+06	6.30555e+06	6.23712e+06	2.41824e+07	5.62805e+06	2.88472e+06	8.98005e+06	4.35353e+06	4.68583e+06	4.39826e+06
pos-3.539_113.08387	1.96347e+07	1.87274e+07	3.42056e+07	1.67594e+07	1.48111e+07	1.84792e+07	1.93271e+07	2.33004e+07	1.74266e+07	1.841e+07	1.76906e+07	28070948	2.281e+07	1.84842e+07	1.83962e+07	1.67245e+07	1.79613e+07	1.86637e+07	1.91825e+07	1.74929e+07	1.70028e+07	1.92243e+07	1.76961e+07	1.72664e+07
pos-6.388_563.35769	144196	752733	405888	1.37698e+06	223051	79071.2	271123	91364.8	65288.3	89854.8	147691	82585.5	91000.2	111159	1.70664e+06	104347	179982	67798.6	199711	475088	243928	328064	814237	423087
pos-5.738_436.3656	2.63079e+06	5.17457e+06	2.11392e+06	1.10105e+06	3.03767e+06	1.32574e+06	6.72686e+06	1.01938e+06	721133	2.23676e+07	1.20976e+06	3.39877e+07	1.10313e+06	8.64046e+06	1.48163e+06	1.0651e+06	1.46991e+06	1.01257e+06	2.57759e+06	5.32495e+06	7.74877e+06	1.35279e+06	1.56045e+06	4.96079e+06
pos-4.922_447.33411	851995	778709	1.66655e+06	1.96846e+06	2.79331e+06	6.37567e+06	1.43435e+06	4.47091e+06	1.46561e+06	2.44009e+06	1.16469e+06	1.55613e+06	3.37546e+06	1.51705e+06	1.36278e+06	2.21222e+06	2.11356e+06	1.4078e+06	2.97264e+06	952667	3.03302e+06	1.59774e+06	1.39196e+06	2.24525e+06
pos-3.591_475.29853	2.13345e+06	1.13216e+06	866708	454439	2.08208e+07	2.03722e+06	1.33639e+06	473440	1.025e+06	479961	3.39409e+07	354264	9.79288e+06	621283	551040	409834	2.2468e+06	2.093e+06	2.46881e+06	327200	615215	277982	425022	532928
pos-4.723_421.31854	58485.9	345363	95548.5	113221	203109	1.55193e+06	193466	727182	115460	489967	355171	304106	128374	220925	170073	259366	159505	241866	1.13238e+06	67298.5	162782	196870	429059	271667
pos-0.871_96.02076	6.21799e+06	6.81889e+06	6.28719e+06	8.88619e+06	4.38273e+06	6.38379e+06	5.05819e+06	1.12179e+07	6.79309e+06	7.00637e+06	3.36786e+07	6.78308e+06	9.12173e+06	9.18607e+06	5.85521e+06	5.20241e+06	6.86009e+06	7.94546e+06	5.35862e+06	4.25513e+06	5.13636e+06	8.55521e+06	8.60503e+06	7.90978e+06
pos-0.658_110.01267	1.47685e+06	1.83672e+06	2.48415e+06	2.69994e+06	1.54103e+06	3.34375e+06	4.91508e+06	3.43141e+06	1.79778e+06	3.36852e+06	3.3631e+07	2.02974e+06	6.49257e+06	1.68395e+06	3.17408e+06	4.33185e+06	4.99943e+06	1.77469e+06	1.61126e+06	1.69351e+06	3.20315e+06	1.65663e+06	4.01075e+06	1.82952e+06
pos-0.746_173.93042	8.80977e+06	1.21516e+07	1.1756e+07	1.10486e+07	1.15578e+07	1.11288e+07	1.22279e+07	1.83213e+07	8.92765e+06	1.64485e+07	1.3435e+07	1.14182e+07	1.32761e+07	1.27055e+07	1.07985e+07	1.29305e+07	1.41422e+07	1.2647e+07	8.57863e+06	1.34954e+07	1.38319e+07	1.24159e+07	1.53206e+07	11161329
pos-0.992_85.01828	7.6348e+06	9.35376e+06	1.01282e+07	8.68352e+06	9.25849e+06	8.69167e+06	9.32901e+06	9.17291e+06	9.61605e+06	8.7989e+06	1.03085e+07	9.35391e+06	9.36343e+06	8.58713e+06	3.31609e+07	9.09781e+06	8.62958e+06	8.95874e+06	9.38137e+06	1.17054e+07	9.99554e+06	8.99343e+06	4.69613e+06	9.04732e+06
pos-9.831_139.97813	2.55614e+07	2.21908e+07	2.92963e+07	2.69554e+07	2.7642e+07	2.86227e+07	2.37009e+07	2.3196e+07	2.67641e+07	2.28748e+07	2.55135e+07	2.75008e+07	2.23408e+07	2.69625e+07	3.03392e+07	2.81826e+07	2.69165e+07	2.61755e+07	2.33496e+07	2.22289e+07	3.16752e+07	3.07838e+07	2.95581e+07	2.59623e+07
pos-4.192_215.1881	1.23521e+07	9.14108e+06	7.3857e+06	4.83465e+06	5.00872e+06	7.70699e+06	7.76506e+06	6.98903e+06	4.59133e+06	4.37195e+06	4.27794e+06	7.21529e+06	6.6693e+06	3.56138e+06	3.28061e+06	4.45309e+06	6.56603e+06	4.97094e+06	5.07267e+06	6.3e+06	1.01352e+07	3.67471e+06	2.96212e+06	7.17973e+06
pos-0.663_199.96529	5.93962e+06	9.05568e+06	2.49651e+06	3.56612e+06	3.83007e+06	9.37708e+06	2.75562e+06	3.57081e+06	2.66206e+06	2.02224e+06	8.9945e+06	3.26338e+06	5.91739e+06	2.67051e+06	4.13855e+06	3.30655e+06	3.41248e+06	3.34071e+06	1.1203e+07	4.35917e+06	3.70531e+06	3.35947e+06	3.57741e+06	4.90584e+06
pos-0.745_377.89221	6.35227e+06	9.62537e+06	8.25998e+06	8.14555e+06	8.13117e+06	7.99933e+06	9.05419e+06	1.34938e+07	6.05006e+06	1.43819e+07	1.03333e+07	8.60511e+06	1.0274e+07	9.60303e+06	8.23126e+06	1.07411e+07	1.13851e+07	1.06982e+07	5.0159e+06	1.1338e+07	1.1983e+07	1.02209e+07	1.14988e+07	7.48823e+06
pos-1.248_129.97433	1.98178e+07	3.26661e+07	2.53867e+07	1.97547e+07	1.71306e+07	1.66684e+07	2.54014e+07	2.73777e+07	2.03713e+07	2.76309e+07	1.79149e+07	2.45763e+07	2.07998e+07	2.2624e+07	1.64216e+07	2.02168e+07	2.02065e+07	1.64219e+07	2.12101e+07	2.94114e+07	1.94242e+07	2.53029e+07	2.31057e+07	1.767e+07
pos-9.602_876.56423	1.82458e+07	1.79474e+07	2.42164e+07	2.24281e+07	1.11644e+07	2.12611e+07	4.83205e+06	1.9348e+07	1.26839e+07	1.27699e+07	1.54936e+07	1.41404e+07	2.46453e+06	1.71345e+07	1.70663e+07	1.12231e+07	1.66154e+07	1.28029e+07	1.77097e+07	1.63353e+07	1.44763e+07	1.68986e+07	1.16148e+07	1.56153e+07
pos-0.662_110.0019	1.17538e+07	1.5319e+07	8.49311e+06	1.0211e+07	8.80836e+06	1.41736e+07	8.7242e+06	1.04512e+07	5.78938e+06	5.75987e+06	1.55709e+07	8.43005e+06	1.25148e+07	8.09791e+06	1.03207e+07	7.95089e+06	8.69145e+06	8.35578e+06	18989564	1.10169e+07	8.94962e+06	1.01068e+07	7.83314e+06	1.04738e+07
pos-4.364_245.14442	2.64374e+06	3.05972e+06	5.89851e+06	2.99636e+06	1.474e+06	2.70222e+06	3.03691e+06	6.81754e+06	1.95084e+06	1.91516e+06	3.2421e+06	2.37492e+06	2.40968e+06	866477	3.91706e+06	2.26242e+06	5.0826e+06	2.38478e+06	3.26644e+06	7.29247e+06	6.07298e+06	3.18601e+06	23390.4	2.60372e+06
pos-6.476_296.23441	1.27543e+07	2.41609e+07	9.8378e+06	1.65545e+07	1.68324e+07	1.64541e+07	1.00666e+07	1.19832e+07	1.08934e+07	1.11824e+07	8.54499e+06	8.8945e+06	3.23151e+07	1.81819e+07	1.43772e+07	1.80245e+07	1.13539e+07	2.06162e+07	1.42198e+07	7.66888e+06	1.08668e+07	1.3591e+07	7.86874e+06	1.23471e+07
pos-0.907_306.03586	6.42484e+06	7.58563e+06	1.08476e+07	1.08559e+07	1.54437e+07	5.42669e+06	8.13e+06	8.4155e+06	4.86984e+06	1.29436e+07	8.51026e+06	7.37862e+06	5.90263e+06	6.9908e+06	1.14359e+07	1.01246e+07	8.15197e+06	6.31499e+06	6.64722e+06	7.80313e+06	9.09966e+06	5.35929e+06	4.94005e+06	7.68241e+06
pos-4.895_312.22931	5.74903e+06	1.74902e+07	1.12505e+07	8.82129e+06	6.40403e+06	7.06755e+06	1.43696e+07	6.59107e+06	8.0932e+06	1.17031e+07	6.48214e+06	9.20528e+06	1.01955e+07	1.26217e+07	7.57713e+06	8.39892e+06	7.82349e+06	1.28634e+07	1.13208e+07	6.18276e+06	6.54674e+06	6.31146e+06	2.70754e+06	8.09014e+06
pos-0.741_177.05102	1.50702e+07	1.62978e+07	1.4031e+07	1.38756e+07	1.54159e+07	1.7004e+07	1.37415e+07	2.62467e+07	1.25657e+07	1.96605e+07	1.63701e+07	1.60842e+07	3.21193e+07	1.23029e+07	9.08908e+06	1.41023e+07	2.19998e+07	1.54659e+07	1.3351e+07	1.54967e+07	1.93761e+07	1.26769e+07	4.30011e+06	1.49241e+07
pos-8.113_627.49074	2.06159e+07	1.15102e+07	2.43321e+07	1.46639e+07	1.96535e+07	1.39687e+07	1.81873e+07	1.34306e+07	1.9761e+07	1.20553e+07	2.17345e+07	2.49883e+07	3.20428e+07	2.63098e+07	9.84148e+06	2.26637e+07	1.63667e+07	2.53063e+07	1.90064e+07	1.01491e+07	2.3841e+07	1.93696e+07	2.21928e+07	1.55996e+07
pos-0.917_217.13087	4.16714e+06	6.51362e+06	7.58887e+06	1.82472e+06	6.41612e+06	1.31469e+07	7.34215e+06	1.67719e+07	6.80118e+06	1.18613e+07	1.25527e+07	7.05917e+06	1.17106e+07	5.56899e+06	4.48547e+06	5.81625e+06	1.26708e+07	8.62908e+06	2.32637e+07	5.03128e+06	2.33566e+07	9.55833e+06	2.43058e+07	1.11403e+07
pos-6.378_444.27664	1.88052e+07	1.56406e+07	1.47035e+07	1.60944e+07	2.20984e+07	1.92011e+07	1.63217e+07	1.36496e+07	1.22055e+07	14784258	1.97466e+07	2.04251e+07	1.64029e+07	1.3638e+07	1.36948e+07	2.01052e+07	1.65383e+07	1.36152e+07	1.6159e+07	1.3529e+07	1.74356e+07	1.22427e+07	1.501e+07	1.86964e+07
pos-9.807_620.29469	3.3083e+06	5.78825e+06	4.89318e+06	3.75842e+06	5.32754e+06	4.04967e+06	2.95367e+06	8.08525e+06	1.96063e+06	8.998e+06	4.10258e+06	6.69838e+06	3.84518e+06	3.34361e+06	7.69108e+06	9.53023e+06	9.8011e+06	9.01043e+06	5.53598e+06	7.65739e+06	7.24419e+06	1.00233e+07	802055	5.08594e+06
pos-0.891_87.10453	87787.5	85873.5	138941	75948.8	118761	102316	79837.9	130310	67199	92098.4	124574	98880.8	85330.2	90137.2	76685.6	73467.6	208091	136030	146912	94273.4	4.83588e+06	74982.1	3.19148e+07	738277
pos-0.745_445.87969	5.91226e+06	9.45212e+06	7.81083e+06	8.19383e+06	7.66106e+06	7.67119e+06	9.22238e+06	1.27971e+07	6.151e+06	1.47005e+07	1.04575e+07	8.58605e+06	1.02283e+07	9.22509e+06	7.95731e+06	1.06371e+07	1.11802e+07	9.7203e+06	4.49045e+06	1.11094e+07	1.09146e+07	9.9911e+06	1.11265e+07	7.06455e+06
pos-4.295_229.2401	2.08513e+07	1.61222e+07	1.33863e+07	1.53224e+07	1.356e+07	1.25994e+07	2.52798e+07	2.16785e+07	2.03452e+07	1.34009e+07	1.95222e+07	1.94617e+07	1.47098e+07	2.16773e+07	2.41712e+07	1.89427e+07	2.07505e+07	2.22017e+07	2.28923e+07	1.43223e+07	2.3664e+07	1.77797e+07	2.33696e+07	1.47377e+07
pos-8.546_298.24956	1.69579e+07	2.27052e+07	8.77178e+06	2.12858e+07	1.36098e+07	1.84811e+07	2.07142e+07	1.89282e+07	1.07898e+07	1.36641e+07	1.50047e+07	1.3658e+07	2.48942e+07	1.54922e+07	1.58498e+07	1.12713e+07	1.78401e+07	2.0465e+07	2.58556e+07	8.06235e+06	8.97758e+06	1.43446e+07	1.12189e+07	1.02729e+07
pos-6.109_455.39664	1.81422e+06	2.00719e+06	4.87296e+06	3.65181e+06	4.82686e+06	2.82228e+06	1.92698e+06	8.3591e+06	1.85818e+06	6.0746e+06	2.84176e+06	1.62127e+06	1.72282e+06	2.96302e+06	1.42925e+06	2.81706e+06	3.071e+06	1.08851e+06	4.92807e+06	3.42475e+06	2.31921e+06	2.79827e+06	2.18143e+06	1.67339e+06
pos-0.908_125.01447	1.71938e+07	1.18059e+07	1.59411e+07	1.86626e+07	1.90457e+07	2.36409e+07	1.42749e+07	1.97828e+07	1.24142e+07	1.50236e+07	1.95468e+07	1.51294e+07	1.26197e+07	2.21039e+07	1.57139e+07	1.6582e+07	1.4155e+07	1.42332e+07	1.63481e+07	1.83757e+07	1.70261e+07	1.04317e+07	7.53134e+06	1.86628e+07
pos-7.731_332.29181	1.63791e+07	1.12183e+07	1.27432e+07	1.01251e+07	1.31495e+07	1.47083e+07	1.67013e+07	1.50087e+07	1.18906e+07	1.35294e+07	1.29153e+07	8.78308e+06	1.38244e+07	1.13863e+07	8.64557e+06	1.5132e+07	1.04449e+07	1.16451e+07	2.02607e+07	9.77395e+06	1.96756e+07	9.66714e+06	1.24889e+07	7.93233e+06
pos-3.487_260.11855	2.179e+06	1.66749e+06	3.46742e+06	1.87637e+06	1.74101e+06	690955	1.40551e+06	190012	20923.9	202440	305529	306073	20215.9	321503	591039	413459	18954.3	378335	146586	299850	39804.3	221785	209531	435019
pos-0.661_240.99184	5.26756e+06	7.83928e+06	2.16866e+06	3.28958e+06	3.27473e+06	8.27616e+06	2.55502e+06	3.14017e+06	1.62286e+06	1.79015e+06	7.67883e+06	2.98181e+06	5.35347e+06	2.12523e+06	3.94173e+06	2.33228e+06	2.95896e+06	2.94923e+06	9.67689e+06	3.76731e+06	2.72662e+06	2.98358e+06	2.71657e+06	4.53717e+06
pos-4.79_441.34469	1.64614e+06	2.36951e+06	883184	705835	2.04032e+06	3.11508e+06	1.37319e+06	4.31226e+06	829234	2.33824e+06	2.21977e+06	2.04696e+06	2.42607e+06	1.18766e+06	978901	830327	2.60083e+06	2.56881e+06	3.69851e+06	1.30479e+06	1.84007e+06	857841	2.07464e+06	1.98979e+06
pos-7.666_501.49007	2.31588e+07	2.19443e+07	5.18396e+06	1.6485e+07	2.75799e+07	1.72731e+07	1.88063e+07	2.78292e+07	3.05958e+07	1.39191e+06	2.39461e+07	2.47069e+07	2.62753e+07	1.08514e+06	1.26151e+06	1.75587e+06	2.29817e+06	1.5627e+06	1.91118e+07	1.25228e+06	1.82297e+06	1.37963e+06	1.22657e+06	1.33695e+06
pos-9.833_139.988	1.77918e+07	1.98259e+07	2.34775e+07	1.77066e+07	2.75932e+07	2.1807e+07	1.44792e+07	1.85334e+07	1.96617e+07	1.97194e+07	1.99945e+07	1.97247e+07	1.6487e+07	2.0088e+07	1.62485e+07	1.59182e+07	2.35516e+07	2.38222e+07	1.61686e+07	1.49996e+07	2.54128e+07	2.02285e+07	2.41867e+07	2.17825e+07
pos-5.728_236.21347	1.62545e+07	2.98195e+07	1.48779e+07	1.12265e+07	1.35284e+07	1.1337e+07	2.22042e+07	2.68179e+07	1.70586e+07	2.08311e+07	2.69389e+07	1.82092e+07	3.05453e+07	1.97027e+07	1.34086e+07	2.23234e+07	1.55828e+07	2.53127e+07	2.6071e+07	1.15832e+07	2.77256e+07	1.06044e+07	1.07174e+07	1.63523e+07
pos-6.757_282.25515	1.65822e+07	2.39084e+07	1.36181e+07	1.29912e+07	1.01535e+07	2.25909e+07	1.14944e+07	1.64234e+07	1.31383e+07	1.47824e+07	1.42539e+07	1.30136e+07	1.67466e+07	1.00362e+07	1.68638e+07	1.16021e+07	1.32912e+07	1.47121e+07	1.82954e+07	1.18587e+07	1.21195e+07	1.10389e+07	8.64748e+06	1.48146e+07
pos-9.823_150.02751	2.51429e+07	2.37764e+07	2.74306e+07	2.49473e+07	2.74457e+07	2.72392e+07	2.52677e+07	2.57538e+07	2.39403e+07	2.29526e+07	2.39606e+07	2.27382e+07	2.41206e+07	2.3937e+07	2.42896e+07	2.5485e+07	2.80184e+07	2.37686e+07	2.53656e+07	2.31436e+07	2.59387e+07	2.56962e+07	2.76667e+07	2.63642e+07
pos-7.767_236.21347	1.10281e+07	1.88213e+07	6.19787e+06	1.03754e+07	8.53199e+06	2.37328e+07	6.67623e+06	1.42344e+07	5.3632e+06	9.45347e+06	1.17174e+07	8.06252e+06	1.11499e+07	7.21214e+06	1.27833e+07	9.90167e+06	1.15565e+07	1.14358e+07	2.04933e+07	6.98412e+06	8.32924e+06	1.14957e+07	1.30886e+07	8.94109e+06
pos-7.701_349.31831	1.37156e+07	1.02739e+07	1.08266e+07	8.99895e+06	1.27688e+07	1.29101e+07	1.57029e+07	1.38504e+07	1.05383e+07	1.24408e+07	1.13705e+07	7.34549e+06	1.05294e+07	1.03695e+07	7.57459e+06	1.41227e+07	9.48695e+06	8.30176e+06	1.51426e+07	8.54699e+06	6.21078e+06	8.40806e+06	1.12826e+07	6.78421e+06
pos-4.239_429.28717	95911.2	7.77909e+06	25961.8	38600	2.10485e+06	120286	32570.7	1.40991e+06	25834.1	26346.7	3.01643e+07	137420	2.53647e+07	92305.3	33269.2	46855.7	252289	33502.8	1.94765e+06	65178.7	693414	91419.1	39210.9	44953.3
pos-7.923_356.2917	2.19188e+06	8.7822e+06	3.80897e+06	3.52152e+06	8.30526e+06	3.56271e+06	5.37362e+06	5.19812e+06	1.70431e+06	2.58678e+06	5.21376e+06	6.51938e+06	2.99623e+07	2.77262e+06	5.95933e+06	5.90582e+06	4.18272e+06	5.4945e+06	3.89536e+06	2.92722e+06	3.16744e+06	2.0276e+06	4.08539e+06	2.90347e+06
pos-0.916_174.11133	1.32974e+07	1.02045e+07	1.38327e+07	1.07782e+07	1.31318e+07	1.47395e+07	7.63581e+06	2.1847e+07	1.00248e+07	1.32953e+07	7.08354e+06	1.34114e+07	1.36761e+07	7.83144e+06	5.24589e+06	1.00271e+07	9.80611e+06	8.09225e+06	8.6439e+06	1.18245e+07	1.41588e+07	9.9977e+06	1.37842e+06	8.51948e+06
pos-7.479_351.31293	6.5285e+06	4.43104e+06	5.12849e+06	8.21218e+06	5.91515e+06	5.78601e+06	1.00684e+07	7.37749e+06	8.6332e+06	9.04853e+06	4.03257e+06	4.20915e+06	1.07351e+07	3.01177e+06	4.11441e+06	7.60399e+06	4.77072e+06	4.82581e+06	8.68931e+06	3.51953e+06	5.84329e+06	4.19446e+06	6.5491e+06	4.39155e+06
pos-1.006_144.98238	2.05286e+07	2.11145e+07	1.8387e+07	2.38815e+07	2.05559e+07	2.05413e+07	2.93157e+07	2.53358e+07	2.04689e+07	1.92028e+07	1.96751e+07	2.10441e+07	2.10088e+07	1.94032e+07	2.98035e+07	1.96965e+07	1.93764e+07	1.91909e+07	2.04015e+07	2.01118e+07	2.16404e+07	2.78718e+07	1.58372e+07	1.98433e+07
pos-7.374_294.25513	6.52504e+06	3.92837e+06	8.54282e+06	4.05611e+06	3.50812e+06	1.05727e+07	7.42366e+06	2.2088e+07	1.50892e+07	8.54628e+06	1.49399e+07	1.52976e+07	2.9798e+07	8.02943e+06	8.74438e+06	1.46237e+07	1.29297e+07	1.11833e+07	9.62317e+06	3.67225e+06	5.86306e+06	4.3654e+06	1.7131e+06	4.40124e+06
pos-6.057_280.23952	1.67758e+07	2.95589e+07	1.94949e+07	1.01374e+07	1.3736e+07	2.57362e+07	1.97377e+07	2.97715e+07	1.62125e+07	1.60109e+07	2.86659e+06	2.21169e+07	2.30567e+07	1.03424e+07	1.50608e+07	1.79903e+07	1.29113e+07	2.50005e+07	2.8147e+07	9.41772e+06	2.02872e+07	1.2551e+07	7.30769e+06	1.48629e+07
pos-8.203_671.51692	1.7888e+07	1.61015e+07	1.532e+07	1.56814e+07	1.53427e+07	2.56881e+07	1.51223e+07	1.42129e+07	1.14084e+07	1.40653e+07	1.47657e+07	1.62596e+07	14957578	1.65148e+07	1.36634e+07	1.31726e+07	1.85962e+07	2.06259e+07	2.11013e+07	1.51802e+07	1.88533e+07	2.05879e+07	1.67827e+07	1.5618e+07
pos-0.723_496.17625	186726	465050	78157.5	90791.4	83713	7.78353e+06	81128.9	106227	76025.3	92469.2	79609.3	83604.2	149699	80519.7	82752	81269.2	178300	118771	2.96182e+07	89424.3	105460	85046.7	73157.1	74189
pos-0.795_221.02132	2.63587e+06	4.67086e+06	4.7398e+06	4.11741e+06	5.53147e+06	4.01314e+06	3.37535e+06	6.28367e+06	2.26746e+06	5.79898e+06	3.62452e+06	4.67543e+06	3.84216e+06	2.11553e+06	2.70691e+06	2.32792e+06	2.49234e+06	2.61698e+06	4.85068e+06	3.05854e+06	3.53622e+06	2.4394e+06	2.71119e+06	3.03658e+06
pos-7.854_353.32837	4.52872e+06	7.5447e+06	2.88144e+06	3.74278e+06	1.03318e+07	3.31916e+06	4.99729e+06	3.26206e+06	3.185e+06	5.58951e+06	5.2972e+06	1.99861e+06	6.19464e+06	1.5724e+06	4.66735e+06	3.50454e+06	4.47346e+06	2.87837e+06	5.2667e+06	2.07812e+06	4.03792e+06	2.48929e+06	3.77296e+06	2.09937e+06
pos-5.785_326.24477	7.38435e+06	3.69678e+06	4.46717e+06	2.85462e+06	1.82213e+06	3.17283e+06	1.25857e+06	745915	2.53557e+06	1.77708e+06	6.90389e+06	5.94043e+06	4.42541e+06	996551	3.23504e+06	1.50016e+06	8.47053e+06	2.94624e+07	1.11869e+07	4.30596e+06	2.42878e+07	1.86444e+06	1.05078e+06	2.41725e+07
pos-6.144_298.25011	8.59295e+06	1.97653e+07	9.46693e+06	1.25267e+07	5.61973e+06	1.11153e+07	9.43669e+06	6.40644e+06	9.0247e+06	6.92678e+06	5.80256e+06	4.22621e+06	1.61861e+07	1.98123e+07	2.94619e+07	9.32253e+06	9.21574e+06	1.184e+07	2.00232e+07	4.77439e+06	1.823e+07	1.53191e+07	1.02127e+07	9.71581e+06
pos-0.708_115.06305	2.38819e+06	1.24039e+07	735315	2.11883e+06	3.24177e+06	3.13804e+06	2.26192e+06	1.59091e+07	5.93158e+06	2.20119e+06	2.92124e+07	5.73675e+06	9.35772e+06	1.05388e+06	8.74098e+06	2.09286e+06	1.27707e+07	5.44041e+06	1.4334e+07	3.72885e+06	8.05329e+06	1.1187e+06	1.03689e+06	1.54446e+07
pos-9.546_384.28404	1.0759e+07	1.23625e+07	1.9734e+07	2.1524e+07	1.99835e+07	1.98232e+07	2.00453e+07	1.93632e+07	2.34778e+07	2.06838e+07	2.05376e+07	2.06166e+07	2.07817e+07	2.06852e+07	2.02105e+07	2.07863e+07	2.19299e+07	2.08115e+07	2.1852e+07	2.08605e+07	1.07024e+07	2.14656e+07	1.81748e+07	2.03304e+07
pos-0.898_205.04041	6.97988e+06	9.5335e+06	5.30892e+06	3.12447e+06	8.68442e+06	1.30047e+07	3.71632e+06	1.09352e+07	4.46483e+06	3.56348e+06	4.39939e+06	4.77413e+06	7.56395e+06	4.72186e+06	1.73717e+06	3.3872e+06	3.46752e+06	4.6486e+06	8.53333e+06	3.74807e+06	3.79611e+06	3.10812e+06	156896	4.86607e+06
pos-5.626_183.06565	1.65604e+06	7.42286e+06	2.05375e+06	7.8971e+06	7.37049e+06	6.95302e+06	2.68415e+06	9.69686e+06	5.93469e+06	8.54425e+06	2.27496e+06	3.6409e+06	8.38061e+06	5.72965e+06	1.14066e+07	9.49456e+06	1.16807e+07	7.68133e+06	6.08449e+06	3.21084e+06	5.01408e+06	1.21216e+07	1.68936e+06	9.96972e+06
pos-6.416_398.2636	2.62518e+07	2.03129e+07	2.12571e+07	2.2258e+07	2.07248e+07	2.08659e+07	2.47638e+07	2.85106e+07	2.52288e+07	2.7315e+07	2.88565e+07	2.23365e+07	2.5846e+07	2.58137e+07	2.15925e+07	2.338e+07	1.44122e+07	2.50559e+07	2.52088e+07	2.58307e+07	2.5737e+07	2.34446e+07	2.55064e+07	2.76377e+07
pos-9.823_109.00099	2.28178e+07	2.2599e+07	2.59827e+07	2.33985e+07	2.6179e+07	2.56885e+07	2.35867e+07	2.44747e+07	2.21476e+07	2.1763e+07	2.26039e+07	2.12715e+07	2.31033e+07	2.23488e+07	2.28528e+07	2.42119e+07	2.66616e+07	2.25782e+07	2.40688e+07	2.1688e+07	2.46837e+07	2.45454e+07	26211840	2.50777e+07
pos-0.891_283.09088	8.1002e+06	8.36877e+06	1.12553e+07	1.08039e+07	1.10879e+07	7.52767e+06	9.23317e+06	8.82736e+06	6.85734e+06	1.28942e+07	9.26642e+06	8.3838e+06	7.65523e+06	1.18218e+07	1.20101e+07	1.04673e+07	1.03156e+07	8.02676e+06	7.57279e+06	9.85559e+06	1.09591e+07	1.08591e+07	2.39868e+06	7.46286e+06
pos-8.646_460.30776	2.36814e+07	2.41154e+07	1.27895e+07	2.40035e+07	2.05448e+07	2.26024e+07	1.65018e+07	1.44075e+07	1.56031e+07	1.77208e+07	1.62956e+07	2.20208e+07	2.0071e+07	2.26845e+07	1.58514e+07	2.88819e+07	2.0209e+07	2.09341e+07	2.76786e+07	1.60428e+07	1.46493e+07	1.97231e+07	1.92362e+07	2.08772e+07
pos-7.777_304.23938	8.39529e+06	9.65531e+06	1.00141e+07	7.56313e+06	1.22351e+07	9.57408e+06	7.79898e+06	1.71237e+07	8.45963e+06	1.28019e+07	8.37634e+06	1.30492e+07	1.34937e+07	9.51998e+06	1.00456e+07	8.27131e+06	9.54518e+06	1.55775e+07	1.4843e+07	1.31602e+07	1.11101e+07	1.14072e+07	5.45095e+06	1.20545e+07
pos-0.668_146.0233	1.30616e+07	1.60923e+07	9.46203e+06	1.14667e+07	8.92282e+06	1.27731e+07	8.19498e+06	1.0045e+07	6.35642e+06	6.3703e+06	1.51156e+07	9.18183e+06	1.2005e+07	8.44254e+06	8.41657e+06	6.97295e+06	9.3984e+06	8.21078e+06	1.82917e+07	1.1447e+07	1.02561e+07	1.00174e+07	6.85002e+06	1.0313e+07
pos-0.874_275.11099	7.57744e+06	1.97459e+07	7.51783e+06	8.84295e+06	9.00525e+06	9.8429e+06	4.8476e+06	9.01612e+06	2.92722e+06	1.56583e+06	8.05535e+06	3.87513e+06	2.86585e+06	6.22019e+06	4.53876e+06	4.28031e+06	2.59562e+06	2.62086e+06	8.4948e+06	7.95596e+06	5.92681e+06	1.01139e+07	4.4439e+06	7.19502e+06
pos-3.487_300.11089	2.1933e+06	1.43543e+06	3.23422e+06	1.36443e+06	1.12153e+06	530072	1.35279e+06	363549	30930	316742	408346	362587	30134.2	430969	602849	456693	31858.5	370379	490313	355232	110797	271093	201317	469341
pos-5.77_545.34718	1.45941e+06	1.17479e+06	2.11609e+06	4.47647e+06	5.34476e+06	1.80796e+06	3.33613e+06	3.78074e+06	2.4669e+06	1.04702e+07	1.60042e+06	2.92224e+06	2.20127e+06	5.5296e+06	4.74686e+06	6.41816e+06	6.43903e+06	5.15402e+06	1.39904e+06	3.09966e+06	4.39734e+06	3.7882e+06	887595	3.23155e+06
pos-9.402_418.36465	1.42353e+06	702542	1.34723e+06	506230	398897	1.63299e+06	795731	393361	525151	2.20155e+06	1.83761e+06	4.50696e+06	6.30973e+06	2.46325e+06	2.56723e+06	2.04689e+06	3.18103e+06	2.84266e+07	1.24862e+06	370917	2.17222e+06	649703	631759	1.31402e+06
pos-5.737_503.30004	1.02179e+06	975669	1.48607e+06	1.33809e+06	2.43127e+06	1.23988e+06	2.06023e+06	2.30175e+06	1.90414e+06	2.89693e+06	869808	2.34632e+06	1.39632e+06	2.33245e+06	2.33569e+06	3.06901e+06	4.33391e+06	1.2843e+06	794441	1.77146e+06	1.60413e+06	1.86358e+06	689943	1.48893e+06
pos-0.839_193.99532	4.41858e+06	6.68056e+06	1.2543e+07	1.24203e+07	8.08341e+06	6.68009e+06	5.50602e+06	5.51944e+06	5.52572e+06	7.21144e+06	1.3033e+07	2.71637e+06	6.54061e+06	6.92041e+06	1.57129e+07	8.99143e+06	8.94776e+06	3.7183e+06	8.32546e+06	8.08774e+06	2.04221e+07	7.05999e+06	8.23654e+06	9.06237e+06
pos-4.402_235.15433	1.16293e+07	8.30848e+06	7.33776e+06	6.06713e+06	5.07033e+06	1.2583e+07	8.36208e+06	1.17822e+07	4.49039e+06	3.81346e+06	4.46742e+06	5.19038e+06	1.20291e+07	2.77111e+06	3.49775e+06	4.77037e+06	8.51562e+06	6.16384e+06	4.52086e+06	4.57271e+06	1.05295e+07	3.52355e+06	4.41462e+06	8.06159e+06
pos-3.38_117.05762	9.09845e+06	5.16627e+06	8.45286e+06	5.1522e+06	6.32779e+06	6.87432e+06	7.5392e+06	1.49157e+07	3.67545e+06	1.25605e+07	6.87857e+06	7.04395e+06	9.65151e+06	5.45887e+06	5.23719e+06	5.3293e+06	9.43152e+06	6.8467e+06	8.55259e+06	8.44635e+06	9.41651e+06	5.40433e+06	671961	6.03385e+06
pos-9.762_812.67365	4.14679e+06	5.70573e+06	8.25481e+06	8.03646e+06	1.04121e+07	9.86589e+06	207606	2.69602e+06	8.36296e+06	8.12756e+06	4.54899e+06	8.03798e+06	213974	7.9792e+06	1.65583e+07	1.06256e+07	1.0888e+07	7.63134e+06	206415	6.72146e+06	2.24736e+07	1.92358e+07	2.04547e+07	2.81431e+07
pos-8.191_178.13517	2.31922e+06	2.45973e+06	3.88464e+06	8.79258e+06	4.66665e+06	6.89115e+06	5.44902e+06	8.44619e+06	1.78157e+06	2.12758e+06	2.98418e+06	1.81546e+06	2.7336e+06	1.47967e+06	3.83378e+06	4.76796e+06	3.96719e+06	2.27847e+06	3.02549e+06	2.49466e+06	3.67329e+06	8.07022e+06	4.40705e+06	1.97091e+06
pos-0.801_215.05533	6.17167e+06	5.26788e+06	1.05185e+07	1.07054e+07	1.14883e+07	2.80473e+07	1.31971e+07	1.55155e+07	1.61161e+07	1.85334e+07	2.36084e+07	1.52867e+07	1.5352e+07	2.00467e+07	1.32489e+07	2.45706e+07	9.19678e+06	1.84781e+07	2.0695e+07	7.54554e+06	8.81014e+06	1.41818e+07	7.15667e+06	1.19317e+07
pos-3.38_145.05252	6.01318e+06	5.77617e+06	5.59469e+06	5.31448e+06	6.42715e+06	7.32738e+06	6.52976e+06	1.25603e+07	3.9669e+06	1.07766e+07	6.89985e+06	6.37153e+06	7.02484e+06	5.67503e+06	5.63937e+06	5.23066e+06	8.51808e+06	5.70924e+06	7.85582e+06	7.11098e+06	7.92128e+06	5.74806e+06	456613	5.6192e+06
pos-4.386_303.27667	5.05961e+06	3.24709e+06	4.37339e+06	2.37625e+06	4.80535e+06	4.04814e+06	5.63847e+06	9.00058e+06	4.09659e+06	7.66075e+06	2.70719e+06	4.4008e+06	2.76548e+06	6.68559e+06	3.3522e+06	2.61701e+06	3.97596e+06	1.85708e+06	2.33758e+06	3.68953e+06	3.79964e+06	3.30843e+06	2.98466e+06	2.5359e+06
pos-6.164_420.27681	1.9842e+07	1.23417e+07	1.29903e+07	2.22432e+07	2.06992e+07	1.8961e+07	1.66617e+07	9.64807e+06	8.92888e+06	1.49913e+07	1.86132e+07	1.21435e+07	2.15991e+07	1.35923e+07	1.66341e+07	2.76996e+07	2.16324e+07	1.75826e+07	2.60835e+07	1.20729e+07	2.14162e+07	1.50548e+07	1.95098e+07	2.5499e+07
pos-1.479_152.03307	6.56725e+06	2.76612e+07	1.35879e+06	2.80844e+06	5.69494e+06	5.99361e+06	3.29835e+06	2.14785e+07	6.05148e+06	3.10183e+06	1.94739e+07	2.96772e+06	8.23023e+06	1.02322e+06	7.65066e+06	2.87834e+06	1.1576e+07	1.21341e+07	1.97235e+07	2.28228e+06	7.07348e+06	580934	930008	1.09822e+07
pos-0.663_100.01771	1.12406e+07	1.51026e+07	9.12265e+06	1.02804e+07	8.84549e+06	1.35797e+07	7.86581e+06	1.00037e+07	6.41528e+06	6.10008e+06	1.4742e+07	8.25389e+06	1.27057e+07	7.76842e+06	1.08533e+07	8.4057e+06	9.08256e+06	8.75957e+06	1.57603e+07	1.06614e+07	9.21126e+06	9.90782e+06	8.60637e+06	1.03793e+07
pos-5.187_314.24498	4.76187e+06	1.08478e+07	1.35565e+07	7.27777e+06	5.5544e+06	1.07382e+07	4.97304e+06	2.67247e+06	7.19681e+06	5.53825e+06	2.10852e+06	6.70002e+06	4.79237e+06	6.93497e+06	4.15369e+06	4.83902e+06	2.36756e+06	8.11828e+06	4.84221e+06	2.5006e+06	4.26826e+06	2.32208e+06	1.30117e+06	4.62975e+06
pos-7.767_254.22399	9.18096e+06	1.63578e+07	4.65023e+06	8.49059e+06	7.02917e+06	2.08195e+07	5.14888e+06	1.31058e+07	5.03609e+06	8.17428e+06	1.07627e+07	8.0843e+06	9.48515e+06	6.27712e+06	1.16974e+07	8.51778e+06	8.80791e+06	1.06707e+07	2.07251e+07	6.12797e+06	7.09868e+06	1.04966e+07	1.13615e+07	8.52274e+06
pos-4.538_371.23515	477857	500122	1.63693e+06	476930	335569	383065	58845.7	555916	445869	441379	172439	289880	263747	255916	243609	644937	69320.6	133880	246474	71534.1	156510	164138	204026	70162.6
pos-7.134_463.25016	1.16798e+06	1.14201e+06	1.37082e+06	1.05108e+06	829730	1.22027e+06	709617	877494	1.14921e+06	909317	716290	939675	1.17573e+06	996240	704508	1.44307e+06	1.17549e+06	1.07853e+06	1.52266e+06	1.04078e+06	813531	737176	1.08674e+06	1.23928e+06
pos-1.356_111.04302	2.36892e+06	2.82236e+06	2.00782e+06	4.55831e+06	1.92834e+06	2.39269e+06	4.67044e+06	3.39307e+06	744302	3.01812e+06	4.23086e+06	5.31579e+06	513879	4.75147e+06	2.26706e+06	2.35342e+06	1.21371e+06	1.71096e+06	2.57588e+06	2.84682e+06	2.88037e+06	2.9583e+06	1.86712e+06	1.47301e+06
pos-5.127_278.22392	1.03029e+07	2.26631e+07	1.84302e+07	1.17748e+07	9.51505e+06	1.63556e+07	1.76277e+07	1.06516e+07	9.20762e+06	1.14812e+07	7.39367e+06	1.48075e+07	1.60045e+07	1.41809e+07	8.1722e+06	1.20269e+07	7.74739e+06	1.57981e+07	1.37585e+07	6.68352e+06	1.03227e+07	6.05327e+06	3.77627e+06	1.02938e+07
pos-1.357_308.08702	4.74164e+06	1.36226e+06	7.63427e+06	4.81023e+06	4.44984e+06	2.24825e+06	3.30379e+06	1.68501e+06	536009	313933	2.6408e+06	1.48586e+06	95929.4	1.79815e+06	5.32973e+06	1.37449e+06	358283	296910	4.45056e+06	2.75786e+06	1.51769e+06	1.46503e+06	4.18401e+06	1.19152e+06
pos-3.903_165.09849	2.53237e+06	2.25349e+06	4.08768e+06	1.9243e+06	1.65389e+06	2.18232e+06	3.31994e+06	4.91869e+06	972757	1.77066e+06	1.30905e+06	1.31878e+06	1.69592e+06	542513	1.65241e+06	1.73236e+06	3.62602e+06	1.41135e+06	969067	4.69303e+06	4.45293e+06	1.42834e+06	25866.6	3.10652e+06
pos-5.4_544.33446	5.06681e+06	9.3048e+06	6.01476e+06	1.15886e+07	1.78525e+07	6.78896e+06	4.79761e+06	1.67838e+07	6.39968e+06	1.96594e+07	6.54744e+06	1.11433e+07	2.91377e+06	8.1227e+06	1.93629e+07	1.48054e+07	1.02698e+07	1.21942e+07	1.17632e+07	5.83311e+06	1.12112e+07	1.07674e+07	3.62699e+06	1.12308e+07
pos-4.897_294.21888	4.97916e+06	1.18559e+07	7.9901e+06	6.32356e+06	4.38766e+06	5.54898e+06	1.0334e+07	4.72913e+06	5.69211e+06	8.43606e+06	4.13441e+06	6.14546e+06	6.67488e+06	7.69175e+06	5.27279e+06	5.85669e+06	5.16937e+06	9.35102e+06	8.46724e+06	3.98846e+06	7.17255e+06	4.13582e+06	2.00781e+06	6.5884e+06
pos-0.748_461.85356	6.34806e+06	7.86976e+06	7.77241e+06	6.96123e+06	8.96411e+06	7.9228e+06	7.87641e+06	1.34691e+07	5.4952e+06	9.95701e+06	8.9273e+06	7.48903e+06	8.81436e+06	8.5105e+06	6.99378e+06	8.7818e+06	9.43073e+06	7.48006e+06	5.85243e+06	1.0034e+07	9.46214e+06	7.95067e+06	8.84944e+06	6.72008e+06
pos-6.688_280.23952	1.1891e+07	2.71283e+07	8.68131e+06	1.16698e+07	9.22738e+06	2.05904e+07	1.36711e+07	1.93955e+07	1.00419e+07	1.049e+07	1.09221e+07	9.76161e+06	2.04759e+07	1.19669e+07	5.46642e+06	1.23706e+07	8.25406e+06	2.02293e+07	2.03094e+07	7.21606e+06	1.11538e+07	7.78666e+06	6.35931e+06	9.02193e+06
pos-4.067_94.04172	364426	313830	350505	36666.1	313075	337214	345483	419897	319203	270810	384112	278816	428785	4.53149e+06	44595.4	635644	342520	248374	340329	277195	45138.7	2.55661e+06	1.43735e+07	37887.9
pos-5.932_529.31598	6.19844e+06	5.83327e+06	4.37317e+06	4.26824e+06	7.58081e+06	4.08181e+06	2.90215e+06	1.13507e+07	2.97245e+06	6.00999e+06	3.82946e+06	4.92833e+06	5.97788e+06	3.28905e+06	6.0439e+06	3.93104e+06	4.58895e+06	4.04604e+06	4.04407e+06	3.38638e+06	3.79125e+06	4.50165e+06	5.40276e+06	5.12392e+06
pos-0.662_83.00389	8.90907e+06	1.12559e+07	6.34377e+06	8.25697e+06	6.69098e+06	1.30618e+07	6.75375e+06	8.04137e+06	4.8646e+06	4.88862e+06	1.19095e+07	6.25962e+06	1.1867e+07	6.23444e+06	8.57377e+06	7.37993e+06	7.00045e+06	6.9231e+06	1.22995e+07	8.30493e+06	6.93637e+06	8.18659e+06	7.95912e+06	9.06276e+06
pos-0.746_422.01852	943206	2.41446e+06	250980	400857	65641.5	8.95963e+06	76401.6	326520	47202.4	118240	46412.7	178130	656215	67428.9	42714	77512.2	1.26378e+06	454373	1.94484e+07	101313	373932	64936.1	160332	163894
pos-6.416_796.52725	2.21986e+07	1.97531e+07	2.00741e+07	2.07975e+07	1.84201e+07	2.0122e+07	2.38698e+07	2.49377e+07	2.40715e+07	2.3742e+07	2.6387e+07	2.12677e+07	2.51286e+07	2.39611e+07	2.50201e+07	2.2113e+07	14966713	2.41786e+07	2.43705e+07	2.50429e+07	2.23915e+07	2.25063e+07	2.5107e+07	2.3953e+07
pos-0.662_145.04871	6.00856e+06	8.70912e+06	3.90455e+06	4.89519e+06	3.67941e+06	9.90635e+06	4.64842e+06	5.60379e+06	2.87636e+06	2.80465e+06	1.00645e+07	3.19283e+06	9.2301e+06	3.39823e+06	8.22939e+06	4.70218e+06	4.81881e+06	3.47257e+06	1.04658e+07	5.91274e+06	4.06008e+06	5.25476e+06	4.6449e+06	5.73613e+06
pos-5.053_420.3092	1.11621e+07	1.89572e+07	1.95539e+07	1.18335e+07	1.68934e+07	1.69169e+07	1.55357e+07	1.38221e+07	1.74575e+07	1.73904e+07	1.59005e+07	2.05613e+07	1.16255e+07	1.43443e+07	2.04487e+07	1.80795e+07	2.23678e+07	1.93111e+07	1.50422e+07	1.29951e+07	2.01259e+07	1.83639e+07	1.46836e+07	2.13585e+07
pos-0.756_370.00509	434560	808229	72666.4	107915	38326.4	3.89305e+06	39364.4	150747	37911.9	84506.1	56481.9	112869	229763	38828.3	34306.9	35649.3	468944	178131	1.47727e+07	80398.5	160862	41297.9	57844.4	86680.5
pos-0.894_240.14674	4.03603e+06	5.49744e+06	5.0242e+06	4.77201e+06	5.00209e+06	8.87378e+06	3.72251e+06	7.78863e+06	3.46016e+06	6.08513e+06	7.64008e+06	4.38204e+06	7.5357e+06	4.15102e+06	3.5801e+06	3.76087e+06	8.43161e+06	5.28951e+06	1.1375e+07	4.05609e+06	8.0747e+06	3.88031e+06	3.38332e+06	4.83594e+06
pos-5.136_255.21926	1.53434e+07	1.2784e+07	1.15691e+07	1.18788e+07	1.131e+07	1.86018e+07	1.35833e+07	1.58953e+07	8.60598e+06	8.67341e+06	9.44561e+06	9.94904e+06	1.42137e+07	6.69612e+06	7.72104e+06	1.06911e+07	1.32091e+07	1.12577e+07	8.13065e+06	8.98341e+06	1.52803e+07	9.16988e+06	9.2346e+06	1.19639e+07
pos-7.449_325.29728	7.28666e+06	6.62622e+06	418634	280550	1.24313e+07	1.36496e+07	5.93407e+06	1.49201e+07	4.50206e+06	2.18539e+07	2.0524e+07	1.80899e+07	2.04754e+07	1.08432e+07	9.73618e+06	8.83104e+06	1.04866e+07	1.3539e+07	1.26214e+07	1.08164e+07	2.39934e+07	1.09676e+07	1.89387e+07	1.62335e+07
pos-0.861_176.12697	123308	168919	108395	99139.4	116267	270317	119278	158965	111440	109155	109133	106372	144061	1.28607e+06	96838.4	124305	167983	124400	365978	110358	137006	578256	6.88513e+06	118824
pos-6.591_460.23539	2.08673e+06	784334	2.00596e+06	1.78223e+06	3.27011e+06	1.2115e+06	7.00988e+06	2.05835e+06	3.64958e+06	4.09864e+06	2.72561e+06	8.31884e+06	3.66764e+06	2.88446e+06	2.1774e+06	5.0271e+06	3.2184e+06	2.80481e+06	2.32497e+06	1.95269e+06	2.72496e+06	1.86544e+06	1.54143e+06	2.64184e+06
pos-0.748_393.86613	6.17645e+06	8.02187e+06	7.90783e+06	6.8007e+06	9.5115e+06	7.54638e+06	7.54924e+06	1.40928e+07	5.4932e+06	1.0243e+07	7.92667e+06	6.96903e+06	9.23595e+06	8.41196e+06	7.15805e+06	8.32857e+06	9.05984e+06	7.93577e+06	6.40067e+06	1.03284e+07	9.12474e+06	7.69423e+06	9.20624e+06	7.31221e+06
pos-8.33_174.14052	4.86265e+06	4.00679e+06	4.24796e+06	8.42354e+06	5.47782e+06	9.65113e+06	6.48942e+06	1.09401e+07	1.08463e+06	1.70398e+06	2.92536e+06	2.85182e+06	5.42197e+06	1.67039e+06	3.99242e+06	5.86251e+06	2.06942e+06	1.1311e+06	2.05793e+06	1.14587e+06	4.15175e+06	7.21858e+06	4.77578e+06	4.10836e+06
pos-9.804_177.98295	1.66219e+07	1.36329e+07	1.18352e+07	1.917e+07	8.64585e+06	1.63156e+07	2.35388e+07	1.51501e+07	1.64315e+07	8.85578e+06	1.55512e+07	1.30624e+07	2.54413e+07	1.50225e+07	1.4741e+07	1.5824e+07	7.91198e+06	1.66166e+07	1.78596e+07	1.86244e+07	1.55002e+07	1.44589e+07	1.57677e+07	1.95918e+07
pos-9.799_362.28107	1.69159e+06	2.94515e+06	2.61602e+06	4.57321e+06	1.83674e+06	1703718	2.1885e+06	2.49011e+06	1.15816e+06	3.48557e+06	788002	1.97416e+06	394177	2.31716e+06	2.58011e+06	1.41564e+06	3.97668e+06	605590	1.36359e+06	3.60873e+06	1.16074e+06	1.00872e+06	246145	1.82275e+06
pos-7.129_375.31045	6.93317e+06	3.32733e+06	4.53068e+06	6.47317e+06	6.21225e+06	4.91956e+06	1.18219e+07	4.03674e+06	7.14005e+06	7.24024e+06	5.50129e+06	2.86639e+06	1.17876e+07	2.06598e+06	3.07675e+06	2.59788e+06	2.98799e+06	2.49407e+06	9.29218e+06	1.34962e+06	3.67639e+06	3.1707e+06	3.95449e+06	3.59332e+06
pos-9.833_226.01792	1.75154e+07	1.61483e+07	1.48979e+07	1.77795e+07	1.50409e+07	1.67027e+07	1.65444e+07	1.75595e+07	1.75186e+07	1.63927e+07	1.58953e+07	3.8887e+06	1.66681e+07	1.38787e+07	1.963e+07	1.60133e+07	1.71804e+07	3.38548e+06	1.7957e+07	1.38998e+07	2.05113e+07	1.66007e+07	1.58276e+07	3.48626e+06
pos-0.741_429.90576	2.95595e+06	5.8088e+06	4.38781e+06	5.1658e+06	3.37207e+06	4.36226e+06	5.5717e+06	6.49068e+06	3.51483e+06	1.09619e+07	6.52772e+06	5.63403e+06	6.01838e+06	5.38684e+06	4.66301e+06	6.57521e+06	7.26964e+06	7.35555e+06	1.57833e+06	6.16854e+06	7.75287e+06	6.60825e+06	7.78583e+06	4.04127e+06
pos-0.902_290.06194	5.9802e+06	7.86962e+06	9.55239e+06	1.04051e+07	1.24389e+07	7.53873e+06	8.97397e+06	7.76927e+06	5.648e+06	1.48692e+07	7.31092e+06	7.3076e+06	6.78519e+06	9.19753e+06	1.04089e+07	1.00739e+07	8.15235e+06	6.96488e+06	6.52399e+06	7.51657e+06	1.01658e+07	8.08574e+06	7.43837e+06	6.9264e+06
pos-3.904_330.1971	2.27968e+06	2.03831e+06	3.71227e+06	1.74953e+06	1.5248e+06	1.99565e+06	2.99697e+06	4.53065e+06	884058	1.64609e+06	1.20408e+06	1.20152e+06	1.55251e+06	511566	1.45827e+06	1.57783e+06	3.32227e+06	1.30013e+06	871561	4.26561e+06	4.08341e+06	1.29916e+06	12877.8	2.85104e+06
pos-9.264_627.18607	1.84569e+06	2.70316e+06	1.96131e+06	4.53735e+06	1.93193e+06	2.96663e+06	2.7553e+06	2.21581e+06	2.26622e+06	1.97164e+06	3.08589e+06	1.96179e+06	2.51083e+06	2.72125e+06	3.87662e+06	1.7841e+06	2.50765e+06	5.12e+06	1.72567e+06	1.41587e+06	1.41065e+06	1.988e+06	1.93976e+06	1.97687e+06
pos-3.269_358.0956	1.7078e+06	947402	2.84449e+06	3.49118e+06	2.20304e+06	734940	3.12067e+06	454786	503930	742764	1.10909e+06	1.15277e+06	468926	1.10861e+06	2.93562e+06	1.04369e+06	393337	586415	734783	1.33852e+06	1.0675e+06	819487	2.24491e+06	1.01655e+06
pos-0.741_354.03112	1.2036e+06	2.66093e+06	193055	435484	114841	1.08226e+07	121602	456082	96870.9	169840	79148.2	247568	793776	78775.9	85745.6	50867.1	1.51741e+06	550815	2.51384e+07	82635	472751	118979	192374	191048
pos-3.822_217.20375	7.34348e+06	1.34629e+07	6.62665e+06	9.22363e+06	6.60996e+06	6.89131e+06	9.00854e+06	6.99352e+06	7.70903e+06	6.6403e+06	6.56579e+06	7.65214e+06	5.85061e+06	8.05078e+06	6.85765e+06	7.11154e+06	6.93804e+06	8.04383e+06	1.20949e+07	6.37487e+06	1.82212e+07	6.54528e+06	1.19994e+07	1.13322e+07
pos-7.46_310.28636	1.11611e+07	1.89085e+07	1.06156e+07	1.27787e+07	6.72762e+06	1.73001e+07	1.13901e+07	1.6332e+07	8.16589e+06	1.19133e+07	1.18323e+07	9.79832e+06	1.93713e+07	7.18578e+06	6.83098e+06	1.39939e+07	7.83469e+06	1.74044e+07	1.7339e+07	4.77356e+06	8.76516e+06	8.07432e+06	5.69772e+06	5.38186e+06
pos-9.611_1587.11258	6.60786e+06	9.11286e+06	1.12306e+07	6.98754e+06	7.46195e+06	8.01555e+06	3.23012e+06	1.9647e+07	9.86143e+06	9.75649e+06	1.84945e+07	1.62661e+07	5.33727e+06	1.04164e+07	9.41818e+06	1.93072e+07	8.11535e+06	8.67763e+06	1.71295e+07	2.32145e+07	1.7649e+07	1.56085e+07	2.50197e+07	1.98501e+07
pos-8.031_475.31828	1.94181e+07	1.30523e+07	1.11705e+07	1.79492e+07	1.78589e+07	1.57829e+07	1.82936e+07	1.36375e+07	1.14917e+07	1.64331e+07	1.95123e+07	1.46755e+07	2.23428e+07	1.73248e+07	1.85516e+07	2.43216e+07	2.31568e+07	1.85956e+07	2.40921e+07	1.29086e+07	2.19542e+07	1.84288e+07	2.23049e+07	2.49412e+07
pos-0.898_132.02317	8.54283e+06	2.91941e+06	1.14247e+06	1.04614e+06	964953	1.07659e+07	946753	1.11745e+06	3.39812e+06	1.81591e+06	8.75619e+06	9.48915e+06	1.12839e+06	1.12086e+06	1.15419e+06	1.24687e+06	1.42218e+06	1.43789e+06	3.55871e+06	1.16963e+06	1.30735e+06	1.10274e+06	2.491e+07	3.10154e+06
pos-9.835_658.24097	2.94474e+06	4.01639e+06	4.03866e+06	3.66669e+06	4.22598e+06	3.57747e+06	1.856e+06	5.83864e+06	2.14938e+06	8.53301e+06	2.77467e+06	5.2045e+06	2.58161e+06	2.31169e+06	4.90839e+06	6.05304e+06	6.94935e+06	7.20695e+06	4.27876e+06	4.32375e+06	3.61715e+06	7.44978e+06	766266	5.08949e+06
pos-0.889_174.10004	2.6378e+06	4.14887e+06	7.15111e+06	3.65889e+06	3.44846e+06	2.13249e+06	1.1512e+07	1.5609e+07	1.5449e+07	6.38939e+06	5.87547e+06	5.10333e+06	1.24504e+07	8.0182e+06	4.98745e+06	5.80925e+06	1.09217e+07	2.48587e+06	3.26081e+06	1.16899e+07	1.80795e+07	1.6959e+07	1.53173e+06	8.14357e+06
pos-9.563_216.09656	1.93555e+07	2.01835e+07	1.9751e+07	1.88799e+07	1.81807e+07	1.61555e+07	2.06676e+07	1.86166e+07	1.78537e+07	1.82001e+07	1.76093e+07	1.83014e+07	2.0463e+07	1.88532e+07	1.73613e+07	1.5372e+07	1.78052e+07	1.66023e+07	1.90243e+07	1.71485e+07	1.64687e+07	1.84385e+07	1.93214e+07	1.63217e+07
pos-3.366_216.08931	16281	15490.7	17074	16614	26443	11945.6	37034.4	15945.2	29540.1	25740	13468.6	12250.2	15734.8	13321	10969.3	21029.2	17979.9	14381.3	15700.2	26266.6	178183	15596.3	2.46758e+07	94635.2
pos-0.765_262.10354	1.07051e+06	3.16407e+06	243755	406058	96834.1	1.06464e+07	135702	477156	110960	154053	105172	417367	1.5541e+06	125320	63342.4	121871	2.55278e+06	934724	2.46714e+07	111167	869267	181377	364031	271379
pos-5.108_118.07806	9.24909e+06	1.30255e+07	1.25823e+07	1.27649e+07	1.20037e+07	1.43337e+07	1.24849e+07	9.6005e+06	7.69227e+06	8.12333e+06	1.03159e+07	1.22169e+07	1.37548e+07	1.13108e+07	9.25518e+06	1.19102e+07	1.30757e+07	1.00865e+07	1.49581e+07	1.01382e+07	1.46461e+07	1.11044e+07	1.40226e+07	1.51498e+07
pos-6.03_479.33668	3.28128e+06	4.39837e+06	5.14351e+06	5.1435e+06	1.37666e+07	6.34982e+06	3.41758e+06	1.4636e+07	4.76469e+06	1.17668e+07	8.40143e+06	5.01406e+06	8.72761e+06	5.36197e+06	1.12648e+07	8.94499e+06	1.93493e+07	7.52934e+06	1.66792e+07	5.97049e+06	7.37943e+06	7.78234e+06	5.75365e+06	6.07232e+06
pos-0.784_163.00061	7.99764e+06	8.3483e+06	9.72254e+06	8.82954e+06	1.12645e+07	8.88078e+06	7.94594e+06	1.45923e+07	5.38899e+06	10590073	6.7641e+06	9.61503e+06	7.22045e+06	8.86671e+06	6.57625e+06	8.25936e+06	7.54884e+06	5.16036e+06	4.99529e+06	1.02188e+07	9.34893e+06	7.63077e+06	1.2014e+07	6.01976e+06
pos-9.834_329.12068	2.90894e+06	4.02679e+06	4.26514e+06	3.74091e+06	4.15568e+06	3.25003e+06	1.91267e+06	5.73307e+06	2.13649e+06	8.16269e+06	3.09803e+06	4.5161e+06	2.54935e+06	2.31169e+06	4.94601e+06	6.12604e+06	6.67861e+06	6.84792e+06	4.2888e+06	4.37454e+06	3.79309e+06	7.19802e+06	776862	4.93931e+06
pos-4.577_404.26505	1.57511e+07	4.81169e+06	2.65387e+06	1.96597e+07	2.245e+07	5.43103e+06	1.79423e+07	2.52067e+06	1.49644e+06	4.78928e+06	1.83954e+07	7.87475e+06	1.84332e+07	7.59009e+06	1.58736e+07	2.21588e+07	1.22312e+07	1.07488e+07	1.79061e+07	5.38285e+06	2.45016e+07	1.15344e+07	9.27301e+06	1.54582e+07
pos-4.589_148.0157	8.87945e+06	8.50553e+06	8.25048e+06	7.82592e+06	7.38028e+06	9.36175e+06	7.68815e+06	8.74885e+06	9.18034e+06	8.65042e+06	1.16609e+07	1.03221e+07	1.53804e+07	9.4099e+06	8.54305e+06	8.43597e+06	1.51467e+07	2.44814e+07	1.33315e+07	7.96809e+06	1.5865e+07	9.01428e+06	8.05033e+06	1.22827e+07
pos-6.021_254.22401	1.4968e+07	2.38222e+07	1.0988e+07	1.20105e+07	9.56381e+06	1.95844e+07	1.22959e+07	1.95389e+07	1.1294e+07	1.17952e+07	1.2014e+07	1.06265e+07	2.05063e+07	1.22229e+07	1.51202e+07	1.32607e+07	1.32763e+07	1.4398e+07	2.09146e+07	1.08114e+07	1.7032e+07	1.04382e+07	8.3297e+06	1.33667e+07
pos-0.753_205.87817	2.67329e+06	2.17016e+06	3.00338e+06	2.16416e+06	4.67134e+06	2.71643e+06	2.2548e+06	5.76859e+06	1.92133e+06	2.05009e+06	2.5153e+06	1.96461e+06	2.75049e+06	2.82537e+06	2.12508e+06	2.18985e+06	2.55131e+06	1.84557e+06	4.79664e+06	3.1688e+06	2.21892e+06	1.93183e+06	2.04769e+06	2.67042e+06
pos-7.913_280.23958	5.83575e+06	1.1469e+07	7.88915e+06	7.93681e+06	7.75466e+06	9.68901e+06	6.21081e+06	8.38639e+06	6.20743e+06	6.70107e+06	5.15662e+06	7.39801e+06	9.4863e+06	7.42356e+06	6.98829e+06	7.70686e+06	7.66303e+06	6.90264e+06	1.04108e+07	5.60836e+06	7.04293e+06	6.54239e+06	4.61913e+06	6.8753e+06
pos-7.64_450.28726	1.7209e+07	1.30361e+07	8.04788e+06	1.98048e+07	1.76092e+07	7.88336e+06	1.27739e+07	1.30768e+07	7.90514e+06	1.13841e+07	1.36721e+07	1.16139e+07	1.49725e+07	16077589	1.92247e+07	2.40682e+07	1.89875e+07	1.49541e+07	2.0682e+07	1.54933e+07	2.14899e+07	1.54481e+07	1.59812e+07	2.1627e+07
pos-9.548_442.32598	1.63482e+07	1.84808e+07	1.73328e+07	1.43679e+07	1.11955e+07	1.68652e+07	2.40615e+07	1.64257e+07	1.88244e+07	1.69898e+07	1.66005e+07	1.799e+07	1.75047e+07	1.80953e+07	1.71384e+07	1.62177e+07	1.59711e+07	1.94948e+07	1.64721e+07	1.68647e+07	1.69504e+07	1.85944e+07	1.69117e+07	1.69095e+07
pos-0.662_152.02507	8.54198e+06	1.0375e+07	6.00639e+06	7.24059e+06	6.21273e+06	1.10073e+07	6.03614e+06	7.10229e+06	4.22124e+06	4.52362e+06	1.10993e+07	5.73771e+06	9.64986e+06	6.08119e+06	7.04217e+06	6.13552e+06	6.35129e+06	6.20582e+06	1.23957e+07	7.6296e+06	6.39086e+06	6.94162e+06	6.1013e+06	7.62431e+06
pos-3.359_238.14102	2.43558e+06	1.54798e+06	1.58849e+06	1.18145e+06	6.38449e+06	1.92875e+06	1.73014e+06	1.82026e+06	961678	1.70469e+06	2.39693e+07	626072	7.47212e+06	1.63451e+06	1.12962e+06	732538	2.5648e+06	1.9096e+06	2.38353e+06	850534	1.72781e+06	4.69566e+06	4.75247e+06	1.6177e+06
pos-6.06_262.22907	1.19677e+07	2.01069e+07	1.27475e+07	9.9901e+06	9.04206e+06	1.60958e+07	1.22265e+07	1.90181e+07	1.08854e+07	1.04567e+07	1.11889e+07	1.40933e+07	2.3963e+07	1.00045e+07	9.88386e+06	1.22111e+07	8.80988e+06	1.6193e+07	1.87604e+07	6.21264e+06	1.20724e+07	8.09465e+06	4.81614e+06	1.00396e+07
pos-0.991_188.04706	7372779	7.40554e+06	7.75248e+06	7.36941e+06	7.34358e+06	8.06311e+06	7.07866e+06	6.18437e+06	8.7375e+06	9.5225e+06	5.56432e+06	7.51872e+06	6.28931e+06	6.92227e+06	2.3929e+07	9.58804e+06	7.26694e+06	7.28141e+06	4.45173e+06	7.43827e+06	7.71148e+06	7.37176e+06	5.62248e+06	4.42462e+06
pos-9.65_834.65634	3.37587e+06	9.82328e+06	7.52171e+06	8.57639e+06	8.70794e+06	9.30969e+06	771274	2.23445e+06	1.02614e+07	9.86836e+06	7.64237e+06	8.58525e+06	794933	6.61221e+06	1.37038e+07	9.3638e+06	1.34579e+07	8.00049e+06	766851	7.25853e+06	1.76212e+07	2.18283e+07	1.95886e+07	2.38748e+07
pos-0.808_145.07337	8.52215e+06	1.81356e+07	7.25977e+06	8.05785e+06	7.89389e+06	1.04787e+07	2.4584e+06	1.18519e+07	4.95459e+06	4.176e+06	8.01767e+06	4.90332e+06	8.75534e+06	4.22782e+06	5.38422e+06	5.13933e+06	4.08066e+06	6.75426e+06	8.16468e+06	4.85829e+06	8.63934e+06	7.45383e+06	4.01519e+06	6.44991e+06
pos-0.89_247.14148	1.50777e+07	4.81303e+06	6.53871e+06	3.60712e+06	6.36019e+06	8.01106e+06	1.49978e+07	1.11483e+07	5.8986e+06	9.07623e+06	4.53501e+06	3.84019e+06	1.41758e+07	1.17057e+07	8.06375e+06	1.54399e+07	9.65968e+06	7.84812e+06	7.46079e+06	8.47697e+06	1.05153e+07	4.41288e+06	5.08088e+06	1.18367e+07
pos-7.417_201.11486	1.73996e+07	7.50466e+06	6.6334e+06	1.71125e+07	1.42215e+07	9.41261e+06	1.58885e+07	6.57944e+06	7.30106e+06	9.89512e+06	1.5629e+07	9.96357e+06	1.84316e+07	8.85453e+06	1.52069e+07	2.3715e+07	2.16648e+07	1.52338e+07	1.92821e+07	8.92081e+06	2.27353e+07	1.40601e+07	1.71827e+07	2.28002e+07
pos-0.785_75.0319	1.13846e+07	1.1548e+07	1.31609e+07	9.37617e+06	1.26948e+07	1.17145e+07	1.22263e+07	2.36815e+07	1.17032e+07	1.40767e+07	1.06053e+07	1.03264e+07	1.61824e+07	6.07512e+06	1.14748e+07	1.05763e+07	1.43646e+07	1.27538e+07	1.36465e+07	1.42925e+07	1.50173e+07	7.45081e+06	915802	1.36827e+07
pos-5.643_199.19316	9.60912e+06	1.30272e+07	1.07531e+07	1.04209e+07	1.18046e+07	1.06822e+07	1.66963e+07	8.61377e+06	1.35945e+07	1.12098e+07	1.09121e+07	1.40667e+07	1.37518e+07	7.81198e+06	7.90623e+06	1.08596e+07	1.16959e+07	2.36771e+07	1.23564e+07	6.34592e+06	1.09305e+07	7.56552e+06	9.97431e+06	1.18211e+07
pos-6.625_282.25517	1.33796e+07	2.35993e+07	1.10574e+07	9.17448e+06	5.47203e+06	1.90198e+07	13355962	1.6541e+07	6.71699e+06	1.48982e+07	1.28104e+07	1.50793e+07	1.6607e+07	9.68279e+06	1.04477e+07	1.1625e+07	6.89538e+06	1.6674e+07	1.72833e+07	3.98438e+06	8.99364e+06	3.37263e+06	7.69523e+06	4.92534e+06
pos-4.405_135.0141	2.50485e+06	1.34675e+06	1.09937e+07	1.51921e+06	1.58769e+06	1.66231e+06	1.34641e+06	1.2187e+06	1.36843e+06	1.36382e+06	1.37355e+06	1.29303e+06	1.30668e+06	1.25741e+06	1.2128e+06	1.04925e+06	1.28164e+06	801757	1.54537e+06	2.71065e+06	2.35891e+07	1.92134e+06	2.93144e+06	4.04202e+06
pos-0.896_147.03506	6.25231e+06	9.55684e+06	1.00754e+07	7.02257e+06	7.51136e+06	6.95746e+06	1.12358e+07	1.62053e+07	1.14265e+07	1.24066e+07	9.75166e+06	5.58302e+06	1.04886e+07	7.30792e+06	8.64393e+06	1.01276e+07	1.31e+07	7.30208e+06	6.29953e+06	1.18538e+07	8.30206e+06	3.76114e+06	286175	7.60303e+06
pos-4.977_390.2664	1.38929e+07	7.90425e+06	1.08169e+07	1.30235e+07	1.20642e+07	1.30498e+07	6.94058e+06	6.4001e+06	4.81058e+06	6.09567e+06	9.22141e+06	8.62289e+06	9.61068e+06	6.47713e+06	8.91208e+06	1.31198e+07	9.52308e+06	8.0048e+06	1.07073e+07	5.70119e+06	1.09076e+07	6.61409e+06	8.88839e+06	1.29555e+07
pos-9.834_262.05484	2.13829e+07	2.05584e+07	1.92496e+07	2.12658e+07	2.272e+07	1.95789e+07	2.0954e+07	2.10228e+07	2.12377e+07	2.08705e+07	2.02226e+07	1.86468e+07	1.74784e+07	1.83853e+07	2.26573e+07	2.01089e+07	2.0386e+07	1.86876e+07	1.96791e+07	1.97628e+07	23477592	1.94315e+07	1.95827e+07	1.99447e+07
pos-5.503_298.25008	5.85494e+06	1.36879e+07	1.11663e+07	6.42312e+06	5.79661e+06	1.28128e+07	1.0498e+07	7.16977e+06	6.15667e+06	6.15432e+06	4.38354e+06	9.29499e+06	9.48616e+06	5.5172e+06	4.61394e+06	6.38093e+06	4.08506e+06	7.7892e+06	9.047e+06	3.33456e+06	4.97191e+06	3.42955e+06	1.59554e+06	5.15478e+06
pos-4.578_387.23024	1.55449e+07	4.67277e+06	3.19683e+06	1.87665e+07	2.08817e+07	5.68529e+06	1.96193e+07	2.91967e+06	1.72062e+06	5.34648e+06	1.87567e+07	7.17605e+06	2.34428e+07	6.61904e+06	1.48612e+07	2.00932e+07	1.32808e+07	1.03101e+07	1.80308e+07	5.49055e+06	2.27355e+07	1.17336e+07	9.62006e+06	1.34144e+07
pos-0.662_181.06988	8.14768e+06	9.34277e+06	7.27331e+06	7.20325e+06	5.27823e+06	9.53215e+06	5.92007e+06	7.41988e+06	4.92004e+06	5.71548e+06	8.1664e+06	6.04575e+06	9.73883e+06	5.95692e+06	6.86578e+06	8.01336e+06	5.94147e+06	5.68657e+06	1.04134e+07	8.44129e+06	7.00274e+06	8.20391e+06	6.2087e+06	7.20025e+06
pos-0.672_140.04318	7.67831e+06	9.34585e+06	5.54146e+06	6.34184e+06	5.79212e+06	1.01659e+07	6.47894e+06	7.14254e+06	4.04747e+06	4.68153e+06	8.98479e+06	5.51175e+06	1.05689e+07	5.64774e+06	6.38753e+06	7.01705e+06	6.14552e+06	5.99229e+06	1.06018e+07	6.887e+06	5.8781e+06	7.41272e+06	4.63814e+06	7.43869e+06
pos-5.11_336.22683	1.14767e+07	2.32853e+07	1.91693e+07	1.21589e+07	9.45319e+06	1.56022e+07	1.48902e+06	1.10489e+07	9.20104e+06	1.19168e+07	7.38811e+06	1.49352e+07	15415085	1.60314e+07	8.99389e+06	1.16221e+07	7.46494e+06	1.68155e+07	964082	6.69017e+06	8.46058e+06	6.14914e+06	3.0988e+06	8.611e+06
pos-8.051_236.15381	6.63327e+06	9.4692e+06	8.2579e+06	9.63111e+06	6.23181e+06	7.6819e+06	8.32374e+06	7.14299e+06	6.79604e+06	7.92586e+06	1.20988e+07	9.30912e+06	8.97876e+06	1.23365e+07	8.72843e+06	1.56385e+07	1.92021e+07	1.55648e+07	1.50569e+07	5.60485e+06	6.03668e+06	1.90948e+07	1.98724e+07	1.62915e+07
pos-0.741_361.91824	3.02621e+06	5.7393e+06	4.55806e+06	4.98096e+06	3.47438e+06	4.4751e+06	5.4846e+06	6.38448e+06	3.6252e+06	1.08416e+07	6.18802e+06	5.55077e+06	6.00926e+06	5.33545e+06	4.77308e+06	6.25377e+06	7.15742e+06	7.14158e+06	1.85918e+06	6.29354e+06	7.56673e+06	6.61686e+06	7.56421e+06	4.1164e+06
pos-0.663_117.02738	1.06461e+07	1.30733e+07	8.20791e+06	9.46924e+06	8.0837e+06	1.15216e+07	7.26783e+06	9.18848e+06	6.14929e+06	6.22515e+06	1.31595e+07	7.76385e+06	1.08171e+07	7.8801e+06	7.32763e+06	7.2422e+06	1.00546e+07	7.76312e+06	1.36678e+07	9.98727e+06	8.61024e+06	8.76091e+06	7.28705e+06	9.21666e+06
pos-8.191_174.14044	1.65753e+06	1.63028e+06	2.98877e+06	6.79521e+06	3.34881e+06	5.74949e+06	3.60212e+06	6.60038e+06	484334	1.20594e+06	826338	1.01555e+06	1.90037e+06	1.06771e+06	2.55317e+06	3.80307e+06	463434	296995	532574	610106	2.41483e+06	6.47824e+06	3.53548e+06	1.45472e+06
pos-0.853_103.99288	5.72882e+06	6.81046e+06	8.3161e+06	5.18291e+06	3.11124e+06	3.10484e+06	6.57053e+06	6.45347e+06	3.50663e+06	2.55249e+06	4.67626e+06	2.94782e+06	4.31054e+06	2.72902e+06	8.73526e+06	3.25556e+06	4.20898e+06	2.92585e+06	4.37329e+06	1.29615e+07	5.29167e+06	5.20853e+06	199647	5.33554e+06
pos-6.956_404.24549	9.43704e+06	1.02015e+07	7.93145e+06	1.005e+07	9.57496e+06	1.1539e+07	1.01304e+07	1.03404e+07	1.30984e+07	1.28121e+07	1.3979e+07	1.96583e+07	1.57797e+07	1.11882e+07	1.20861e+07	2.31176e+07	1.40727e+07	1.42806e+07	1.49015e+07	8.03575e+06	1.53883e+07	1.07176e+07	1.09045e+07	1.37445e+07
pos-7.521_444.2765	1.19121e+06	706162	620431	1.54615e+06	1.68959e+06	912821	6.57044e+06	7.01925e+06	8.4358e+06	8.88191e+06	2.30783e+07	1.75188e+07	4.44479e+06	9.41898e+06	2.7644e+06	7.93533e+06	8.91933e+06	5.75629e+06	1.71721e+07	3.42093e+06	5.92788e+06	7.30068e+06	1.60743e+07	1.07511e+07
pos-7.424_416.24539	1.50717e+07	7.94411e+06	5.31277e+06	1.31403e+07	1.15199e+07	1.04976e+07	1.65335e+07	7.49503e+06	9.73441e+06	1.13955e+07	1.68011e+07	1.17895e+07	2.08914e+07	1.22176e+07	1.2748e+07	1.97077e+07	1.8924e+07	1.37224e+07	1.91271e+07	9.92695e+06	1.69913e+07	1.29074e+07	1.69318e+07	2.30693e+07
pos-6.921_367.41692	1.11084e+06	1.98346e+06	4.09913e+06	1.11531e+07	1.69634e+06	4.79509e+06	782808	5.53987e+06	2.30599e+07	6.58755e+06	3.26046e+06	786148	5.36e+06	401839	1.79782e+06	1.41894e+06	3.25033e+06	6.54129e+06	1.01829e+07	1.45798e+06	562770	3.66006e+06	3.98901e+06	1.29196e+06
pos-5.354_357.35976	8.88445e+06	7.64992e+06	5.60578e+06	6.20671e+06	5.55853e+06	7.37834e+06	1.4181e+07	1.581e+07	8.36158e+06	3.81466e+06	7.43936e+06	4.61893e+06	1.16364e+07	5.39636e+06	5.89498e+06	4.2705e+06	7.43827e+06	6.45859e+06	5.90856e+06	3.63556e+06	4.42041e+06	2.92893e+06	5.37934e+06	5.11334e+06
pos-0.663_82.00714	6.70335e+06	9.19442e+06	5.11673e+06	6.23108e+06	5.14033e+06	1.04457e+07	5.06164e+06	6.21496e+06	3.56492e+06	3.715e+06	9.98398e+06	5.01053e+06	9.5712e+06	4.98689e+06	7.16941e+06	5.83141e+06	5.66991e+06	5.44363e+06	1.01733e+07	6.3429e+06	5.49545e+06	6.56987e+06	6.48755e+06	7.25263e+06
pos-0.899_329.06514	4.52197e+06	1.01838e+06	6.23082e+06	3.79518e+06	3.46682e+06	1.59263e+06	2.70825e+06	1.19551e+06	399032	321813	2.24097e+06	1.14005e+06	140408	1.05715e+06	3.72836e+06	1.29171e+06	308803	244859	2.43681e+06	2.82936e+06	1.58148e+06	1.38415e+06	1.89647e+06	1.14037e+06
pos-7.12_687.51201	4.89821e+06	3.34547e+06	6.08384e+06	4.17206e+06	5.30554e+06	9.15158e+06	3.34533e+06	3.06906e+06	3.06509e+06	4.25983e+06	3.94136e+06	3.56237e+06	10409902	3.98522e+06	4.26211e+06	4.1303e+06	4.2476e+06	6.03965e+06	4.8211e+06	4.2049e+06	4.19672e+06	3.38886e+06	4.40678e+06	5.32738e+06
pos-5.992_192.151	1.34636e+07	1.84307e+07	1.30925e+07	1.07162e+07	1.05148e+07	1.7814e+07	1.44656e+07	1.89735e+07	1.0322e+07	1.14339e+07	1.21666e+07	1.13694e+07	2.27579e+07	9.89513e+06	7.51798e+06	1.53029e+07	9.32625e+06	1.89426e+07	1.58852e+07	7.15894e+06	1.34692e+07	7.30135e+06	5.62407e+06	9.14975e+06
pos-5.365_573.25025	5.43282e+06	9.04326e+06	5.86292e+06	1.20719e+07	1.5017e+07	6.77492e+06	7.03425e+06	9.451e+06	5.666e+06	1.51043e+07	5.24166e+06	9.83695e+06	1.03761e+07	9.77768e+06	1.62208e+07	1.27042e+07	9.09235e+06	9.28431e+06	8.76686e+06	6.03733e+06	9.97144e+06	9.2288e+06	2.1663e+06	8.59515e+06
pos-9.357_567.46968	738373	426675	658612	359767	273209	500484	494256	448513	410194	664759	1.10733e+06	1.80077e+06	4.7359e+06	1.5599e+06	1.47912e+06	1.70258e+06	3.68155e+06	2.25963e+07	838535	264637	1.72176e+06	725209	345378	817647
pos-0.87_426.08703	9.83159e+06	1.50203e+07	5.29195e+06	9.88405e+06	1.03114e+07	1.44135e+07	8.24318e+06	1.18857e+07	7.38419e+06	3.1201e+06	1.33771e+07	1.59464e+07	2.32555e+06	1.11387e+07	5.14865e+06	4.65583e+06	2.00142e+06	3.05764e+06	1.33114e+07	4.85556e+06	4.00556e+06	1.16369e+07	1.66911e+06	8.933e+06
pos-0.754_234.04899	1.29877e+07	9.58956e+06	1.27649e+07	1.02366e+07	1.34395e+07	1.18646e+07	1.11416e+07	1.99315e+07	1.03623e+07	1.26515e+07	8.17851e+06	1.30138e+07	1.2826e+07	1.01231e+07	5.12752e+06	1.03015e+07	9.33655e+06	8.11646e+06	8.5157e+06	1.31021e+07	1.54458e+07	1.14371e+07	2.6423e+06	8.92778e+06
pos-9.542_304.14911	1.70832e+07	1.63559e+07	1.4639e+07	1.84578e+07	1.353e+07	1.96495e+07	1.8985e+07	2.19766e+07	1.64078e+07	1.21147e+07	2.14734e+07	1.41897e+07	2.20981e+07	1.86763e+07	1.30739e+07	1.73347e+07	1.9734e+07	2.07224e+07	1.57248e+07	2.10502e+07	1.39502e+07	1.53238e+07	1.62711e+07	1.35056e+07
pos-5.503_527.30017	2.75059e+06	2.93393e+06	1.98657e+06	2.22337e+06	3.39199e+06	2.00196e+06	1.4762e+06	4.38059e+06	1.92514e+06	2.48777e+06	1.99898e+06	2.24721e+06	3.75483e+06	1.53122e+06	2.85774e+06	2.41423e+06	2.1611e+06	2.44498e+06	2.62149e+06	1.83877e+06	1.90305e+06	2.10314e+06	2.74618e+06	2.45452e+06
pos-6.153_260.21346	1.12861e+07	1.91425e+07	8.88885e+06	1.01961e+07	9.21409e+06	1.87992e+07	1.13006e+07	1.7649e+07	9.2755e+06	1.25454e+07	6.63771e+06	9.53332e+06	2.21795e+07	8.2119e+06	8.06172e+06	1.49335e+07	8.2714e+06	2.2282e+07	1.59138e+07	8.42319e+06	8.95443e+06	6.78534e+06	4.64112e+06	8.88479e+06
pos-1.458_247.14139	3.27947e+06	1.16386e+06	1.56523e+06	930187	1.65063e+06	2.89551e+06	3.68954e+06	3.58596e+06	1.41614e+06	3.875e+06	1.20712e+06	1.24521e+06	3.50101e+06	2.92177e+06	1.49933e+06	3.18949e+06	2.58931e+06	2.23493e+06	2.93538e+06	2.48813e+06	3.31963e+06	990252	1.17357e+06	3.26822e+06
pos-9.331_611.49583	404572	324389	623045	177869	241154	346199	378490	340795	315468	288597	945322	1.58137e+06	3.79739e+06	1.47973e+06	1.3441e+06	1.59434e+06	3.62907e+06	2.22775e+07	510550	109765	1.63756e+06	326511	229699	592343
pos-8.405_353.32839	1.63531e+07	1.11005e+07	7.47434e+06	1.18519e+07	7.67748e+06	1.62931e+07	1.05036e+07	1.01606e+07	5.62943e+06	8.03491e+06	1.52916e+07	1.02354e+07	1.01255e+07	1.0047e+07	7.28007e+06	7.31534e+06	1.22582e+07	9.05755e+06	1.22087e+07	8.5893e+06	9.12891e+06	8.63764e+06	1.01948e+07	6.95994e+06
pos-4.024_429.28688	21261.9	7.0389e+06	10055.1	14654.2	2.08713e+06	161374	11558.9	1.24458e+06	512771	364817	1.1422e+06	10349.3	2.21633e+07	29499.2	273658	398252	4.04116e+06	920282	1.9267e+06	177826	677957	192747	777419	983806
pos-6.991_280.23953	9.2317e+06	1.89531e+07	8.84884e+06	8.8607e+06	1.11147e+07	2.20993e+07	1.84463e+07	1.47415e+07	1.75072e+07	1.04013e+07	8.72821e+06	1.30747e+07	2.16893e+07	1.2192e+07	1.57568e+07	1.22205e+07	1.04281e+07	1.71425e+07	1.59875e+07	8.42181e+06	8.06043e+06	9.58164e+06	7.4407e+06	1.0178e+07
pos-0.734_338.0572	1.50076e+06	3.93846e+06	429451	913491	161412	1.38508e+07	210579	631707	53842.2	367948	112606	461473	1.36194e+06	101752	68827.2	163085	2.6135e+06	1.07827e+06	1.93386e+07	155468	1.14554e+06	179761	356767	315451
pos-4.977_195.13309	1.34784e+07	9.56339e+06	1.06681e+07	1.30204e+07	1.17853e+07	1.30494e+07	6.66767e+06	6.26993e+06	4.88206e+06	6.17826e+06	8.90508e+06	8.49181e+06	8.99011e+06	6.47001e+06	8.39885e+06	1.30759e+07	9.2683e+06	7.83441e+06	1.03482e+07	5.49941e+06	1.06914e+07	6.39878e+06	9.64812e+06	1.19911e+07
pos-7.631_326.2812	1.02728e+07	1.78798e+07	8.54317e+06	1.12792e+07	8.34419e+06	1.72313e+07	9.56928e+06	1.6524e+07	6.90554e+06	1.09395e+07	7.94854e+06	9.13553e+06	1.79836e+07	7.77039e+06	7.1986e+06	1.29941e+07	8.81798e+06	2.04505e+07	1.45279e+07	6.09001e+06	7.21241e+06	7.96703e+06	5.84666e+06	6.02238e+06
pos-4.676_415.32901	3.59896e+06	2.59066e+06	1.52295e+06	1.4274e+06	2.21067e+06	2.54017e+06	2.01512e+06	4.01571e+06	771731	2.93286e+06	2.47394e+06	1.11536e+06	1.9358e+06	3.76649e+06	1.85593e+06	2.71222e+06	3.63652e+06	1.58901e+06	4.13512e+06	2.45401e+06	2.17106e+06	1.21451e+06	3.2249e+06	2.58979e+06
pos-5.991_178.13537	1.30756e+07	1.81699e+07	1.32431e+07	1.12148e+07	1.02113e+07	1.68833e+07	1.42907e+07	1.85711e+07	1.10421e+07	1.13993e+07	1.0572e+07	1.16883e+07	2.19337e+07	1.09501e+07	7.90999e+06	1.51985e+07	9.04934e+06	1.89996e+07	1.65292e+07	7.20904e+06	1.22962e+07	6.62716e+06	5.74444e+06	9.53019e+06
pos-0.906_175.9994	5.25639e+06	6.11265e+06	4.02731e+06	5.0321e+06	4.71329e+06	5.2003e+06	4.0777e+06	5.41519e+06	4.24936e+06	3.96093e+06	6.12573e+06	4.71979e+06	5.86241e+06	6.44428e+06	2.19244e+07	5.0052e+06	4.95571e+06	5.0444e+06	5.15659e+06	4.78925e+06	3.9534e+06	6.42075e+06	1.02131e+07	5.30379e+06
pos-9.516_428.31041	1.91838e+07	1.85762e+07	1.80642e+07	1.7891e+07	1.90517e+07	2.02071e+07	1.41732e+07	1.8236e+07	1.75378e+07	1.96926e+07	1.8467e+07	1.71077e+07	1.79971e+07	1.86162e+07	1.86221e+07	1.9152e+07	1.88501e+07	1.67214e+07	1.78799e+07	1.96297e+07	1.83915e+07	1.93806e+07	1.67174e+07	1.89712e+07
pos-9.823_187.07558	2.12213e+07	1.93958e+07	1.9699e+07	2.18192e+07	2.09619e+07	1.84098e+07	1.91611e+07	1.67895e+07	1.96281e+07	1.84572e+07	1.75579e+07	1.9633e+07	1.91759e+07	1.88074e+07	1.9235e+07	1.95471e+07	2.04864e+07	1.81082e+07	1.76379e+07	1.94755e+07	2.08963e+07	2.16429e+07	1.98367e+07	2.05044e+07
pos-9.596_75.06825	1.77057e+07	1.86931e+07	1.59305e+07	1.85937e+07	1.68581e+07	1.3631e+07	2.0215e+07	2.18058e+07	1.74378e+07	1.72163e+07	1.60192e+07	1.56072e+07	1.91843e+07	1.47486e+07	1.56567e+07	1.4135e+07	2.08953e+07	1.58288e+07	1.73993e+07	1.61307e+07	1.42266e+07	1.73023e+07	1.4416e+07	1.43755e+07
pos-6.053_205.18262	1.95844e+07	1.71082e+07	1.92936e+07	1.99845e+07	2.109e+07	1.86397e+07	2.10832e+07	1.86874e+07	1.76722e+07	1.74562e+07	1.97001e+07	1.91471e+07	1.90276e+07	2.07734e+07	1.98664e+07	1.94035e+07	1.80102e+07	1.9348e+07	1.92697e+07	1.86527e+07	1.78064e+07	2.05429e+07	1.77244e+07	1.828e+07
pos-4.775_481.28534	138001	7.68465e+06	150700	204202	9.09816e+06	345778	464666	436432	553918	377392	1.25849e+07	299956	2.17672e+07	154540	224429	421778	4.17676e+06	1.10372e+06	2.87453e+06	124787	731890	177185	713934	615655
pos-0.828_260.029	4.46106e+06	4.37605e+06	5.65552e+06	8.15243e+06	7.89062e+06	5.86833e+06	6.02141e+06	1.16597e+07	7.11448e+06	4.51349e+06	8.72884e+06	3.94604e+06	1.78925e+07	6.40995e+06	5.31661e+06	7.88167e+06	1.67699e+07	6.79369e+06	6.90998e+06	3.98012e+06	9.85587e+06	7.32952e+06	1.02736e+07	6.04101e+06
pos-7.065_343.30773	7.40902e+06	6.79905e+06	3.51946e+06	3.71229e+06	895665	2.16091e+07	432447	567537	412958	235184	653584	351119	649985	174219	214190	181081	180079	307512	271121	255309	313947	216814	414509	361800
pos-8.191_162.14045	1.84134e+06	1.72127e+06	3.45237e+06	7.15224e+06	2.97765e+06	5.18673e+06	4.66761e+06	5.72167e+06	1.61622e+06	2.96726e+06	2.70726e+06	2.65712e+06	2.17452e+06	1.42368e+06	4.20739e+06	3.58732e+06	2.73438e+06	1.7487e+06	3.03245e+06	1.37005e+06	4.60604e+06	6.0763e+06	3.41841e+06	1.60472e+06
pos-6.932_307.25034	6.72398e+06	804200	5.4628e+06	1.74039e+06	699292	1.43027e+06	1.23651e+06	372602	1.44146e+06	847832	3.03229e+06	7.42494e+06	9.4823e+06	1.5405e+06	736481	460908	2.38577e+06	1.07275e+07	4.22932e+06	2.02864e+06	2.14412e+07	1.16544e+06	3.5458e+06	7.08438e+06
pos-4.141_126.00798	3.75553e+06	8.63911e+06	5.92011e+06	4.87341e+06	2.31418e+06	8.26717e+06	4.45038e+06	9.75615e+06	3.92267e+06	9.7353e+06	1.17691e+07	1.48269e+07	3.98226e+06	6.82304e+06	4.18904e+06	2.49268e+06	6.33373e+06	8.05525e+06	4.71293e+06	5.72089e+06	4.42202e+06	7.66606e+06	3.7013e+06	7.10323e+06
pos-9.573_260.12289	18135011	1.64455e+07	1.80976e+07	1.47568e+07	1.95153e+07	1.61619e+07	1.93846e+07	1.72686e+07	1.61012e+07	1.14797e+07	1.52414e+07	1.35545e+07	1.82905e+07	1.8284e+07	1.45472e+07	1.35065e+07	1.6331e+07	1.41253e+07	1.86407e+07	1.58482e+07	1.38368e+07	1.53093e+07	1.37784e+07	1.31063e+07
pos-0.875_213.04361	8.84347e+06	1.35481e+07	4.98926e+06	9.35116e+06	9.07129e+06	1.30708e+07	7.49753e+06	1.10683e+07	6.82635e+06	2.84744e+06	1.25908e+07	1.41462e+07	2.12806e+06	1.05778e+07	5.38532e+06	4.20693e+06	1.73869e+06	2.70375e+06	1.28664e+07	4.03079e+06	3.74404e+06	1.05373e+07	1.56628e+06	8.25006e+06
pos-4.965_528.52199	4.11867e+06	1.21046e+07	2.66885e+06	5.27913e+06	2.09182e+06	3.5646e+06	62547.7	58788.6	71247.7	75339.4	67574.5	53960.3	66731.2	56732.3	68161.6	54724.4	51386.8	57321.4	5.91826e+06	4.46113e+06	1.1441e+07	1.10339e+06	1.57327e+07	8.36126e+06
pos-0.853_121.01929	5.2247e+06	6.22661e+06	7.54377e+06	4.64547e+06	2.80168e+06	2.75804e+06	5.91878e+06	5.66014e+06	3.18358e+06	2.27681e+06	4.2596e+06	2.67609e+06	3.91807e+06	2.48067e+06	7.89349e+06	2.97364e+06	3.85253e+06	2.658e+06	4.05656e+06	1.16327e+07	4.72034e+06	4.61457e+06	117924	4.65282e+06
pos-1.011_126.97183	1.42495e+07	1.44476e+07	1.30207e+07	1.67103e+07	1.43939e+07	1.45302e+07	2.07113e+07	1.80544e+07	1.42805e+07	1.34879e+07	1.38331e+07	1.48312e+07	1.44209e+07	1.34596e+07	2.11369e+07	1.3679e+07	1.32664e+07	1.3166e+07	1.42445e+07	1.37977e+07	1.58652e+07	1.98832e+07	1.17897e+07	1.335e+07
pos-5.626_346.21063	1.93406e+06	6.14764e+06	7.88528e+06	2.98946e+06	4.2057e+06	4.1075e+06	2.45803e+06	1.89331e+06	3.38269e+06	2.05259e+06	4.89893e+06	7.33135e+06	6.72145e+06	2.71693e+06	2.20023e+06	3.11943e+06	3.55408e+06	2.11038e+07	8.16991e+06	3.27623e+06	1.75109e+07	3.27311e+06	6.85692e+06	1.00837e+07
pos-9.835_111.97067	16399038	2.03864e+07	1.90654e+07	1.90348e+07	2.01916e+07	1.68381e+07	1.85715e+07	1.90531e+07	1.78925e+07	1.9374e+07	1.74576e+07	1.48258e+07	1.95705e+07	1.88922e+07	2.00612e+07	2.10991e+07	1.79186e+07	1.95554e+07	2.02399e+07	1.8872e+07	1.79312e+07	1.75849e+07	1.76235e+07	1.8488e+07
pos-9.831_225.00408	2.1043e+07	1.44324e+07	1.64687e+07	1.40167e+07	1.5965e+07	1.49512e+07	1.54226e+07	1.39232e+07	1.05188e+07	1.35429e+07	1.43522e+07	1.31606e+07	1.47179e+07	1.5838e+07	1.6142e+07	1.50781e+07	1.54343e+07	1.4636e+07	1.60168e+07	1.27958e+07	1.71154e+07	1.34049e+07	1.53429e+07	1.49109e+07
pos-0.811_86.03653	7.53959e+06	1.39468e+07	4.21579e+06	5.17729e+06	8.58962e+06	1.36717e+07	5.89653e+06	8.95271e+06	6.58236e+06	8.83849e+06	1.61415e+07	7.88749e+06	1.47999e+07	4.39032e+06	5.3162e+06	4.35571e+06	7.78604e+06	6.25146e+06	6.9258e+06	6.31165e+06	5.28639e+06	2.60532e+06	5.07121e+06	8.0013e+06
pos-0.779_122.57412	173648	223416	274130	222915	358075	350988	298352	440829	238621	349272	296857	299897	259160	283268	227209	221610	280106	228669	586961	271967	271040	208621	345881	259617
pos-0.891_137.03523	8.73627e+06	7.54999e+06	7.26432e+06	7.1022e+06	6.83909e+06	9.99226e+06	6.68839e+06	9.81651e+06	5.60862e+06	8.24765e+06	6.84419e+06	7.2966e+06	8.27957e+06	6.42151e+06	6.2386e+06	6.77852e+06	8.44702e+06	6.87716e+06	8.90056e+06	7.40216e+06	7.96648e+06	6.47038e+06	4.39515e+06	6.89385e+06
pos-5.474_432.27666	1.8713e+07	1.14678e+07	1.14641e+07	2.07638e+07	1.9071e+07	1.40148e+07	2.06313e+07	9.12914e+06	1.27149e+07	1.84984e+07	1.76686e+07	1.29246e+07	1.11982e+07	1.51824e+07	1.45981e+07	1.22813e+07	1.52552e+07	1.31753e+07	1.14308e+07	1.40248e+07	1.81905e+07	1.17532e+07	1.19216e+07	1.85439e+07
pos-9.833_90.49687	1.77886e+07	1.67822e+07	1.91425e+07	1.89116e+07	1.8138e+07	2.03485e+07	1.70323e+07	1.71654e+07	1.75497e+07	1.70321e+07	2.00122e+07	1.87665e+07	1.73572e+07	1.78755e+07	1.85646e+07	1.80744e+07	1.85628e+07	1.97716e+07	1.88355e+07	1.77029e+07	1.94782e+07	1.77447e+07	1.86475e+07	1.84285e+07
pos-5.664_268.20326	5.22302e+06	1.4945e+07	8.46735e+06	8.08554e+06	7.0483e+06	7.3853e+06	1.04129e+07	6.50869e+06	8.68804e+06	9.27315e+06	3.22247e+06	1.07511e+07	1.40899e+07	1.75708e+07	2.05972e+07	1.75347e+07	7.40507e+06	1.45744e+07	1.37272e+07	5.67681e+06	6.48736e+06	9.64732e+06	3.91564e+06	9.60428e+06
pos-0.892_213.05661	1.52221e+06	1.22366e+06	2.50897e+06	1.44893e+06	7.8929e+06	1.61147e+06	4.37024e+06	2.05788e+07	6.77488e+06	3.66311e+06	2.67682e+06	3.09098e+06	7.18574e+06	1.87631e+06	1.91893e+06	4.42323e+06	6.74203e+06	1.75346e+06	3.22081e+06	5.7559e+06	3.64488e+06	6.87894e+06	124757	2.44341e+06
pos-6.79_323.28163	5.88607e+06	5.5546e+06	6.3264e+06	5.63343e+06	5.57949e+06	1.21925e+07	4.50965e+06	6.52762e+06	4.49668e+06	9.7243e+06	9.10058e+06	7.4222e+06	8.3976e+06	7.76401e+06	7.13561e+06	7.27898e+06	9.44013e+06	9.99721e+06	9.25098e+06	6.23319e+06	9.49967e+06	7.09746e+06	7.01399e+06	5.95276e+06
pos-4.073_289.26107	2.50326e+06	7.73202e+06	3.22927e+06	4.05685e+06	2.59423e+06	3.60569e+06	1.53549e+06	1.39708e+06	1.62911e+06	1.31217e+06	1.63314e+06	1.53871e+06	1.56034e+06	1621137	1.31036e+06	1.41615e+06	1.5879e+06	1.44349e+06	6.90508e+06	2.61798e+06	1.35431e+07	2.19477e+06	7.36701e+06	7.1221e+06
pos-4.997_475.26914	1.66686e+06	2.04229e+06	1.21878e+06	2.51249e+06	2.16695e+06	1.17755e+06	913913	2.06862e+06	1.02894e+06	1.80416e+06	744815	1.51598e+06	1.10823e+06	1.48452e+06	2.94184e+06	1.72053e+06	1.32244e+06	1.72577e+06	1.12774e+06	687646	840010	1.36411e+06	579251	1.32984e+06
pos-4.375_349.20366	3.69581e+06	515459	1.3471e+06	3.59593e+06	3.23998e+06	780482	4.14478e+06	369652	1.15195e+06	5.45828e+06	4.2889e+06	1.72437e+06	1.01151e+06	5.05134e+06	3.98795e+06	1.00543e+06	4.00902e+06	884834	761077	3.03116e+06	5.00557e+06	650296	575671	5.57335e+06
pos-9.806_602.2843	2.09287e+06	4.15444e+06	1.92752e+06	2.06344e+06	3.38708e+06	2.45918e+06	1.69148e+06	5.52735e+06	1.09221e+06	6.50299e+06	2.1472e+06	4.24406e+06	2.6858e+06	2.1294e+06	5.66792e+06	6.83095e+06	6.43578e+06	6.00197e+06	3.67449e+06	5.60935e+06	5.18801e+06	6.97254e+06	314034	2.76322e+06
pos-4.301_289.26102	7.92294e+06	1.11374e+07	6.44041e+06	7.17185e+06	8.30134e+06	6.46796e+06	3.34523e+06	4.14896e+06	4.3325e+06	5.5445e+06	5.60936e+06	5.83732e+06	6.20503e+06	3.51693e+06	6.43291e+06	3.81737e+06	3.98548e+06	3.65659e+06	7.72242e+06	6.81711e+06	1.12625e+07	4.12758e+06	4.55196e+06	9.68686e+06
pos-0.881_160.0845	4.08084e+06	5.82469e+06	7.58995e+06	4.60886e+06	5.71941e+06	6.43878e+06	4.74848e+06	9.72433e+06	5.0937e+06	6.36252e+06	9.80743e+06	3.40838e+06	1.20314e+07	6.62244e+06	6.40596e+06	6.31154e+06	8.43105e+06	4.89814e+06	1.35463e+07	1.0389e+07	6.04807e+06	4.22445e+06	6.73545e+06	6.60244e+06
pos-5.187_278.22391	3.02414e+06	6.76996e+06	1.24853e+07	5.84e+06	4.20738e+06	6.61581e+06	4.60065e+06	2.19038e+06	5.40925e+06	4.62422e+06	1.6535e+06	6.48241e+06	3.29652e+06	4.57287e+06	2.76739e+06	3.14593e+06	1.76498e+06	4.34542e+06	3.40907e+06	1.77444e+06	2.75157e+06	1.56841e+06	766401	3.69944e+06
pos-7.057_523.29018	1.38763e+06	3.45874e+06	2.54247e+06	1.92009e+06	2.79203e+06	3.06703e+06	4.30528e+06	1.40897e+07	3.23939e+06	1.15997e+07	3.69324e+06	4.80322e+06	5.99594e+06	4.38409e+06	6.66496e+06	5.82222e+06	1.7999e+07	6.96744e+06	4.09863e+06	4.54566e+06	4.44145e+06	5.06858e+06	2.16067e+06	3.81949e+06
pos-6.612_463.25002	310447	189100	163808	101651	334194	223383	177750	152146	112262	138254	90035.8	211871	352968	107194	197116	450296	230005	202356	471510	109244	247801	164462	173754	352343
pos-0.888_142.07383	2.51246e+06	4.09461e+06	6.39262e+06	2.17447e+06	3.27218e+06	1.93646e+06	5.78196e+06	1.1177e+07	3.98765e+06	2.07065e+06	4.87465e+06	1.58896e+06	7.77375e+06	6.96043e+06	4.11207e+06	2.48968e+06	6.43786e+06	2.09362e+06	1.93276e+06	4.54313e+06	5.69461e+06	4.78941e+06	1.6697e+06	5.52528e+06
pos-1.405_85.08885	5.05063e+06	3.47921e+06	5.89543e+06	4.86175e+06	5.48001e+06	8.51137e+06	6.30611e+06	1.4343e+07	4.92208e+06	1.21837e+07	7.2003e+06	6.76454e+06	9.00633e+06	7.73051e+06	4.42216e+06	5.43455e+06	8.76458e+06	4.81487e+06	3.39312e+06	6.64895e+06	8.12075e+06	3.4007e+06	1.46957e+06	5.28079e+06
pos-4.51_418.26127	1.22948e+07	6.28868e+06	8.34776e+06	1.09546e+07	1.0129e+07	8.96392e+06	1.40369e+07	9.72679e+06	7.71089e+06	9.53236e+06	1.62752e+07	8.58811e+06	2.01912e+07	1.0116e+07	1.15046e+07	1.81007e+07	1.50552e+07	1.27155e+07	1.97782e+07	8.69998e+06	1.50143e+07	1.1846e+07	1.31566e+07	2.01313e+07
pos-4.398_357.21957	475635	440312	1.33233e+06	481945	259030	339323	65857.8	740447	486280	445555	144640	441282	261733	244025	319801	669960	117585	146296	384855	96888.2	145954	176444	203720	81638.5
pos-4.892_414.20335	1.32368e+06	5.03184e+06	3.81917e+06	3.69708e+06	1.10911e+06	4.60726e+06	2.98411e+06	611853	1.51888e+06	795505	4.00029e+06	2.57481e+06	8.00002e+06	2.10528e+06	1.90357e+06	5.0847e+06	6.49963e+06	495233	4.27664e+06	999680	7.8069e+06	1.02197e+06	5.32984e+06	1.99576e+07
pos-4.358_411.29802	183348	1.98711e+07	179906	45391.3	9.40843e+06	99739.3	70884.3	154013	1.22062e+06	663212	1.69535e+07	527092	1.97962e+07	1.10901e+06	1.18205e+06	1.7617e+06	1.69124e+07	4.27684e+06	9.3285e+06	1.08675e+06	3.59628e+06	1.17087e+06	3.32363e+06	2.35612e+06
pos-7.191_432.27656	1.20203e+07	5.78762e+06	5.173e+06	1.10807e+07	1.12986e+07	1.22464e+07	8.30251e+06	3.19624e+06	5.45084e+06	4.40792e+06	7.07168e+06	5.34049e+06	1.09044e+07	7.89314e+06	4.34848e+06	1.53925e+07	7.53264e+06	8.38065e+06	1.16008e+07	5.5152e+06	7.70114e+06	4.84614e+06	6.27539e+06	9.84904e+06
pos-9.776_839.51094	1.25725e+07	7.62923e+06	1.01408e+07	7.0884e+06	4.45277e+06	13965093	7.97069e+06	9.23606e+06	5.7488e+06	5.47657e+06	4.59051e+06	5.24558e+06	2.23527e+06	7.99046e+06	4.62472e+06	5.17941e+06	4.43543e+06	4.17566e+06	1.3105e+07	8.80857e+06	6.61294e+06	6.20168e+06	4.12852e+06	6.41509e+06
pos-7.913_326.28095	299369	417353	1.4018e+06	364783	376696	1.97524e+07	2.44406e+06	894967	1.22978e+06	269258	802976	791936	314586	5.33707e+06	1.96533e+06	1.92175e+06	243343	357707	1.52263e+06	315958	257963	4.35146e+06	194562	225594
pos-5.722_218.203	1.10161e+07	1.97461e+07	9.87555e+06	9.44567e+06	5.17369e+06	8.87775e+06	8.80767e+06	1.16951e+07	1.08011e+07	6.91731e+06	6.14921e+06	1.27252e+07	7.42174e+06	6.45207e+06	4.67165e+06	6.91525e+06	5.62157e+06	1.74237e+07	1.01752e+07	4.74644e+06	8.94656e+06	5.66922e+06	3.45971e+06	1.07605e+07
pos-9.304_655.52198	333138	168587	488734	158716	193367	158705	196130	221745	132827	213187	617036	1.1056e+06	2.43944e+06	805446	1.193e+06	1.30978e+06	3.45712e+06	1.9742e+07	449464	207175	1.31104e+06	191488	221159	509235
pos-6.047_294.21885	5.39208e+06	1.45098e+07	9.98913e+06	1.12504e+07	1.45729e+07	1.54734e+07	7.1913e+06	7.85334e+06	6.7055e+06	6.86299e+06	7.16039e+06	1.4047e+07	1.46139e+07	1.0041e+07	7.4539e+06	1.08884e+07	2.4401e+06	1.40518e+07	1.19237e+07	1.84436e+06	6.89833e+06	5.01809e+06	3.93257e+06	8.55749e+06
pos-7.494_332.29181	5.02003e+06	3.4641e+06	7.5009e+06	5.03372e+06	4.87479e+06	5.00441e+06	5.69476e+06	4.4618e+06	5.71634e+06	5.21628e+06	2.71005e+06	2.64724e+06	6.54899e+06	1.54948e+06	2.79419e+06	5.75848e+06	3.34314e+06	3.35142e+06	1.36954e+07	2.63915e+06	1.95289e+07	3.58876e+06	3.49888e+06	2.69714e+06
pos-5.075_449.34984	305526	436739	497414	485512	805330	1.64898e+06	614938	1.94604e+06	412915	1.25657e+06	487011	295863	423555	525410	183514	520520	741027	304313	779965	356531	523772	377296	996653	466827
pos-0.663_151.02843	6.98948e+06	8.8374e+06	4.91866e+06	5.83066e+06	4.63829e+06	8.96815e+06	5.18315e+06	5.75696e+06	3.54558e+06	3.52958e+06	8.5663e+06	4.54517e+06	7.27983e+06	4.90675e+06	6.24042e+06	5.07147e+06	4.69766e+06	4.81653e+06	1.03166e+07	6.31876e+06	5.35854e+06	5.95911e+06	4.61817e+06	5.80517e+06
pos-4.304_405.34466	1.2601e+06	7.52943e+06	1.89154e+06	4.33813e+06	1.27506e+06	3.1465e+06	116774	104651	133056	118655	151107	162052	127232	89415.4	102793	142923	113509	99232.9	5.19635e+06	1.72114e+06	1.46231e+07	856267	7.45557e+06	9.38666e+06
pos-7.56_416.24532	1.28905e+07	1.17667e+07	1.10659e+07	1.35488e+07	1.1481e+07	1.52598e+07	1.34865e+07	10393921	9.28905e+06	9.65408e+06	1.23099e+07	1.31854e+07	1.62387e+07	1.22142e+07	1.27295e+07	1.94283e+07	1.52635e+07	1.29424e+07	1.57088e+07	9.39781e+06	1.3684e+07	1.10497e+07	1.18796e+07	1.3326e+07
pos-0.925_261.15694	5.09955e+06	5.52753e+06	6.54201e+06	4.79191e+06	5.35178e+06	7.68437e+06	5.8049e+06	1.25194e+07	5.7754e+06	9.44595e+06	7.5733e+06	5.57797e+06	8.53448e+06	4.47377e+06	5.92047e+06	6.33518e+06	8.03566e+06	6.92833e+06	8.80752e+06	7.91555e+06	7.82623e+06	5.76217e+06	5.82325e+06	6.75267e+06
pos-9.409_374.33849	763296	766747	1.41781e+06	490586	493596	1.33956e+06	355326	577709	534015	3.00321e+06	1.6101e+06	3.45201e+06	4.63377e+06	2.12339e+06	1.81652e+06	1.75504e+06	2.07839e+06	19400117	1.31779e+06	624268	1.64617e+06	1.17397e+06	589420	1.41406e+06
pos-6.065_229.14608	7.64587e+06	6.57997e+06	6.64978e+06	8.83076e+06	8.5994e+06	1.07187e+07	8.29419e+06	7.14882e+06	6.88021e+06	9.29655e+06	7.74046e+06	8.40422e+06	1.23596e+07	1.29051e+07	8.60422e+06	1.81166e+07	1.05361e+07	1.03728e+07	1.59256e+07	8.01792e+06	7.69172e+06	6.89886e+06	7.80039e+06	1.35711e+07
pos-0.804_133.03719	2.29906e+06	1.56994e+06	1.91887e+06	2.11586e+06	3.93243e+06	1.8312e+06	1.39984e+06	1.9333e+07	3.7929e+06	3.7179e+06	6.64699e+06	2.36054e+06	8.71654e+06	1.87476e+06	2.91199e+06	2.71572e+06	1.5422e+07	3.53846e+06	4.12124e+06	2.84581e+06	5.37982e+06	4.53385e+06	6.15878e+06	2.90419e+06
pos-9.834_113.00886	1.51023e+07	1.70999e+07	1.59568e+07	1.38352e+07	1.65283e+07	1.77494e+07	1.84479e+07	1.47281e+07	1.52151e+07	1.60653e+07	1.68671e+07	1.51114e+07	1.77757e+07	4.10081e+06	1.80553e+07	3.78255e+06	1.92986e+07	1.571e+07	1.51399e+07	3.07177e+06	1.67109e+07	1.48424e+07	1.61071e+07	1.42652e+07
pos-0.864_204.07413	3.74017e+06	5.66117e+06	6.30344e+06	3.57629e+06	5.52498e+06	4.13211e+06	9.9124e+06	1.41789e+07	8.71373e+06	8.02432e+06	6.06191e+06	5.38205e+06	7.01382e+06	8.38096e+06	7.6395e+06	8.19814e+06	9.66637e+06	6.58311e+06	6.09589e+06	1.46474e+07	8.14618e+06	7.80554e+06	1.29186e+06	9.6174e+06
pos-4.897_276.20829	3.51031e+06	8.2106e+06	5.80862e+06	4.41059e+06	3.08802e+06	3.89833e+06	6.71581e+06	3.47146e+06	3.93934e+06	5.79388e+06	3.02516e+06	4.50887e+06	4.62349e+06	5.57201e+06	4.04508e+06	4.17567e+06	3.64616e+06	5.73397e+06	5.97704e+06	2.85687e+06	4.70897e+06	3.15745e+06	1.59346e+06	4.53023e+06
pos-5.389_356.27071	233403	3.4176e+06	246054	2.22033e+06	360239	2.30069e+06	2.33136e+06	7.82215e+06	5.33693e+06	883770	3.16611e+06	623290	1.92765e+07	3.47708e+06	1.13012e+06	647228	1.57313e+07	5.50469e+06	3.44884e+06	1.09984e+06	1.01703e+06	311741	1.15882e+06	1.41551e+06
pos-10.071_136.97989	1.00867e+07	8.75122e+06	1.36488e+07	1.20281e+07	1.92408e+07	1.75283e+07	9.60357e+06	1.00402e+07	1.60038e+07	1.12801e+07	1.26719e+07	1.37134e+07	8.83991e+06	1.10739e+07	15434546	1.16702e+07	1.40422e+07	1.3733e+07	8.0215e+06	1.33936e+07	1.23779e+07	1.35366e+07	1.57694e+07	1.54377e+07
pos-4.753_356.27076	236129	3.90431e+06	227527	1.07564e+06	363735	2.39998e+06	3.58185e+06	6.44438e+06	7.52288e+06	768138	2.99508e+06	716102	8.01597e+06	1.23503e+07	4.84138e+06	2.60173e+06	1.91934e+07	1.02236e+07	6.44426e+06	3.50194e+06	2.39233e+06	929608	2.88245e+06	1.82969e+06
pos-6.065_430.26117	8.14197e+06	7.23734e+06	8.02309e+06	9.96959e+06	8.19657e+06	1.06206e+07	9.7092e+06	8.38398e+06	7.62735e+06	9.89958e+06	9.54494e+06	9.51293e+06	1.43112e+07	1.37683e+07	1.01388e+07	1.91595e+07	1.28954e+07	1.19395e+07	1.74271e+07	9.44178e+06	9.54074e+06	9.535e+06	1.27954e+07	1.6883e+07
pos-5.11_451.26912	2.49083e+06	3.00157e+06	2.22937e+06	3.2652e+06	3.93586e+06	2.63507e+06	1.82309e+06	3.85526e+06	2.26015e+06	5.30189e+06	1.51621e+06	3.56975e+06	3.57978e+06	2.32521e+06	6.86998e+06	3.907e+06	4.34946e+06	2.69651e+06	2.36507e+06	3.02221e+06	2.14106e+06	3.26814e+06	2.86783e+06	3.48924e+06
pos-6.011_544.33184	989526	1.73586e+06	1.57474e+06	4.47212e+06	3.80339e+06	1.43862e+06	804970	2.38044e+06	970175	6.79366e+06	1.67678e+06	1.85832e+06	2.10629e+06	3.23143e+06	6.58517e+06	4.61676e+06	5.81897e+06	4.20958e+06	1.34585e+06	1.86388e+06	3.04115e+06	3.38996e+06	1.11139e+06	2.14734e+06
pos-9.835_99.50265	1.51581e+07	1.56471e+07	1.72959e+07	1.75978e+07	1.56374e+07	1.67428e+07	1.46643e+07	1.26924e+07	1.51373e+07	1.60332e+07	1.69386e+07	1.90979e+07	1.37245e+07	1.60301e+07	1.4578e+07	1.40938e+07	1.65559e+07	1.57811e+07	1.51811e+07	1.62261e+07	1.75167e+07	1.58928e+07	1.68238e+07	1.86913e+07
pos-4.898_334.21126	3.4759e+06	1.18304e+07	7.5324e+06	5.66715e+06	4.24572e+06	4.36786e+06	9.23159e+06	4.64905e+06	5.29823e+06	7.69563e+06	4.88179e+06	6.55691e+06	6.98667e+06	8.76019e+06	5.2065e+06	5.67591e+06	5.30479e+06	7.44788e+06	7.77751e+06	4.37304e+06	2.83783e+06	4.38386e+06	1.98434e+06	4.61258e+06
pos-9.379_523.44353	939344	495222	789335	470956	261607	829223	384628	276064	303293	870525	1.22054e+06	2.39896e+06	4.57127e+06	1.58071e+06	1.71653e+06	2.00874e+06	2.85954e+06	1.90489e+07	734099	422952	1.4916e+06	327710	417649	610964
pos-4.485_434.29207	1.30071e+07	5.67889e+06	8.50382e+06	1.6578e+07	1.49955e+07	1.12935e+07	8.21507e+06	4.27023e+06	3.34772e+06	6.10678e+06	9.24051e+06	4.57443e+06	1.23096e+07	6.55502e+06	9.15002e+06	1.90103e+07	9.27512e+06	1.02467e+07	1.58027e+07	5.59377e+06	1.20647e+07	6.60241e+06	8.37249e+06	1.58042e+07
pos-5.261_118.07806	1.30841e+07	1.64221e+07	1.62603e+07	1.21947e+07	1.89596e+07	1.47156e+07	1.39096e+07	1.48472e+07	1.17849e+07	1.15047e+07	1.31774e+07	1.63105e+07	1.81702e+07	1.59635e+07	1.26568e+07	1.73512e+07	1.68841e+07	1.47932e+07	1.90079e+07	1.36498e+07	1.68066e+07	1.53967e+07	1.64227e+07	1.22213e+07
pos-0.823_217.1057	482623	877989	234509	294692	167692	3.42398e+06	113605	527839	68441	141883	172069	154724	601462	64832.5	75040.9	101137	1.20613e+06	434627	4.48771e+06	101522	513857	177080	129994	163416
pos-5.991_352.16922	1.08694e+07	1.5852e+07	1.08422e+07	1.06165e+07	9.221e+06	1.35885e+07	1.47663e+07	1.56843e+07	9.60217e+06	9.57572e+06	9.86946e+06	9.25728e+06	1.89784e+07	9.04019e+06	6.98481e+06	1.19053e+07	7.16665e+06	1.51546e+07	1.49081e+07	6.1785e+06	1.11014e+07	7.28986e+06	5.39878e+06	7.95374e+06
pos-8.549_282.25514	6.82025e+06	1.02402e+07	4.75754e+06	7.76996e+06	6.35983e+06	1.15272e+07	5.96104e+06	8.48654e+06	4.06924e+06	6.90644e+06	5.61613e+06	4.85132e+06	9.99261e+06	4.71944e+06	6.46519e+06	6.60386e+06	7.52655e+06	6.26611e+06	9.78224e+06	6.28041e+06	7.46698e+06	6.80211e+06	4.82561e+06	6.1446e+06
pos-0.655_99.94908	1.17448e+06	1.12743e+06	1.44136e+06	844623	1.26524e+06	1.15308e+06	2.15209e+06	1.07259e+06	1.36545e+06	1.57599e+06	1.89449e+07	899980	3.06107e+06	1.34996e+06	1.18918e+06	1.81269e+06	3.45238e+06	1.00636e+06	1.04406e+06	1.24415e+06	1.40119e+06	859876	1.67683e+06	1.06702e+06
pos-9.534_398.30015	1.31706e+07	1.34051e+07	1.30762e+07	8.9565e+06	1.04986e+07	1.26273e+07	6.7964e+06	1.3538e+07	1.28756e+07	1.38704e+07	1.31271e+07	1.21094e+07	1.26132e+07	1.30348e+07	1.18262e+07	1.04465e+07	1.89126e+07	1.26288e+07	1.21117e+07	1.25343e+07	1.1244e+07	1.04701e+07	1.05113e+07	1.30252e+07
pos-5.991_166.13539	1.06721e+07	1.48537e+07	1.11655e+07	8.94874e+06	8.01795e+06	1.46535e+07	1.11182e+07	1.58162e+07	8.81838e+06	9.236e+06	9.69391e+06	8.85538e+06	1.89034e+07	8.51052e+06	7.53558e+06	1.11589e+07	7.839e+06	1.54011e+07	1.31936e+07	6.14741e+06	1.08119e+07	6.12761e+06	4.29734e+06	7.89306e+06
pos-0.664_222.98121	2.8689e+06	4.95207e+06	1.3443e+06	1.924e+06	1.69888e+06	5.28994e+06	1.47641e+06	2.45225e+06	683673	974189	4.18502e+06	1.48823e+06	4.13714e+06	1.63381e+06	2.53726e+06	1.55458e+06	2.16748e+06	1.63032e+06	5.99948e+06	2.72395e+06	1.62094e+06	1.81088e+06	1.93749e+06	2.34332e+06
pos-9.485_311.31796	410310	318744	787408	330758	265001	240124	346688	241008	344046	191310	421322	1.04919e+06	2.46942e+06	1.31758e+06	1.484e+06	652033	1.43612e+06	1.88372e+07	886081	372209	1.18236e+06	293662	429388	510408
pos-0.957_87.01406	371656	274066	92511.4	241810	839724	339387	400721	511859	476354	641746	170624	458489	518206	267641	173484	272277	141241	226968	492740	649386	1.74557e+06	165477	1.73264e+06	1.75176e+06
pos-9.529_486.35227	1.5921e+07	15359563	1.50158e+07	1.34804e+07	1.67593e+07	1.68372e+07	1.35375e+07	1.47668e+07	1.24268e+07	1.38969e+07	1.66735e+07	1.4896e+07	1.55243e+07	1.48323e+07	1.67105e+07	1.66248e+07	1.67879e+07	1.54413e+07	1.63709e+07	1.55575e+07	1.54463e+07	1.51454e+07	1.64347e+07	1.71359e+07
pos-0.887_162.11513	725963	911280	544271	488391	333200	1.69777e+06	473673	1.15338e+06	409534	235913	522853	689594	1.73486e+06	99058.7	477547	409873	7.72588e+06	1.86e+07	948631	201721	100454	266683	541916	1.16454e+06
pos-4.776_463.27485	147574	6.64812e+06	225534	225453	7.77536e+06	301099	401433	377006	539756	368733	1.08941e+07	278894	1.85573e+07	109062	248169	341156	3.59647e+06	1.04581e+06	2.46963e+06	165780	732141	147275	739784	605530
pos-3.374_158.03987	2.38273e+06	3.41518e+06	5.51358e+06	1.70698e+06	3.26851e+06	2.06124e+06	3.68448e+06	4.55205e+06	1.57973e+06	2.80787e+06	1.94553e+06	1.27944e+06	1.64762e+06	1.49266e+06	2.84444e+06	1.87182e+06	3.7171e+06	1.34869e+06	1.26272e+06	7.71477e+06	3.3143e+06	2.18195e+06	31258.9	2.24555e+06
pos-9.275_699.5478	199470	129402	589334	182245	158787	227362	389193	305556	89724.5	110804	467147	672366	1.81411e+06	784345	910104	969125	2.87834e+06	1.85506e+07	273104	181988	939160	218020	318841	338542
pos-5.261_445.24557	1.57037e+07	1.72379e+07	1.47084e+07	1.43837e+07	1.63538e+07	1.36305e+07	1.40933e+07	1.61654e+07	1.34278e+07	9.60498e+06	1.31518e+07	1.35758e+07	1.80695e+07	1.81193e+07	1.57536e+07	1.56685e+07	1.59048e+07	1.38512e+07	1.85446e+07	1.76733e+07	1.53257e+07	1.80871e+07	1.60663e+07	1.10987e+07
pos-8.393_813.62022	4.11616e+06	1.02993e+07	9.01681e+06	9.72988e+06	9.63491e+06	1.23365e+07	876818	4.47774e+06	8.78373e+06	6.94013e+06	7.37564e+06	1.04218e+07	746163	4.47166e+06	1.30754e+07	8.67619e+06	9.40447e+06	9.8689e+06	3.32897e+06	9.70629e+06	1.37067e+07	6.24845e+06	7.72695e+06	1.45808e+07
pos-0.889_156.08947	1.63817e+06	1.43069e+06	2.43093e+06	3.21147e+06	2.38061e+06	2.32972e+06	8.57024e+06	1.0088e+07	1.70151e+07	7.43555e+06	4.26151e+06	6.08962e+06	1.32e+07	3.35075e+06	2.87983e+06	6.16378e+06	9.17505e+06	2.51482e+06	4.51358e+06	1.06523e+07	1.72111e+07	1.8475e+07	607423	4.97605e+06
pos-9.852_194.98567	8.79208e+06	1.27786e+07	9.17381e+06	1.0994e+07	1.28327e+07	1.00491e+07	1.05798e+07	1.84285e+07	1.06515e+07	9.22641e+06	9.66115e+06	1.59632e+07	1.01531e+07	1.36342e+07	9.00853e+06	1.03124e+07	9.23876e+06	9.54566e+06	9.5092e+06	1.03296e+07	1.17084e+07	8.02053e+06	1.07618e+07	1.20877e+07
pos-1.383_294.05837	7.83276e+06	7.71261e+06	7.11593e+06	4.6047e+06	6.78665e+06	5.85805e+06	4.60566e+06	1.10965e+07	6.06908e+06	8.52376e+06	5.16512e+06	7.01968e+06	7.90979e+06	4.23775e+06	3.65536e+06	4.91952e+06	9.03998e+06	7.40598e+06	5.91387e+06	8.19351e+06	8.99449e+06	3.99103e+06	1.01571e+06	6.37265e+06
pos-0.732_206.0429	6.07177e+06	6.75138e+06	6.79908e+06	5.91094e+06	7.92153e+06	7.48739e+06	6.35513e+06	1.73585e+07	6.98232e+06	6.97142e+06	7.25262e+06	8.41923e+06	8.81804e+06	5.69353e+06	3.34244e+06	5.72591e+06	6.80304e+06	5.73736e+06	6.23746e+06	6.82113e+06	8.77926e+06	7.17516e+06	1.8004e+06	7.29416e+06
pos-5.858_575.26585	4.87626e+06	5.81698e+06	3.55899e+06	1.04554e+07	8.73488e+06	5.19564e+06	3.10673e+06	7.07269e+06	2.77387e+06	1.02282e+07	2.61422e+06	4.71462e+06	5.48592e+06	4.76061e+06	1.27704e+07	7.80003e+06	5.38381e+06	6.34198e+06	4.75851e+06	3.94008e+06	5.47872e+06	7.84612e+06	1.42436e+06	5.37274e+06
pos-6.582_227.22438	5.85222e+06	4.32169e+06	8.39073e+06	6.83898e+06	7.07631e+06	5.34771e+06	1.00917e+07	5.04338e+06	8.80923e+06	7.93247e+06	4.76569e+06	7.21623e+06	1.07251e+07	3.35724e+06	5.30437e+06	6.13781e+06	7.75434e+06	1.03383e+07	9.8567e+06	3.12014e+06	9.85898e+06	5.65746e+06	6.44519e+06	5.4544e+06
pos-8.109_324.26554	131362	235700	1.80497e+06	284188	1.04053e+06	1.82642e+07	4.29402e+06	1.31616e+06	1.9057e+06	557848	654087	803152	261021	6.32594e+06	2.01063e+06	4.21603e+06	175042	754201	1.94335e+06	366587	140513	4.5768e+06	140783	139002
pos-4.668_183.16193	2.77524e+06	376863	5.85557e+06	430616	372347	634364	329411	184454	265352	162083	403473	846664	5.75421e+06	643274	819781	982899	3.48732e+06	1.51595e+07	1.06055e+06	756909	1.82522e+07	726929	877638	2.34294e+06
pos-7.574_410.29583	965604	2.6411e+06	462873	715088	282663	460946	195504	155857	61193.8	55181.8	70154.8	280881	55772.9	129450	132245	187873	60548.9	58466.7	539509	75360.3	54836.1	96433	60656.7	174345
pos-9.849_182.99508	1.2447e+07	1.11027e+07	1.17809e+07	1.34482e+07	1.29771e+07	1.20499e+07	1.15961e+07	1.20477e+07	1.45862e+07	11356031	1.02516e+07	1.22049e+07	1.25774e+07	1.26752e+07	1.19462e+07	1.1607e+07	1.23847e+07	1.15728e+07	1.38817e+07	1.28642e+07	1.10345e+07	1.08105e+07	1.21667e+07	1.16663e+07
pos-8.02_280.23954	6.93175e+06	1.42759e+07	3.91796e+06	4.62117e+06	8.09757e+06	1.81671e+07	3.03284e+06	1.02977e+07	3.70784e+06	5.21817e+06	8.96034e+06	6.00239e+06	9.15434e+06	3.10099e+06	9.27045e+06	5.14729e+06	8.4709e+06	1.02425e+07	1.62202e+07	7.54069e+06	4.68594e+06	7.11415e+06	1.02193e+07	7.2602e+06
pos-0.878_143.05782	3.69597e+06	5.53238e+06	7.37844e+06	4.47194e+06	5.49426e+06	6.26546e+06	4.35545e+06	8.84464e+06	4.5333e+06	5.90466e+06	8.36641e+06	3.19968e+06	8.30104e+06	6.15165e+06	5.87269e+06	5.9927e+06	7.27549e+06	4.29785e+06	13115765	1.01872e+07	5.81952e+06	3.70098e+06	6.51172e+06	6.32027e+06
pos-3.428_400.10612	207332	194069	682618	680309	47387.6	30557.8	706046	30972.4	39639.6	25189.4	99685.2	106643	25808	78291.7	200686	35025.3	31970.5	20107.2	63222.1	383930	120574	81323.9	45870.4	111794
pos-5.107_445.24556	1.12054e+07	1.25633e+07	1.23293e+07	1.33116e+07	1.06311e+07	1.24316e+07	1.20577e+07	1.06743e+07	8.97459e+06	7.22772e+06	1.05423e+07	1.08454e+07	1.41911e+07	1.21222e+07	1.00676e+07	1.16829e+07	1.0861e+07	9.63993e+06	1.35541e+07	1.14709e+07	1.39472e+07	1.25256e+07	1.50362e+07	1.47479e+07
pos-0.864_187.04745	3.27414e+06	5.38659e+06	5.29674e+06	3.4082e+06	5.15328e+06	3.83237e+06	8.76852e+06	1.32302e+07	8.25247e+06	7.47147e+06	5.46296e+06	4.69624e+06	6.03248e+06	7.71064e+06	7.23298e+06	7.06901e+06	8.17372e+06	5.83433e+06	5.56262e+06	1.35597e+07	7.17803e+06	6.79242e+06	1.05707e+06	8.16054e+06
pos-6.995_863.61642	987600	693813	1.35157e+06	612407	426968	5.18189e+06	406470	283987	640013	373826	508597	681822	4.89667e+06	575660	350835	792298	840875	1.69354e+06	973695	331123	748105	649816	1.24305e+06	917842
pos-9.095_980.73107	427975	91876.4	1.39859e+06	313585	170528	382117	363334	370538	140506	147612	211215	358525	2.85431e+06	1.17388e+06	914970	1.36051e+06	2.08222e+06	1.7919e+07	251373	70872.6	795397	365477	371278	334957
pos-6.143_521.2747	922139	1.32306e+06	1.62396e+06	4.35085e+06	3.47608e+06	2.67396e+06	1.72585e+06	4.86226e+06	2.07618e+06	1.00216e+07	1.58273e+06	5.71217e+06	3.71227e+06	5.4934e+06	7.31873e+06	6.58194e+06	7.54569e+06	5.84835e+06	2.16058e+06	3.02388e+06	2.90523e+06	4.6379e+06	723756	3.55143e+06
pos-5.939_221.09031	2.1501e+06	4.15223e+06	1.91057e+06	2.68812e+06	3.2789e+06	2.3523e+06	5.74674e+06	1.63042e+06	6.35104e+06	1.68406e+06	9.10416e+06	1.52038e+07	1.76819e+06	5.65476e+06	1.9065e+06	1.17123e+06	3.10991e+06	3.36068e+06	1.79033e+07	2.39087e+06	2.80023e+06	2.62174e+06	3.78203e+06	1.94285e+06
pos-0.751_477.82749	3.913e+06	4.0032e+06	4.38732e+06	3.86378e+06	6.47829e+06	4.50673e+06	4.25085e+06	9.01595e+06	3.37161e+06	4.53509e+06	4.67708e+06	3.52144e+06	4.83983e+06	4.92327e+06	3.65311e+06	4.46007e+06	4.52961e+06	3.70482e+06	5.15696e+06	5.46375e+06	4.45548e+06	3.65973e+06	4.31714e+06	4.24874e+06
pos-1.358_130.00852	3.35674e+06	4.95392e+06	5.96425e+06	3.77489e+06	3.75859e+06	3.98594e+06	9.5464e+06	1.37215e+07	7.27447e+06	7.7784e+06	4.91938e+06	4.25979e+06	5.86498e+06	6.7941e+06	6.03648e+06	5.355e+06	9.06863e+06	2.74933e+06	4.51258e+06	1.12431e+07	5.01469e+06	4.21402e+06	85049	3.33079e+06
pos-7.426_448.27163	9.15119e+06	5.75077e+06	4.02872e+06	8.2838e+06	8.29009e+06	8.17517e+06	1.15849e+07	5.93219e+06	8.50162e+06	9.31084e+06	1.33584e+07	9.35647e+06	1.4945e+07	9.37611e+06	8.83862e+06	14126517	1.3378e+07	1.05797e+07	1.35109e+07	7.3532e+06	1.11433e+07	9.52351e+06	1.30476e+07	1.7717e+07
pos-6.071_445.28453	7.63881e+06	6.97693e+06	6.67148e+06	9.57858e+06	7.93171e+06	9.92879e+06	1.00379e+07	6.90564e+06	7.09698e+06	9.26805e+06	8.13275e+06	6.61436e+06	1.30486e+07	1.35709e+07	9.94812e+06	1.76877e+07	1.0066e+07	1.03586e+07	1.61685e+07	8.6686e+06	8.21201e+06	9.81471e+06	8.60128e+06	1.26287e+07
pos-7.913_262.22906	4.28467e+06	8.43437e+06	5.78892e+06	5.54897e+06	4.99209e+06	1.00305e+07	4.8584e+06	5.88254e+06	4.76868e+06	5.30945e+06	3.65232e+06	4.56785e+06	7.16448e+06	5.27349e+06	5.41319e+06	5.62163e+06	5.45338e+06	4.87269e+06	7.6169e+06	3.84623e+06	4.97773e+06	5.70447e+06	3.70201e+06	5.246e+06
pos-8.02_262.22902	4.07352e+06	7.87601e+06	2.31245e+06	2.76179e+06	4.52641e+06	1.11145e+07	4.51309e+06	5.61929e+06	2.09323e+06	2.88101e+06	4.51703e+06	3.18339e+06	5.39779e+06	5.61843e+06	5.15989e+06	2.98292e+06	5.19014e+06	6.6247e+06	9.62742e+06	3.96773e+06	2.71604e+06	4.69919e+06	6.86393e+06	4.07882e+06
pos-9.126_919.67832	226981	285721	866115	276715	252592	336788	409023	268369	384797	192021	349318	563753	1.65302e+06	841145	723244	819454	2.09219e+06	1.7658e+07	258776	200055	755571	260400	321059	446594
pos-0.889_276.09501	2.07852e+06	6.0724e+06	2.99573e+06	3.44426e+06	6.05679e+06	4.51057e+06	8.60697e+06	1.76387e+07	1.38091e+07	9.02459e+06	6.34346e+06	4.91171e+06	7.43513e+06	6.5087e+06	8.58646e+06	6.81574e+06	1.01777e+07	6.57516e+06	5.71363e+06	1.03347e+07	8.07807e+06	5.6341e+06	1.23806e+06	7.30785e+06
pos-9.838_525.30536	2.52477e+06	1.76373e+07	2.05527e+06	2.93771e+06	6.49408e+06	4.1269e+06	2.50441e+06	7.02536e+06	5.00047e+06	2.66204e+06	6.90769e+06	3.83321e+06	1.26206e+07	2.92569e+06	4.37948e+06	6.56863e+06	1.56909e+07	1.64593e+07	9.23336e+06	2.44015e+06	4.95292e+06	1.90812e+06	3.26902e+06	4.44785e+06
pos-6.969_328.26074	896121	2.76464e+06	897643	1.01773e+06	4.13258e+06	926505	647967	1.41964e+06	1.15371e+06	856377	1.08743e+06	2.20634e+06	1.76036e+07	721639	4.87199e+06	2.17902e+06	1.41824e+06	2.33547e+06	984714	391813	1.36599e+06	802053	1.99532e+06	1.31595e+06
pos-8.192_148.12481	1.40271e+06	1.22184e+06	1.91687e+06	5.25271e+06	2.55804e+06	4.02197e+06	3.19763e+06	4.29828e+06	679044	1.05175e+06	700540	816385	1.84292e+06	1.01878e+06	1.79686e+06	2.26259e+06	534768	434958	549864	640906	1.91344e+06	4.55308e+06	3.05321e+06	1.49902e+06
pos-4.374_243.25575	1.14202e+07	4.56151e+06	1.03074e+07	3.28595e+06	7.0852e+06	7.64163e+06	6.18689e+06	7.66981e+06	4.71e+06	3.60324e+06	4.31172e+06	4.66802e+06	4.04208e+06	5.39628e+06	5.02883e+06	6.53604e+06	5.39049e+06	5.67767e+06	6.04882e+06	5.24949e+06	5.18885e+06	5.03406e+06	5.1411e+06	5.28098e+06
pos-5.991_164.11975	1.04183e+07	1.37546e+07	1.04138e+07	8.53838e+06	8.10749e+06	1.43115e+07	1.1362e+07	1.43588e+07	8.06166e+06	9.37042e+06	8.74472e+06	9.2045e+06	1.74987e+07	7.56464e+06	6.04477e+06	1.3167e+07	6.72921e+06	1.5315e+07	1.33036e+07	5.68101e+06	9.98826e+06	6.18433e+06	4.27975e+06	7.53129e+06
pos-0.905_122.03655	7.68974e+06	7.84867e+06	8.12794e+06	6.02143e+06	7.96674e+06	7.76933e+06	7.68513e+06	1.5154e+07	7.27671e+06	9.87933e+06	8.10466e+06	9.10233e+06	9.23284e+06	6.57859e+06	5.6893e+06	6.95168e+06	8.23386e+06	6.90177e+06	8.58472e+06	7.04924e+06	9.38162e+06	7.05874e+06	2.63835e+06	7.26731e+06
pos-0.892_172.09543	1.62743e+06	3.38134e+06	5.54596e+06	1.62158e+06	2.04905e+06	1.40924e+06	4.73849e+06	7.2703e+06	2.68213e+06	1.10631e+06	2.649e+06	1.1664e+06	3.02539e+06	5.59743e+06	2.8497e+06	1.25754e+06	4.24345e+06	1.12072e+06	1.01963e+06	3.82435e+06	4.60959e+06	3.07459e+06	6.81408e+06	3.92473e+06
pos-0.756_289.83919	1.49827e+06	1.09652e+06	1.52107e+06	1.10393e+06	2.7787e+06	1.51741e+06	1.16163e+06	3.45035e+06	908321	948812	1.38241e+06	855404	1.34394e+06	1.35793e+06	1.05507e+06	1.14043e+06	1.20362e+06	903731	2.84885e+06	1.66924e+06	1.03037e+06	845039	1.00663e+06	1.40985e+06
pos-9.681_780.60875	1.87172e+06	2.45952e+06	4.32647e+06	1.73471e+06	3.04605e+06	6.04003e+06	897712	2.03841e+06	1.24754e+06	1.68089e+06	1.42731e+06	361484	735643	2.33857e+06	404452	432881	2.21656e+06	1.20717e+06	2.25612e+06	1.62065e+06	422499	809687	421634	1.24471e+06
pos-9.559_172.07083	1.48609e+07	1.29804e+07	1.05144e+07	1.26944e+07	1.25501e+07	1.02982e+07	1.5208e+07	1.33263e+07	1.19895e+07	1.45973e+07	1.1604e+07	9.6033e+06	1.43107e+07	1.20516e+07	1.11843e+07	1.08384e+07	1.31417e+07	1.19805e+07	1.30476e+07	1.0556e+07	1.2428e+07	1.25215e+07	1.02083e+07	1.06226e+07
pos-6.153_296.23441	8.84698e+06	1.53264e+07	6.85649e+06	7.9079e+06	6.92148e+06	1.35846e+07	8.90033e+06	1.31015e+07	6.8312e+06	8.94417e+06	5.00682e+06	6.90292e+06	1.74321e+07	6.73382e+06	6.4175e+06	1.19745e+07	6.67186e+06	1.72244e+07	1.35707e+07	5.95773e+06	7.05039e+06	5.24537e+06	3.72729e+06	7.18391e+06
pos-5.5_398.34992	1.98855e+06	2.56287e+06	2.4746e+06	2.6166e+06	2.28848e+06	2.39837e+06	3.3723e+06	2.01475e+06	2.27572e+06	6.49728e+06	3.81928e+06	5.11921e+06	2.62901e+06	2.36332e+06	2.61249e+06	6.99614e+06	3.38377e+06	3.21733e+06	4.23303e+06	3.50344e+06	2.50458e+06	2.24984e+06	3.75737e+06	3.93865e+06
pos-6.071_215.13051	8.64996e+06	6.63301e+06	7.20878e+06	9.40788e+06	8.95905e+06	1.19439e+07	8.70888e+06	7.42498e+06	6.87654e+06	1.09068e+07	8.04373e+06	8.6041e+06	1.32512e+07	1.27741e+07	9.53959e+06	1.74002e+07	1.22172e+07	1.04281e+07	1.59048e+07	9.48798e+06	9.41434e+06	8.9612e+06	8.9883e+06	1.30977e+07
pos-0.661_70.02175	7.82681e+06	9.78692e+06	6.41934e+06	7.13558e+06	6.21602e+06	7.78872e+06	5.42821e+06	6.45299e+06	4.331e+06	4.82005e+06	8.39099e+06	5.79304e+06	6.99121e+06	5.56488e+06	5.3774e+06	4.91941e+06	6.29778e+06	5.02641e+06	1.08509e+07	7.41786e+06	6.67556e+06	6.60008e+06	5.39988e+06	6.65187e+06
pos-6.498_444.27665	1.10275e+07	6.74346e+06	7.67316e+06	9.75438e+06	1.05713e+07	9.4482e+06	7.80434e+06	4.16751e+06	4.82522e+06	7.01115e+06	7.73232e+06	7.07219e+06	6.20685e+06	6.63249e+06	5.74935e+06	7.4365e+06	6.84853e+06	5.81719e+06	6.15247e+06	6.78532e+06	7.37508e+06	5.4003e+06	4.88288e+06	7.76373e+06
pos-2.564_261.15711	1.30961e+06	2.40862e+06	2.73366e+06	1.72383e+06	1.86872e+06	3.02412e+06	2.07612e+06	5.90296e+06	2.19064e+06	4.51439e+06	3.90941e+06	2.23076e+06	2.77176e+06	1.68547e+06	1.71092e+06	2.68818e+06	4.55851e+06	2.89522e+06	3.981e+06	3.43371e+06	2.9912e+06	1.91336e+06	2.02239e+06	3.0912e+06
pos-3.405_260.13671	2.33264e+06	3.30152e+06	3.59687e+06	2.43856e+06	4.83618e+06	3.82119e+06	5.91863e+06	1.46746e+07	7.39685e+06	1.40846e+07	5.34569e+06	4.45108e+06	7.58035e+06	5.5479e+06	4.02089e+06	5.50779e+06	1.05919e+07	4.68956e+06	5.0175e+06	9.05301e+06	8.35753e+06	4.97987e+06	789000	6.1996e+06
pos-9.066_1024.75742	330340	206887	1.42838e+06	348547	212967	324823	570951	362501	168192	161868	223482	518541	3.75588e+06	1.09742e+06	887386	1.00771e+06	2.11181e+06	1.72479e+07	246341	139651	718316	367515	288931	380936
pos-0.808_73.05344	1.57454e+06	1.85519e+06	2.32452e+06	2.11106e+06	2.45283e+06	1.51543e+06	1.66967e+06	2.08808e+06	1.35165e+06	2.12053e+06	1.81461e+06	2.37285e+06	1.38065e+06	2.05831e+06	1.35446e+06	1.25073e+06	910088	1.1459e+06	1.25324e+06	1.80495e+06	1.62193e+06	912636	3.53619e+06	1.31303e+06
pos-3.375_175.06643	2.20722e+06	3.17466e+06	5.05859e+06	1.56636e+06	3.0034e+06	1.89081e+06	3.41532e+06	4.21353e+06	1.44837e+06	2.54944e+06	1.82139e+06	1.19901e+06	1.53361e+06	1.36579e+06	2.62158e+06	1.73442e+06	3.50903e+06	1.25244e+06	1.16291e+06	7.12694e+06	3.08987e+06	2.01967e+06	22004.4	2.04088e+06
pos-7.802_768.64981	372460	1.75446e+06	9.22918e+06	5.39114e+06	3.97195e+06	5.77577e+06	507855	415314	4.63581e+06	2.57575e+06	8.42907e+06	2.52323e+06	628527	4.6173e+06	4.39371e+06	3.75242e+06	3.67751e+06	4.68895e+06	623016	4.45272e+06	9.8097e+06	1.03584e+07	5.90059e+06	1.71921e+07
pos-5.899_295.25046	2.3671e+06	2.68167e+06	5.87446e+06	4.32266e+06	4.85829e+06	2.15282e+06	7.7653e+06	2.89712e+06	6.1219e+06	8.05756e+06	3.00596e+06	5.65274e+06	9.41511e+06	2.95275e+06	2.70612e+06	7.04462e+06	5.73007e+06	1.06103e+07	1.04468e+07	1.94159e+06	4.86218e+06	1.63364e+06	2.98894e+06	3.15818e+06
pos-5.062_443.36033	1.52411e+06	1.68048e+06	1.25693e+06	1.74954e+06	1.56622e+06	1.53213e+06	1.04981e+06	3.21122e+06	669125	2.10797e+06	1.62381e+06	692427	1.35133e+06	1.9842e+06	1.2911e+06	1.62358e+06	2.55332e+06	876591	2.89317e+06	2.01696e+06	1.58087e+06	1.19809e+06	1.62697e+06	1.25698e+06
pos-0.893_163.02996	2.19704e+06	2.26488e+06	4.95947e+06	3.44989e+06	6.59993e+06	5.17356e+06	6.67475e+06	1.70987e+07	1.45857e+07	1.01e+07	5.75266e+06	1.06525e+07	6.7453e+06	1.1969e+07	7.62368e+06	1.36819e+07	1.10998e+07	7.29179e+06	4.31568e+06	1.23803e+07	7.66509e+06	6.61841e+06	261173	9.21644e+06
pos-4.908_373.35477	2.29179e+06	7.3969e+06	2.44092e+06	5.32834e+06	1.97424e+06	3.74184e+06	1.12163e+06	1.09719e+06	1.00112e+06	874374	998746	736633	1.07511e+06	928960	1.04742e+06	824713	885314	994493	6.76464e+06	2.59012e+06	1.18269e+07	1.58612e+06	7.69391e+06	7.4627e+06
pos-8.031_378.22954	1.15182e+07	7.36828e+06	6.54114e+06	1.17875e+07	1.28227e+07	1.02359e+07	1.25709e+07	8.01193e+06	6.92694e+06	1.03454e+07	1.41621e+07	9.93025e+06	1.42473e+07	1.07832e+07	1.15867e+07	1.62412e+07	1.52151e+07	1.31293e+07	1.6156e+07	8.83877e+06	1.5687e+07	1.14714e+07	1.61801e+07	1.67685e+07
pos-4.727_331.30792	5.30018e+06	4.5545e+06	4.77592e+06	4.11746e+06	4.10258e+06	5.76824e+06	7.90248e+06	7.80719e+06	3.67188e+06	5.20046e+06	4.8357e+06	3.7165e+06	5.89581e+06	5.32048e+06	3.88429e+06	4.75947e+06	4.88899e+06	4.30857e+06	4.30942e+06	4.44689e+06	5.10476e+06	4.30131e+06	4.06945e+06	4.61405e+06
pos-5.99_152.11977	1.02478e+07	1.49338e+07	1.10609e+07	8.2374e+06	7.84719e+06	1.33233e+07	1.07261e+07	1.43479e+07	7.65739e+06	9.81764e+06	8.84838e+06	9.12848e+06	1.69418e+07	7.25973e+06	5.78133e+06	1.15897e+07	6.32092e+06	1.44614e+07	1.31074e+07	5.10248e+06	9.33712e+06	4.96763e+06	4.0728e+06	7.84488e+06
pos-1.357_147.03502	3.35614e+06	5.35279e+06	6.26668e+06	3.81401e+06	3.68023e+06	3.97233e+06	9.06958e+06	1.30282e+07	6.88512e+06	7.90103e+06	4.65383e+06	3.99818e+06	5.75137e+06	6.76302e+06	5.69492e+06	5.35445e+06	8.96883e+06	2.69031e+06	4.24618e+06	1.06854e+07	4.71953e+06	4.12189e+06	57270.6	3.12831e+06
pos-7.903_336.15895	8.65038e+06	1.1238e+07	8.27094e+06	1.01362e+07	8.35107e+06	9.07865e+06	8.85869e+06	8.79878e+06	8.04094e+06	1.00864e+07	9.70296e+06	9.59919e+06	9.93596e+06	7.37356e+06	9.31246e+06	9.26796e+06	9.67096e+06	9.66563e+06	1.00524e+07	7.62558e+06	9.82957e+06	8.33845e+06	7.67367e+06	8.47107e+06
pos-0.797_242.11356	50861.1	58786.1	55538.3	56993.4	60294.2	61010.4	64302.1	95790.3	43817.8	66446.7	68102.1	85311.3	72724.4	2.09699e+06	52277.3	611277	130946	39340.9	72574.2	54602.6	54365.6	858402	4.86875e+06	44418.4
pos-8.004_341.29199	2.04604e+06	3.06212e+06	1.26015e+06	2.5385e+06	2.85915e+06	5.59174e+06	597933	1.80936e+06	515132	2.47909e+06	2.69761e+06	2.9835e+06	1.80537e+06	839259	2.86183e+06	1.6918e+06	3.13111e+06	1.19651e+06	2.67112e+06	2.33769e+06	2.03386e+06	1.30507e+06	1.48845e+06	1.81022e+06
pos-9.384_707.50331	1.6756e+07	1.1349e+07	8.4975e+06	9.88797e+06	7.23863e+06	6.65473e+06	1.53158e+07	1.12897e+07	1.05212e+07	8.95884e+06	7.63381e+06	6.39248e+06	1.03354e+07	1.40117e+07	7.46723e+06	7.70105e+06	1.08898e+07	7.64822e+06	8.85081e+06	8.8549e+06	6.56477e+06	7.20335e+06	1.79758e+06	4.29917e+06
pos-0.747_188.15208	7.39012e+06	7.32787e+06	6.30631e+06	5.80185e+06	7.09715e+06	1.00144e+07	5.94773e+06	1.67053e+07	5.53906e+06	7.34618e+06	7.31529e+06	8.2238e+06	1.09355e+07	5.31549e+06	4.70499e+06	5.61398e+06	8.16786e+06	7.1778e+06	5.93377e+06	7.45938e+06	9.44855e+06	6.34108e+06	3.82486e+06	6.58986e+06
pos-9.062_512.37946	429707	272236	1.3988e+06	343219	217942	345363	439352	390279	249899	161868	243754	490027	4.05738e+06	1.18338e+06	919273	1.13725e+06	2.11181e+06	1.67034e+07	256575	259185	779020	434490	288931	433408
pos-0.754_437.9925	362813	701737	117077	73679.9	58824.3	3.43379e+06	37104	121205	35734.9	66301.8	35137.1	45786.5	230029	36598.7	32336.9	33602.2	328123	131565	1.07592e+07	40433.4	119967	38926.5	31467.2	49483.6
pos-1.823_175.03003	1.01938e+06	973281	1.3554e+06	853441	1.79498e+06	1.22097e+06	1.97774e+06	4.32444e+06	1.78934e+06	3.8841e+06	2.30989e+06	642493	2.03767e+06	1.2157e+06	1.26382e+06	1.62074e+06	3.48021e+06	1.70863e+06	1.62428e+06	2.292e+06	2.53227e+06	1.19324e+06	70916.8	1.62941e+06
pos-0.889_218.08961	6.10058e+06	5.39098e+06	6.57522e+06	4.92151e+06	4.44623e+06	5.93662e+06	7.99818e+06	6.16216e+06	3.60077e+06	2.74493e+06	5.05203e+06	4.20173e+06	2.86519e+06	7.01739e+06	4.28495e+06	4.49015e+06	3.38631e+06	2.67185e+06	7.00881e+06	9.53904e+06	4.35416e+06	6.03081e+06	1.99821e+06	5.39797e+06
pos-1.358_347.06224	3.30907e+06	3.30535e+06	8.14819e+06	1.16378e+07	1.65814e+07	2.44472e+06	4.55359e+06	5.42115e+06	2.18328e+06	3.28502e+06	6.26461e+06	7.83708e+06	2.01687e+06	1.115e+07	1.23421e+07	7.97728e+06	2.6169e+06	1.97974e+06	3.18582e+06	2.65994e+06	1.04716e+06	4.00434e+06	1.23161e+07	4.26614e+06
pos-4.78_444.27679	4.44331e+06	3.6612e+06	4.69176e+06	3.03645e+06	4.63243e+06	6.46899e+06	4.46299e+06	8.07247e+06	7.56327e+06	7.78916e+06	7.55831e+06	1.0652e+07	4.90867e+06	5.03219e+06	4.40757e+06	6.41049e+06	5.65608e+06	4.24826e+06	5.87814e+06	5.58457e+06	6.36031e+06	3.45176e+06	5.30975e+06	5.68768e+06
pos-6.021_236.21346	1.01766e+07	1.65323e+07	6.67836e+06	6.77474e+06	6.24345e+06	1.37047e+07	7.27787e+06	1.28555e+07	6.29051e+06	7.17025e+06	7.96721e+06	7.05203e+06	1.24562e+07	7.31457e+06	9.50886e+06	8.02901e+06	8.70763e+06	1.01317e+07	1.2722e+07	6.68639e+06	1.09776e+07	6.32086e+06	5.2698e+06	8.88227e+06
pos-3.621_502.29787	1.69269e+06	564794	767482	347050	1.60599e+07	1.50221e+06	842056	412531	872280	534064	1.65041e+07	370974	5.24184e+06	557006	424181	413909	1.31393e+06	1.84384e+06	1.4278e+06	286764	516818	331647	401093	401717
pos-4.867_171.16192	1.87902e+06	1.14735e+06	9.75602e+06	711073	707900	899539	846064	663083	1.00842e+06	1.03162e+06	742869	1.38031e+06	1.33012e+07	938060	1.2766e+06	1.36292e+06	2.76954e+06	1.65038e+07	1.10165e+06	1.437e+06	1.51985e+07	1.23792e+06	1.6393e+06	1.40446e+06
pos-1.248_195.0371	1.20316e+07	1.21139e+07	1.45648e+07	1.36799e+07	1.19086e+07	8.85464e+06	1.24062e+07	7.02052e+06	1.26828e+07	1.55957e+07	1.61541e+07	1.279e+07	9.61919e+06	9.78967e+06	1.38623e+07	1.54841e+07	1.54675e+07	9.84305e+06	7.67274e+06	1.26112e+07	8.70294e+06	1.62595e+07	1.64975e+07	1.33141e+07
pos-6.721_302.24498	717443	2.26166e+06	818072	612338	2.69145e+06	830083	832035	1.00312e+06	974957	892231	1.06909e+06	1.26087e+06	1.64856e+07	567975	2.34084e+06	1.79131e+06	1.22866e+06	2.5774e+06	1.1379e+06	447252	1.30595e+06	644152	1.21683e+06	1.33844e+06
pos-9.397_484.37262	617720	168574	592572	214956	156931	534467	189329	100928	190101	250932	931296	1.97043e+06	2.97627e+06	957019	1.14076e+06	1.19441e+06	1.94493e+06	1.64187e+07	391895	177160	1.03406e+06	228950	186564	448360
pos-1.356_103.04537	3.98929e+06	4.06742e+06	4.50558e+06	3.03598e+06	4.80236e+06	4.76988e+06	3.89978e+06	1.23925e+07	3.54748e+06	5.68823e+06	4.65987e+06	4.54859e+06	5.01872e+06	3.58811e+06	2.68279e+06	8.23909e+06	5.43587e+06	3.34634e+06	4.95974e+06	3.96997e+06	5.75575e+06	3.81177e+06	1.52966e+06	4.54215e+06
pos-0.753_218.07512	1.14217e+07	1.09662e+07	1.28629e+07	1.01368e+07	9.92368e+06	1.13732e+07	1.14143e+07	1.31407e+07	1.03306e+07	1.43484e+07	8.49089e+06	1.33366e+07	1.2728e+07	9.62351e+06	5.32017e+06	1.11328e+07	1.09633e+07	8.50852e+06	5.4113e+06	1.25984e+07	1.63774e+07	1.33521e+07	3.07083e+06	8.05431e+06
pos-3.498_340.17255	1.78144e+06	474728	318144	144814	462400	939943	587993	208435	291153	156176	1.63706e+07	132492	6.75878e+06	300308	197859	183204	932510	164793	1.24405e+06	155906	243599	226869	195254	173561
pos-9.627_390.27613	7.53315e+06	5.67747e+06	5.54932e+06	5.17115e+06	5.69449e+06	6.9475e+06	6.12734e+06	5.29879e+06	5.66205e+06	4.95907e+06	5.16313e+06	5.49561e+06	1.63604e+07	5.19356e+06	5.18681e+06	5.12897e+06	5.33357e+06	8.62093e+06	6.18015e+06	5.42944e+06	5.3611e+06	5.28399e+06	6.70756e+06	5.13932e+06
pos-6.069_432.24042	1.16165e+07	7.48246e+06	7.72671e+06	1.01341e+07	14720971	1.02849e+07	4.60172e+06	4.69904e+06	1.39119e+06	2.13773e+06	6.88496e+06	5.62372e+06	1.12113e+07	2.74181e+06	7.77595e+06	1.63542e+07	7.79778e+06	7.48865e+06	1.14437e+07	2.08153e+06	9.38281e+06	6.13359e+06	7.43565e+06	1.3812e+07
pos-0.658_200.03518	7.07933e+06	9.0973e+06	5.49354e+06	6.23245e+06	5.44295e+06	8.11062e+06	4.94699e+06	5.45848e+06	3.98786e+06	3.73697e+06	8.791e+06	5.09296e+06	7.67759e+06	4.62418e+06	6.79883e+06	4.96021e+06	5.55625e+06	5.5192e+06	9.26692e+06	6.65892e+06	5.49752e+06	6.09659e+06	4.98864e+06	6.49248e+06
pos-4.531_369.28709	375248	802731	381281	115613	639457	4.84886e+06	628499	1.60812e+06	408536	2.39818e+06	559873	1.36011e+06	584061	471039	475481	315070	932899	1.06893e+06	2.80684e+06	505970	519678	421714	2.27926e+06	1.59272e+06
pos-0.746_513.86701	2.68522e+06	4.52609e+06	3.80881e+06	3.73238e+06	3.47852e+06	3.81071e+06	4.45021e+06	5.74853e+06	2.82074e+06	7.44204e+06	4.66105e+06	4.19631e+06	4.64951e+06	4.43183e+06	3.6313e+06	5.04442e+06	5.10233e+06	4.83724e+06	1.98223e+06	5.37401e+06	5.65904e+06	4.49773e+06	5.06503e+06	3.49564e+06
pos-9.529_516.36274	1.19696e+07	1.35539e+07	1.36078e+07	1.52423e+07	1.23561e+07	1.62666e+07	1.24097e+07	1.23511e+07	1.45707e+07	1.30359e+07	8.02986e+06	1.20639e+07	1.05648e+07	1.20377e+07	1.18381e+07	1.38498e+07	1.43995e+07	1.28044e+07	1.35573e+07	1.40587e+07	1.30059e+07	1.42585e+07	1.44119e+07	1.27612e+07
pos-0.726_326.04356	2.78561e+06	4.01099e+06	3.5734e+06	3.20849e+06	3.18338e+06	4.01144e+06	3.45955e+06	8.84483e+06	3.47351e+06	5.95262e+06	4.74925e+06	5.43997e+06	5.60386e+06	3.29453e+06	2.00879e+06	3.73483e+06	5.00263e+06	4.14028e+06	2.01826e+06	4.27871e+06	7.22671e+06	4.97355e+06	1.20206e+06	3.70112e+06
pos-8.191_196.14579	1.44705e+06	1.13866e+06	2.03014e+06	4.51753e+06	2.051e+06	4.36249e+06	2.89044e+06	4.04213e+06	567904	907405	654291	821408	1.49789e+06	941078	1.82944e+06	2.07502e+06	423752	436333	923757	651906	1.51421e+06	3.32727e+06	2.62341e+06	1.16768e+06
pos-0.719_518.15839	89139.4	269202	16032.2	24961.1	14771.4	5.30228e+06	16813.4	21641.1	14614.1	14820.1	14257.9	16902.6	55631.4	12307	18670.8	13303.4	100175	46196.7	1.61161e+07	16638.3	26617.5	13745.2	14190.3	15663
pos-6.722_618.30803	2.08983e+06	5.21083e+06	2.07021e+06	6.87918e+06	6.44581e+06	1.74632e+06	2.20785e+06	4.32028e+06	2.26418e+06	2.88711e+06	5.69578e+06	3.01802e+06	5.09149e+06	2.26925e+06	6.50775e+06	3.82419e+06	5.80678e+06	4.21718e+06	5.56823e+06	2.80128e+06	3.08908e+06	4.26406e+06	4.75646e+06	2.46973e+06
pos-6.316_189.11494	622359	4.87418e+06	3.65823e+06	857431	937140	6.65817e+06	2.07014e+06	7.45933e+06	7.86551e+06	7.1154e+06	2.03154e+06	1.02569e+07	1.73395e+06	7.50062e+06	1.00625e+06	3.11206e+06	1.3778e+06	2.23056e+06	2.25989e+06	6.70049e+06	2.12397e+06	2.01807e+06	2.33125e+06	1.4658e+06
pos-3.543_384.1985	1.12216e+06	299453	223313	114984	296917	403043	273987	133886	239119	159007	16049383	74208.8	5.14757e+06	195576	132534	125317	617342	137952	825374	107666	182912	108555	127314	78487.4
pos-0.751_409.84006	3.61123e+06	3.65958e+06	3.74577e+06	3.16749e+06	5.48663e+06	3.73479e+06	3.59309e+06	7.82717e+06	2.72318e+06	3.57976e+06	3.957e+06	3.0877e+06	4.53296e+06	4.09804e+06	3.19148e+06	3.71581e+06	3.88422e+06	3.18036e+06	4.64124e+06	4.6399e+06	3.56987e+06	3.13901e+06	3.48123e+06	3.78259e+06
pos-0.75_176.11534	3.59455e+06	3.90413e+06	3.42029e+06	3.34584e+06	2.47059e+06	2.05507e+06	2.15718e+06	4.76285e+06	2.80098e+06	3.77736e+06	2.38069e+06	2.77221e+06	4.358e+06	4.5169e+06	2.6188e+06	3.62783e+06	3.06563e+06	1.7296e+06	2.16479e+06	2.4486e+06	3.89834e+06	5.59595e+06	1.98689e+06	2.91117e+06
pos-5.647_279.25549	3.85313e+06	4.18978e+06	5.28278e+06	6.33233e+06	5.38567e+06	3.80819e+06	6.82969e+06	3.91837e+06	8.94053e+06	8.13696e+06	3.81615e+06	5.16021e+06	9.50339e+06	3.45993e+06	3.82966e+06	1.05053e+07	4.99587e+06	6.49458e+06	8.26257e+06	2.36995e+06	4.0135e+06	3.1447e+06	3.41435e+06	3.01796e+06
pos-9.396_479.41745	1.05906e+06	406869	798700	435407	448458	510713	395785	174232	403609	762209	1.21959e+06	2.39254e+06	4.5125e+06	1.31381e+06	1.4634e+06	1.32416e+06	2.69956e+06	1.59856e+07	696053	252121	1.09957e+06	322199	360845	372543
pos-3.487_274.13408	1.42432e+06	1.09183e+06	2.72245e+06	1.12965e+06	1.08648e+06	452878	1.07066e+06	280260	122604	517286	258296	234350	91995.8	296663	470291	347795	226444	395462	226487	359267	152895	227466	181734	400218
pos-6.757_264.24469	7.24821e+06	1.20568e+07	6.77812e+06	6.21353e+06	4.84008e+06	1.08367e+07	5.33309e+06	8.34569e+06	6.54426e+06	7.03138e+06	6.85389e+06	6.50748e+06	8.05355e+06	4.51025e+06	8.28383e+06	5.87467e+06	6.13756e+06	6.54104e+06	9.06808e+06	5.94321e+06	5.86275e+06	5.09561e+06	4.30468e+06	6.8626e+06
pos-4.809_201.1149	9.17044e+06	4.44543e+06	6.40356e+06	1.59416e+07	8.02299e+06	9.04547e+06	1.02748e+07	6.07692e+06	7.06383e+06	8.36533e+06	6.59896e+06	5.18627e+06	6.00626e+06	8.69577e+06	7.51546e+06	6.7062e+06	6.00998e+06	9.20625e+06	9.30458e+06	1.04141e+07	7.68046e+06	7.17773e+06	1.05572e+07	3.44188e+06
pos-9.097_490.36513	401216	91876.4	1.14176e+06	313585	170528	393624	363334	354092	140506	139405	211215	358525	2.53036e+06	1.04304e+06	861392	1.17657e+06	2.06943e+06	1.59026e+07	251373	70872.6	664536	365477	330155	334957
pos-8.282_271.21401	2.5195e+06	1.84086e+06	2.28351e+06	3.83005e+06	2.60692e+06	4.36584e+06	3.60367e+06	5.04959e+06	876633	1.35481e+06	1.28676e+06	1.06998e+06	2.94492e+06	1.01014e+06	1.97215e+06	2.36181e+06	1.40377e+06	1.00322e+06	1.06164e+06	872611	2.51063e+06	3.12317e+06	1.93937e+06	1.79274e+06
pos-0.89_201.06291	5.69636e+06	5.12425e+06	6.23381e+06	4.53761e+06	4.10056e+06	5.5203e+06	7.7807e+06	5.64349e+06	3.28131e+06	2.4155e+06	4.78533e+06	3.85007e+06	2.42664e+06	6.62736e+06	3.94991e+06	4.22819e+06	3.21089e+06	2.36903e+06	6.91268e+06	9.26004e+06	4.13726e+06	5.67463e+06	1.89828e+06	5.20329e+06
pos-4.18_419.25666	7.52157e+06	2.81282e+06	2.13902e+06	7.58612e+06	1.00914e+07	2.32012e+06	9.71814e+06	3.76525e+06	1.97513e+06	3.86639e+06	1.14154e+07	5.61851e+06	1.09188e+07	5.14383e+06	8.68937e+06	1.5873e+07	6.76385e+06	7.94109e+06	8.23332e+06	4.19026e+06	9.61809e+06	7.77818e+06	5.30521e+06	8.96473e+06
pos-8.611_216.13819	1.38743e+07	1.18382e+07	7.47046e+06	1.34184e+07	1.26792e+07	1.34986e+07	1.2369e+07	9.35447e+06	9.56267e+06	1.16256e+07	1.36357e+07	1.33306e+07	1.15399e+07	1.06859e+07	1.06804e+07	1.58492e+07	1.30635e+07	1.1909e+07	1.52529e+07	1.10522e+07	1.10916e+07	1.16127e+07	1.2622e+07	1.37339e+07
pos-0.89_84.02097	7.10573e+06	4.53441e+06	4.47531e+06	4.3868e+06	4.70782e+06	4.66758e+06	5.18409e+06	5.23396e+06	3.34975e+06	5.15515e+06	1.01501e+07	4.71747e+06	6.59164e+06	4.79608e+06	4.29244e+06	3.89849e+06	5.01441e+06	5.84059e+06	8.85791e+06	7.74585e+06	8.79984e+06	4.17413e+06	5.20661e+06	4.57284e+06
pos-5.487_573.25024	677760	1.08554e+06	1.73076e+06	3.3858e+06	4.52311e+06	1.25085e+06	1.62248e+06	2.50908e+06	1.58678e+06	8.07898e+06	1.41176e+06	2.34139e+06	1.4963e+06	3.95561e+06	5.5904e+06	4.48654e+06	3.35068e+06	3.67595e+06	1.61198e+06	2.03224e+06	3.05448e+06	4.30698e+06	601741	2.31456e+06
pos-0.654_132.967	961988	1.16757e+06	1.34252e+06	921477	1.02169e+06	1.00554e+06	2.25133e+06	985812	1.32538e+06	1.59068e+06	1.57069e+07	804505	2.80635e+06	936259	992253	1.66202e+06	3.15167e+06	1.08989e+06	848717	1.12494e+06	1.24981e+06	903671	1.76489e+06	1.06515e+06
pos-6.237_547.36291	1.00157e+06	1.80755e+06	1.77908e+06	3.64146e+06	2.84126e+06	1.25062e+06	1.28137e+06	3.616e+06	1.32219e+06	4.41266e+06	1.38823e+06	2.01041e+06	2.03938e+06	2.55372e+06	3.49357e+06	3.00113e+06	4.20891e+06	2.70287e+06	1.37821e+06	1.58682e+06	2.06861e+06	3.28975e+06	1.0015e+06	1.2728e+06
pos-1.35_71.07338	4.82357e+06	6.57677e+06	5.86299e+06	4.38009e+06	7.59027e+06	8.00904e+06	5.15177e+06	1.25551e+07	5.75299e+06	9.75452e+06	7.66416e+06	9.67036e+06	6.07818e+06	5.12996e+06	4.0329e+06	5.93197e+06	8.4715e+06	4.28938e+06	6.43089e+06	6.23503e+06	7.43432e+06	4.3497e+06	2.84309e+06	4.92047e+06
pos-0.901_173.03097	3.59668e+06	2.95918e+06	2.60651e+06	1.39076e+06	2.39933e+06	4.00653e+06	3.14402e+06	1.07893e+07	3.95963e+06	4.57973e+06	4.20315e+06	3.0805e+06	7.15981e+06	1.09311e+06	1.91686e+06	2.29649e+06	5.57572e+06	5.97405e+06	2.50015e+06	6.85655e+06	6.0939e+06	2.16752e+06	84477.1	4.33028e+06
pos-7.08_376.21417	1.46875e+07	1.37749e+07	9.73274e+06	1.3269e+07	1.55622e+07	1.42684e+07	1.42972e+07	8.82052e+06	7.1908e+06	8.10068e+06	9.41051e+06	1.21746e+07	1.38012e+07	1.06329e+07	1.0956e+07	1.42603e+07	1.50185e+07	1.06182e+07	1.23736e+07	1.07565e+07	1.36272e+07	1.1512e+07	1.33651e+07	1.1629e+07
pos-1.355_159.12567	116598	563628	245123	200595	82521.7	294827	137100	302535	149771	224204	516495	206974	216023	126660	95585.3	250970	211433	158755	540447	165317	598805	154949	221781	265185
pos-7.215_223.12797	5.22794e+06	5.46228e+06	5.71934e+06	6.53238e+06	7.2355e+06	8.44439e+06	6.46108e+06	4.53536e+06	5.68999e+06	8.42855e+06	6.33602e+06	6.50255e+06	1.01126e+07	1.10899e+07	7.39313e+06	1.55028e+07	9.07193e+06	8.96106e+06	1.41009e+07	6.67232e+06	6.16196e+06	5.05624e+06	7.47132e+06	1.02299e+07
pos-6.484_481.31588	1.0126e+06	2.62417e+06	1.20857e+06	2.94682e+06	2.43637e+06	1.21405e+06	1.46898e+06	2.68745e+06	1.46554e+06	2.70921e+06	2.93387e+06	2.0798e+06	1.87529e+06	1.99241e+06	2.83676e+06	2.36546e+06	4.15627e+06	2.93562e+06	1.78065e+06	1.62541e+06	1.58126e+06	1.90031e+06	970224	1.69979e+06
pos-0.886_148.00465	3.32475e+06	3.36514e+06	2.45263e+06	2.0893e+06	2.62938e+06	1.9217e+06	2.44853e+06	2.33987e+06	2.15692e+06	1.51285e+06	2.86533e+06	2.2692e+06	3.61325e+06	2.58336e+06	1.54353e+07	2.11836e+06	2.72809e+06	1.95689e+06	2.69169e+06	2.58581e+06	1.64602e+06	3.58393e+06	4.61296e+06	3.00304e+06
pos-7.431_339.2764	2.34613e+06	2.63031e+06	474193	2.73863e+06	2.87107e+06	4.05828e+06	692080	5.71432e+06	1.40398e+06	4.79457e+06	2.90492e+06	4.23514e+06	6.20213e+06	1.843e+06	1.94744e+06	3.74546e+06	4.34053e+06	6.52419e+06	3.12322e+06	2.55975e+06	1.82935e+06	3.61561e+06	537659	4.34305e+06
pos-0.863_168.02782	672284	915162	696958	531411	901867	1.96164e+06	932820	2.0105e+06	805418	1.11602e+06	1.5943e+06	793580	782058	798835	482585	672387	1.24786e+06	762715	2.60529e+06	801382	1.07027e+06	681228	806432	683055
pos-0.895_152.03306	4.96329e+06	1.42244e+07	4.11986e+06	3.62645e+06	4.22248e+06	8.18158e+06	3.69613e+06	1.05676e+07	6.39496e+06	4.2109e+06	1.08946e+07	3.38779e+06	5.52853e+06	2.84185e+06	5.16943e+06	4.13612e+06	6.02919e+06	7.45222e+06	1.05822e+07	4.68026e+06	4.85898e+06	2.47784e+06	1.22017e+06	6.79542e+06
pos-5.992_206.1666	9.45327e+06	1.23312e+07	8.85091e+06	7.38977e+06	6.86073e+06	1.27144e+07	9.56286e+06	1.26558e+07	6.81949e+06	8.01995e+06	8.28115e+06	8.08125e+06	1.53129e+07	7.57322e+06	5.03704e+06	1.09019e+07	5.96904e+06	1.30188e+07	1.12093e+07	4.50796e+06	8.33049e+06	4.66035e+06	3.83825e+06	6.39971e+06
pos-3.802_212.10559	374518	249442	1.70436e+06	350992	288229	288611	185744	114287	517146	130715	160181	448121	85173.1	127934	126300	121619	221840	337161	285342	129560	91195.9	48805.2	107313	236710
pos-4.193_180.15094	5.6861e+06	4.38437e+06	3.42872e+06	2.34289e+06	2.23143e+06	3.7097e+06	3.53298e+06	3.03061e+06	1.98702e+06	2.08046e+06	2.04092e+06	3.57921e+06	2.98143e+06	1.71403e+06	1.40012e+06	1.81556e+06	2.94224e+06	2.29993e+06	2.4435e+06	2.92218e+06	4.68658e+06	1.62976e+06	1.1096e+06	3.34315e+06
pos-0.881_203.079	5.56986e+06	5.18704e+06	6.42354e+06	5.64768e+06	5.79796e+06	4.19017e+06	5.22404e+06	6.65788e+06	3.60144e+06	5.67422e+06	7.87463e+06	6.93986e+06	6.36361e+06	5.9679e+06	5.2345e+06	4.30278e+06	5.49178e+06	3.10354e+06	3.42237e+06	4.37077e+06	5.93072e+06	4.63769e+06	6.71845e+06	5.94163e+06
pos-5.615_504.30412	3.00273e+06	2.80204e+06	2.06548e+06	3.71339e+06	4.15034e+06	2.32253e+06	3.05725e+06	3.99524e+06	3.18762e+06	2.67397e+06	1.48093e+06	2.44253e+06	2.38511e+06	2.81218e+06	2.4051e+06	4.23947e+06	3.12651e+06	2.35903e+06	1.63585e+06	2.37987e+06	2.70815e+06	1.77015e+06	1.99432e+06	2.39324e+06
pos-5.304_252.20835	7.28231e+06	1.04358e+07	7.55005e+06	5.69059e+06	6.93745e+06	9.05605e+06	8.5268e+06	1.12327e+07	6.00811e+06	8.05438e+06	6.62428e+06	6.51526e+06	1.50599e+07	5.44007e+06	4.70485e+06	8.30962e+06	6.21847e+06	1.10149e+07	8.4718e+06	5.09829e+06	8.56302e+06	3.9767e+06	3.20868e+06	5.85388e+06
pos-1.366_228.14672	280821	881432	152265	236961	105853	7.40732e+06	146876	671419	144028	430346	537420	364530	2.62005e+06	106442	133112	232196	1.72316e+06	570043	6.72227e+06	192157	506740	149136	564502	429831
pos-5.222_451.26905	208952	404837	304762	853313	850552	371605	376775	732100	469614	2.24387e+06	331696	698053	637604	542921	1.60835e+06	921027	1.7645e+06	770623	485695	622507	326073	750985	293371	674755
pos-6.995_306.25502	1.84849e+06	3.02233e+06	1.51196e+06	6.24309e+06	1.84034e+06	3.45763e+06	1.80808e+06	2.71622e+06	7.21951e+06	6.27952e+06	4.07498e+06	6.36884e+06	2.73318e+06	1.48289e+07	9.619e+06	1.13142e+07	7.77734e+06	2.63628e+06	2.05083e+06	5.12419e+06	3.90799e+06	9.48976e+06	6.37552e+06	3.79158e+06
pos-0.902_327.12834	168358	101702	84453	74159.3	88642.6	233128	127858	186103	123229	164990	96704	130890	101059	7.87242e+06	362983	3.37548e+06	143211	64041.2	120484	151996	103875	4.69846e+06	1.47866e+07	111383
pos-7.95_278.22364	576437	653435	479128	670201	503818	1.47705e+07	1.6238e+06	1.11928e+06	620710	710299	636224	828883	838743	857848	734059	1.33045e+06	621751	1.04969e+06	738291	620506	504208	699363	524560	607844
pos-0.716_163.07416	739665	1.37112e+06	112209	237193	82614.7	6.24049e+06	170953	187573	77929.1	94781.9	89716.4	139050	438982	95483.6	75588.4	64612.6	616324	286377	1.47367e+07	97756.3	344025	133348	66894.2	110542
pos-5.503_280.23958	3.61297e+06	8.04184e+06	6.30492e+06	3.60502e+06	3.64256e+06	7.19687e+06	6.49168e+06	3.86092e+06	3.65656e+06	3.51637e+06	2.55477e+06	5.04541e+06	5.74566e+06	3.25273e+06	2.58789e+06	4.04395e+06	2.26216e+06	4.52606e+06	4.11701e+06	1.97336e+06	2.91607e+06	1.93753e+06	1.06023e+06	2.93889e+06
pos-5.357_360.26549	5.04217e+06	5.79755e+06	4.33294e+06	5.90018e+06	8.22372e+06	4.92342e+06	3.45324e+06	1.05664e+07	5.62644e+06	6.993e+06	4.66242e+06	7.21203e+06	9.12489e+06	4.65475e+06	6.81122e+06	6.38309e+06	5.60223e+06	7.5085e+06	6.40154e+06	3.64006e+06	5.14379e+06	5.51129e+06	4.93933e+06	6.41618e+06
pos-6.304_254.22403	3.86522e+06	8.77293e+06	2.70261e+06	4.68512e+06	2.41985e+06	7.96194e+06	3.13188e+06	6.4976e+06	2.72672e+06	5.7482e+06	3.2977e+06	3.06974e+06	5.55227e+06	2.98283e+06	4.60106e+06	4.56318e+06	5.52348e+06	5.17762e+06	6.6538e+06	3.26308e+06	4.1344e+06	4.16477e+06	2.04216e+06	3.85348e+06
pos-5.954_252.20841	6.27362e+06	1.27063e+07	4.95739e+06	7.80348e+06	7.48555e+06	1.10669e+07	4.77918e+06	1.2677e+07	6.45849e+06	9.60983e+06	5.86685e+06	4.15098e+06	1.26777e+07	6.69454e+06	6.57395e+06	1.10138e+07	4.86733e+06	1.46723e+07	1.26368e+07	6.22396e+06	7.38309e+06	5.69026e+06	2.3928e+06	7.26764e+06
pos-0.89_142.11084	2.9523e+06	3.60938e+06	3.04364e+06	2.39327e+06	2.80857e+06	4.22096e+06	2.96652e+06	3.85326e+06	2.44641e+06	4.09528e+06	2.95388e+06	3.10989e+06	2.68984e+06	2.90944e+06	2.2617e+06	2.13228e+06	2.69782e+06	2.81791e+06	4.94102e+06	3.83124e+06	3.69571e+06	2.68383e+06	1.74842e+06	3.19475e+06
pos-4.997_326.00015	1.40438e+07	1.32545e+07	1.2859e+07	1.32361e+07	1.2257e+07	1.24304e+07	1.46088e+07	1.3615e+07	1.28073e+07	1.30263e+07	1.28304e+07	1.13772e+07	1.29882e+07	1.34731e+07	1.29288e+07	1.29021e+07	1.38388e+07	1.27926e+07	1.42203e+07	1.22834e+07	1.27732e+07	1.25649e+07	1.26494e+07	1.30668e+07
pos-4.803_385.31845	1.0592e+06	2.61508e+06	3.95733e+06	5.97851e+06	2.70412e+06	1.50683e+06	1.95151e+06	2.93191e+06	1.64585e+06	3.1654e+06	3.90022e+06	1.56318e+06	874717	1.64603e+06	2.42687e+06	1.57251e+06	319153	99892.3	3.02482e+06	2.58167e+06	2.13542e+06	1.99362e+06	1.44964e+06	803397
pos-0.757_278.07732	382105	859235	65579.3	132952	63541.5	3.19137e+06	65262.3	158103	56200.3	108434	84908.7	105192	501377	64373.6	49196.8	59103.1	715372	259832	1.45064e+07	66349.3	246663	68467.9	69875.1	72812.8
pos-9.554_348.17552	1.2327e+07	8.28335e+06	7.55041e+06	8.42606e+06	8.26317e+06	7.43239e+06	1.44988e+07	1.01067e+07	8.9246e+06	8.03384e+06	8.72438e+06	8.92734e+06	1.04534e+07	9.09556e+06	7.72238e+06	8.71297e+06	8.32589e+06	1.02728e+07	1.07456e+07	8.58203e+06	8.56332e+06	7.08046e+06	8.73334e+06	7.71631e+06
pos-0.655_144.9467	738440	1.14336e+06	1.22237e+06	813088	953463	811296	1.95075e+06	582107	1.11926e+06	1.44834e+06	1.44547e+07	735761	2.70272e+06	1.07261e+06	893550	1.3244e+06	3.1253e+06	1.10768e+06	968091	965196	1.16329e+06	1.00874e+06	1.25201e+06	766243
pos-6.357_350.15355	3.28281e+06	7.68511e+06	4.07189e+06	4.54266e+06	3.578e+06	4.87904e+06	6.99957e+06	3.75828e+06	4.77537e+06	4.58709e+06	3.09306e+06	4.54926e+06	9.17575e+06	1.1317e+07	1.4424e+07	9.29512e+06	2.76376e+06	5.897e+06	9.45091e+06	4.04763e+06	5.30889e+06	7.66824e+06	3.9841e+06	2.67951e+06
pos-0.759_122.58665	3.08588e+06	4.31209e+06	3.20266e+06	5.21805e+06	4.45714e+06	5.39511e+06	4.55834e+06	5.13552e+06	3.77348e+06	4.73567e+06	3.59582e+06	4.57587e+06	2.73392e+06	3.95494e+06	2.50091e+06	2.87819e+06	4.67263e+06	3.34783e+06	6.36908e+06	4.57761e+06	4.38922e+06	2.07191e+06	1.10192e+06	2.63007e+06
pos-0.895_101.12032	490660	482618	558019	436309	462613	1.72879e+06	403447	733420	1.44976e+06	545213	1.06207e+06	461820	337021	467407	1.44143e+07	458120	971182	836505	738332	467207	807736	497644	566174	758255
pos-9.405_440.34669	582140	257832	566199	169730	133325	737080	231929	248317	380645	1.00156e+06	897270	2.09495e+06	2.64096e+06	1.2106e+06	1.15975e+06	998237	1.4569e+06	1.43894e+07	577457	287460	1.03955e+06	287398	255422	557364
pos-4.78_222.13849	3.724e+06	3.67628e+06	3.99271e+06	3.50322e+06	4.38126e+06	5.51818e+06	7.11888e+06	6.07016e+06	6.80343e+06	6.59753e+06	6.93857e+06	1.00136e+07	3.62702e+06	4.31304e+06	3.5177e+06	5.85498e+06	5.17252e+06	5.10201e+06	4.94777e+06	4.65157e+06	5.83837e+06	4.02954e+06	4.50509e+06	5.32722e+06
pos-4.746_301.29739	5.99629e+06	1.12885e+07	2.99457e+06	4.15058e+06	3.20039e+06	4.18557e+06	3.0388e+06	3.35864e+06	1.36333e+06	3.36898e+06	3.9536e+06	1.97812e+06	3.15672e+06	1.87061e+06	1.85375e+06	1.94283e+06	2.673e+06	3.09422e+06	4.14376e+06	3.15224e+06	1.87565e+06	4.42682e+06	2.84581e+06	3.46404e+06
pos-1.011_216.01091	6.36206e+06	5.3385e+06	6.60799e+06	4.01895e+06	7.4118e+06	8.57334e+06	8.81271e+06	1.19916e+07	5.51103e+06	7.78888e+06	6.14105e+06	5.09435e+06	9.19998e+06	6.59315e+06	4.21088e+06	5.6949e+06	5.81387e+06	6.74984e+06	14001317	6.48065e+06	6.64777e+06	4.09105e+06	3.00035e+06	6.11123e+06
pos-7.914_308.2707	87349.5	209722	966237	179172	287388	1.42505e+07	1.89105e+06	532375	870318	308536	535446	407002	109302	4.47921e+06	1.54489e+06	1.42697e+06	129967	194142	1.22088e+06	134769	102694	3.6435e+06	117220	103223
pos-5.785_308.23441	3.31078e+06	1.87576e+06	1.97026e+06	1.33573e+06	663754	1.75871e+06	483825	406552	1.02592e+06	401194	2.70102e+06	2.5222e+06	1.59123e+06	241744	1.90109e+06	696069	3.93323e+06	1.42203e+07	5.10538e+06	1.65527e+06	1.2781e+07	811393	294073	1.182e+07
pos-0.918_141.94039	2.36502e+06	3.09214e+06	2.21683e+06	2.1901e+06	2.26189e+06	3.46231e+06	2.347e+06	4.03999e+06	1.65693e+06	3.89438e+06	2.58474e+06	2.57451e+06	2.58349e+06	2.06473e+06	1.33788e+06	2.61126e+06	2.83639e+06	2.85042e+06	2.97344e+06	2.87542e+06	2.90197e+06	2.54862e+06	1.45158e+06	2.61938e+06
pos-0.862_364.09719	230783	538101	480615	329643	229254	300405	402680	333430	207538	321680	7.17853e+06	240017	1.4445e+06	772826	1.17157e+06	487940	541399	354622	547539	340320	332334	377003	419697	482511
pos-4.68_444.27682	5.24758e+06	4.85091e+06	5.39036e+06	4.01297e+06	5.44692e+06	5.98189e+06	6.283e+06	8.93308e+06	8.04509e+06	8.54378e+06	7.89852e+06	1.19136e+07	6.06094e+06	5.90102e+06	5.15366e+06	8.45045e+06	7.36148e+06	5.37875e+06	6.34173e+06	6.1696e+06	7.37414e+06	4.60312e+06	6.563e+06	7.14079e+06
pos-0.786_149.10486	293345	91415.7	1.31449e+06	514723	281147	3.29705e+06	79723.2	125204	101659	100604	84982.8	80136.2	1.66035e+06	75692.6	123516	77283.6	81761.6	122417	177478	84910.1	1.89738e+06	56089.2	806920	129983
pos-7.293_407.36004	6.75876e+06	9.51805e+06	8.42138e+06	4.52013e+06	4.57587e+06	1.24545e+07	7.25618e+06	8.04577e+06	6.6739e+06	8.4734e+06	5.56381e+06	5.29278e+06	9.68871e+06	5.8904e+06	6.22307e+06	7.026e+06	5.83959e+06	9.1294e+06	9.69034e+06	7.34755e+06	7.58602e+06	5.79171e+06	6.04361e+06	6.39463e+06
pos-4.61_228.17203	7.15949e+06	5.62031e+06	5.24124e+06	5.70549e+06	5.27299e+06	8.32572e+06	5.87808e+06	6.96588e+06	3.96043e+06	4.26059e+06	4.46038e+06	4.89271e+06	6.40495e+06	3.47534e+06	4.01915e+06	5.11266e+06	6.12403e+06	4.9614e+06	4.3433e+06	3.90069e+06	6.58649e+06	4.38882e+06	4.31643e+06	6.10047e+06
pos-9.766_185.9732	1.09139e+07	1.04082e+07	3.75798e+06	1.18728e+07	3.79782e+06	1.1834e+07	1.14936e+07	1.04351e+07	1.11869e+07	9.97507e+06	1.11616e+07	1.08165e+07	1.10712e+07	3.74475e+06	4.0204e+06	1.03521e+07	3.09371e+06	1.1408e+07	1.23157e+07	1.07357e+07	4.14842e+06	1.07837e+07	1.06053e+07	2.82781e+06
pos-5.045_386.18505	1.28919e+06	6.78086e+06	1.20571e+06	2.32491e+06	1.20604e+06	1.42243e+06	78733.5	76576.8	99439.4	92739.4	69342.8	85076.8	93037.1	1.35714e+06	53843.8	70974	81580.9	79626.1	4.69117e+06	863045	1.15449e+07	927467	4.91193e+06	5.87681e+06
pos-6.032_481.35271	1.71574e+06	3.68506e+06	3.01091e+06	3.48974e+06	1.0379e+07	4.08493e+06	2.18447e+06	6.14407e+06	2.31554e+06	5.1194e+06	7.77515e+06	3.5347e+06	4.86485e+06	3.88505e+06	5.90641e+06	4.1151e+06	8.45529e+06	3.84048e+06	1.40316e+07	3.56723e+06	4.97113e+06	3.45876e+06	4.62772e+06	4.14197e+06
pos-0.768_255.09806	313883	721663	40626	101982	20731.9	2.45812e+06	21528.9	118056	27899.6	59716.1	39516.3	79128.8	496675	49236.5	20600.5	17632.1	615590	265261	8.09412e+06	29131.6	181317	36727.8	41908.7	55011.3
pos-3.184_231.14653	2.9841e+06	4.00432e+06	8.95756e+06	2.17162e+06	9.20294e+06	1.09103e+07	1.07284e+07	1.33743e+07	4.99567e+06	1.3934e+07	4.54148e+06	3.93613e+06	5.0953e+06	1.07906e+07	3.99093e+06	6.32684e+06	7.46285e+06	4.53302e+06	1.02521e+07	6.87036e+06	5.90669e+06	2.95642e+06	5.47427e+06	6.94384e+06
pos-4.001_412.21783	3.14332e+06	4.92639e+06	557959	1.84586e+06	1.84152e+06	2.23415e+06	6.3744e+06	4.11929e+06	3.57596e+06	9.10838e+06	3.45382e+06	3.24575e+06	5.12836e+06	1.05539e+07	1.31443e+07	1.15738e+07	1.39039e+07	5.60631e+06	9.48992e+06	1.23637e+07	8.55232e+06	5.83438e+06	5.15851e+06	6.62115e+06
pos-7.796_859.65734	180063	664514	1.83572e+06	356695	271709	412806	829430	497909	295239	822629	259008	211181	270389	291565	209050	194845	278614	204057	1.08534e+06	462506	469306	533914	2.3691e+06	1.38646e+07
pos-5.67_306.21864	8.7888e+06	7.44534e+06	8.25964e+06	3.46982e+06	4.62684e+06	4.80286e+06	2.32043e+06	1.36044e+06	3.72989e+06	1.52894e+06	4.77081e+06	8.51133e+06	7.79289e+06	2.49458e+06	2.62289e+06	3.19008e+06	5.03174e+06	9.4009e+06	9.29175e+06	3.19915e+06	1.03887e+07	3.32717e+06	7.49096e+06	4.14177e+06
pos-4.679_222.13853	5.09614e+06	4.67276e+06	5.28321e+06	3.94748e+06	5.27688e+06	5.71893e+06	6.04123e+06	8.46094e+06	8.00511e+06	8.66027e+06	7.90501e+06	1.1896e+07	5.50579e+06	5.80936e+06	4.8651e+06	8.24818e+06	7.30442e+06	5.46591e+06	6.12802e+06	6.14533e+06	7.22691e+06	4.68388e+06	6.28735e+06	7.00132e+06
pos-3.176_117.05762	4.38666e+06	3.65366e+06	3.65906e+06	4.07288e+06	4.45622e+06	4.61096e+06	3.68936e+06	1.09955e+07	3.20774e+06	6.39382e+06	4.21153e+06	4.8372e+06	5.15438e+06	3.15134e+06	2.61462e+06	3.42886e+06	4.50786e+06	3.84493e+06	4.60219e+06	4.21511e+06	7.19862e+06	4.59533e+06	2.10397e+06	3.72547e+06
pos-9.821_124.03024	1.22831e+07	1.22307e+07	1.19298e+07	1.22335e+07	1.06678e+07	1.21739e+07	1.18043e+07	1.12237e+07	1.23694e+07	1.16147e+07	1.1559e+07	1.17265e+07	1.15312e+07	1.10083e+07	1.25712e+07	1.11315e+07	1.12913e+07	1.22864e+07	1.25491e+07	1.12495e+07	1.18321e+07	1.18676e+07	1.24652e+07	1.21546e+07
pos-7.921_338.28127	1.03674e+06	3.61413e+06	1.11642e+06	2.07324e+06	4.33396e+06	2.39408e+06	1.05801e+06	3.18721e+06	1.02263e+06	1.31409e+06	3.11558e+06	3.72219e+06	1.36534e+07	1.34845e+06	3.4108e+06	3.68695e+06	2.60638e+06	3.16943e+06	2.41277e+06	380789	1.95658e+06	1.0287e+06	2.68982e+06	1.98667e+06
pos-6.199_371.33915	4.02425e+06	4.23025e+06	5.17254e+06	5.41526e+06	6.20486e+06	4.59678e+06	5.14922e+06	3.77962e+06	4.7998e+06	5.30466e+06	3.47196e+06	3.19715e+06	6.633e+06	2.61532e+06	3.195e+06	5.64591e+06	3.57125e+06	3.75355e+06	4.38732e+06	2.77344e+06	4.03822e+06	3.16103e+06	3.48194e+06	3.28683e+06
pos-4.139_324.2406	177954	1.04477e+07	263852	441526	8.69198e+06	305428	1.25797e+06	99797.8	496020	4.68492e+06	583723	139854	263840	1.65651e+06	193910	594947	390590	330478	689945	118939	219532	211392	165167	477644
pos-0.807_282.01083	802228	575239	958921	1.38041e+06	1.12261e+06	772405	1.36039e+06	6.09182e+06	1.90175e+06	1.62441e+06	3.26275e+06	771120	6.51079e+06	1.53846e+06	1.14982e+06	1.70463e+06	1.02261e+07	2.98213e+06	1.69095e+06	1.0247e+06	3.74195e+06	2.97626e+06	2.1008e+06	1.17788e+06
pos-9.841_173.94899	1.05367e+07	8.961e+06	7.98086e+06	1.03706e+07	8.51544e+06	1.03173e+07	1.05773e+07	1.12309e+07	1.0749e+07	1.1147e+07	1.12117e+07	1.09104e+07	8.71537e+06	9.15358e+06	9.83092e+06	1.12438e+07	1.0687e+07	7.89086e+06	9.50718e+06	9.62052e+06	1.16838e+07	1.06104e+07	1.21269e+07	6.72356e+06
pos-8.191_223.15679	1.07687e+06	1.01232e+06	1.8605e+06	4.0284e+06	2.26469e+06	3.46848e+06	2.36524e+06	4.18397e+06	541742	849931	547538	807194	1.40411e+06	670482	1.82779e+06	2.13535e+06	430946	469247	475175	511056	1.30014e+06	3.69012e+06	2.13264e+06	1.04232e+06
pos-4.335_271.25059	8.94539e+06	8.98812e+06	8.77923e+06	8.30436e+06	7.25679e+06	7.63912e+06	1.28082e+07	1.35144e+07	1.21569e+07	9.66607e+06	1.10167e+07	8.43438e+06	8.37368e+06	10868896	1.17699e+07	1.12623e+07	1.14126e+07	1.16011e+07	1.12931e+07	8.2692e+06	9.50305e+06	8.62331e+06	1.0288e+07	9.2223e+06
pos-5.114_517.31601	453029	647023	1.17857e+06	1.56747e+06	1.91545e+06	653993	1.13486e+06	2.27936e+06	1.19745e+06	5.72518e+06	658430	1.32224e+06	1.50806e+06	2.20157e+06	3.10868e+06	3.36672e+06	1.39796e+06	1.79668e+06	905767	902063	1.43322e+06	1.86095e+06	461743	2.59197e+06
pos-9.762_225.00419	7.95073e+06	7.7689e+06	9.30211e+06	9.42238e+06	7.12964e+06	8.27147e+06	9.45141e+06	7.36227e+06	1.34983e+07	7.45919e+06	6.665e+06	8.783e+06	7.42656e+06	9.51354e+06	9.10486e+06	8.85756e+06	1.03711e+07	8.87031e+06	1.0433e+07	8.34526e+06	8.85628e+06	7.95656e+06	7.75445e+06	6.77932e+06
pos-6.219_334.27116	4.57279e+06	4.08843e+06	4.5416e+06	3.72399e+06	3.5179e+06	3.46657e+06	6.80661e+06	5.34203e+06	4.26321e+06	4.04146e+06	5.74215e+06	5.97595e+06	5.93494e+06	4.66105e+06	6.00051e+06	4.59782e+06	5.78862e+06	1.34953e+07	6.67567e+06	3.68072e+06	8.20029e+06	3.74441e+06	4.17429e+06	3.39624e+06
pos-0.738_406.04456	1.09199e+06	3.00442e+06	313304	586091	89579.9	9.97224e+06	117918	397696	49484	219628	60879.1	289941	980925	50680.1	60468.2	119456	1.83804e+06	809669	1.32467e+07	70601.2	781016	100457	267895	222167
pos-0.709_94.05287	1.45742e+06	1.08026e+06	1.3086e+06	735723	1.54919e+06	2.53518e+06	1.61014e+06	5.18538e+06	372146	1.53775e+06	493141	1.0201e+06	1.06517e+06	1.42022e+06	408026	755605	626112	375506	5.5147e+06	2.67168e+06	1.4023e+06	1.64325e+06	7.53586e+06	278865
pos-7.081_188.10706	1.30769e+07	1.18691e+07	8.39068e+06	1.1645e+07	1.34674e+07	1.29744e+07	1.19907e+07	7.3954e+06	6.01299e+06	6.77311e+06	8.24671e+06	1.03e+07	1.13177e+07	9.43913e+06	9.77291e+06	1.23274e+07	1.26695e+07	9.04783e+06	1.10833e+07	9.68056e+06	1.1334e+07	1.02746e+07	1.1004e+07	9.89251e+06
pos-8.192_367.30762	2.5619e+06	2.41666e+06	1.18923e+06	3.55945e+06	2.63721e+06	4.28086e+06	1.20068e+06	1.00366e+07	401053	1.67581e+06	1.76797e+06	1.81672e+06	1.70698e+06	986942	2.11359e+06	1.83494e+06	2.11777e+06	1.11451e+06	1.96123e+06	1.21391e+06	2.2682e+06	2.55627e+06	1.85623e+06	1.44048e+06
pos-3.379_143.07328	3.69187e+06	3.19833e+06	3.53176e+06	3.07281e+06	3.21798e+06	4.03143e+06	3.55289e+06	6.76792e+06	2.39404e+06	5.07202e+06	3.30528e+06	3.18829e+06	3.77609e+06	3.11107e+06	3.15389e+06	3.25634e+06	3.98953e+06	3.1974e+06	4.1292e+06	3.60828e+06	4.192e+06	3.50138e+06	949216	3.40319e+06
pos-8.048_290.26	3.67687e+06	3.23206e+06	2.72215e+06	7.33138e+06	6.0369e+06	3.63268e+06	5.02952e+06	4.67066e+06	3.55351e+06	3.6659e+06	3.18845e+06	2.67471e+06	6.02036e+06	1.45728e+06	3.72764e+06	4.09379e+06	2.32194e+06	3.65394e+06	3.87549e+06	1.17179e+06	4.05313e+06	4.44687e+06	3.15547e+06	2.76638e+06
pos-0.792_162.97016	2.38024e+06	2.26486e+06	2.38848e+06	2.39341e+06	2.66322e+06	3.14939e+06	2.55169e+06	3.66069e+06	1.58592e+06	2.43488e+06	2.69841e+06	2.50277e+06	2.33814e+06	4.83865e+06	1.87853e+06	2.40324e+06	3.38103e+06	2.37197e+06	2.94212e+06	2.94539e+06	2.4192e+06	2.90133e+06	3.82628e+06	3.00408e+06
pos-0.892_161.01416	3.00308e+06	1.01071e+06	4.10747e+06	3.3431e+06	2.44811e+06	1.37389e+06	1.5903e+06	760992	361505	225975	1.5438e+06	1.16709e+06	206197	1.05266e+06	3.08446e+06	750194	206391	268973	2.28791e+06	1.4907e+06	915048	1.06737e+06	2.29664e+06	743286
pos-5.016_355.34426	5.41712e+06	7.76066e+06	5.43246e+06	6.59051e+06	4.95823e+06	5.96154e+06	7.628e+06	7.69543e+06	7.19049e+06	4.73393e+06	6.31968e+06	4.75179e+06	5.42583e+06	6.3912e+06	9.95516e+06	6.36831e+06	6.25828e+06	6.90396e+06	9.39526e+06	4.96595e+06	1.07871e+07	5.11613e+06	1.0857e+07	7.48855e+06
pos-0.719_181.08472	273916	1.1387e+06	54867.8	122202	358484	5.9543e+06	647758	573179	408142	442963	392210	523045	182103	432173	546245	441711	369676	202843	1.33246e+07	462026	149543	57608.7	404130	405622
pos-6.143_352.16923	3.40011e+06	8.05015e+06	4.09875e+06	5.97216e+06	2.47544e+06	3.68005e+06	5.97428e+06	2.55498e+06	4.33157e+06	3.7466e+06	2.42532e+06	2.05844e+06	7.57187e+06	9.48782e+06	1.33151e+07	4.71357e+06	4.62074e+06	5.07573e+06	8.40393e+06	2.22238e+06	7.67789e+06	6.97551e+06	4.90793e+06	3.37186e+06
pos-0.905_189.00477	2.05314e+06	1.62562e+06	1.90592e+06	591502	1.31473e+06	1.75465e+06	1.58135e+06	7.06654e+06	1.57966e+06	3.25543e+06	2.11139e+06	1.31794e+06	3.87338e+06	312201	1.16247e+06	993167	3.08342e+06	3.0165e+06	1.32436e+06	3.00364e+06	2.32119e+06	740747	85576.7	2.28589e+06
pos-3.62_519.32478	1.36288e+06	470699	580138	267377	1.25734e+07	1.15495e+06	698691	336886	703020	349384	1.32592e+07	285409	4.16806e+06	426051	365715	311458	1.06118e+06	1.41817e+06	1.1432e+06	208327	377205	276966	313739	323907
pos-8.191_206.1301	1.14442e+06	1.05289e+06	1.82031e+06	3.89903e+06	2.12516e+06	3.41281e+06	2.27473e+06	4.0691e+06	432455	798226	532939	814196	1.4055e+06	646918	1.69289e+06	2.18354e+06	390056	429074	457006	488643	1.3043e+06	3.66881e+06	2.011e+06	1.04293e+06
pos-4.769_380.30312	847740	6.89425e+06	1.49183e+06	962558	5.12211e+06	644572	3.34742e+06	333679	648082	1.29085e+07	1.04288e+06	1.21224e+06	820259	3.5723e+06	784897	1.01768e+06	797328	565430	1.3804e+06	389504	908618	682744	906932	1.73921e+06
pos-0.655_134.9625	594736	906762	1.30634e+06	785939	933398	1.04297e+06	1.47183e+06	1.16235e+06	1.03877e+06	1.48132e+06	1.3248e+07	863855	2.80767e+06	826764	1.28053e+06	1.60731e+06	2.84916e+06	754511	805879	1.00702e+06	1.28056e+06	1.05171e+06	1.51227e+06	743507
pos-4.554_372.26567	736352	2.28812e+06	662930	2.94626e+06	724787	1.0918e+06	1.94043e+06	4.27822e+06	5.41323e+06	1.06164e+06	4.07472e+06	523704	1.32409e+07	2.38471e+06	1.81777e+06	1.27227e+06	7.22638e+06	3.03259e+06	1.95149e+06	1.47946e+06	650946	453111	829642	1.59451e+06
pos-0.832_356.2416	451611	1.71804e+06	430236	496805	548211	3.70093e+06	483415	783687	373774	483603	512447	860363	1.1303e+06	379778	493561	362282	1.43233e+06	846492	7.87868e+06	444499	1.07566e+06	571986	379437	603192
pos-5.991_150.10414	7.50837e+06	9.71215e+06	7.63945e+06	6.38159e+06	6.01033e+06	9.87752e+06	8.52103e+06	1.08908e+07	6.40076e+06	6.7996e+06	6.39779e+06	8.01172e+06	1.3202e+07	5.98781e+06	4.2945e+06	8.71241e+06	5.1425e+06	1.13566e+07	9.93136e+06	4.04194e+06	7.64931e+06	3.72649e+06	3.54967e+06	5.3412e+06
pos-5.663_250.19272	3.69112e+06	1.01383e+07	5.26615e+06	5.65493e+06	4.94969e+06	4.68996e+06	6.33738e+06	4.83709e+06	5.59338e+06	5.31847e+06	2.25974e+06	6.5898e+06	9.29561e+06	1.16716e+07	1.31964e+07	1.13794e+07	4.715e+06	9.53619e+06	8.67973e+06	3.73533e+06	4.28221e+06	6.14276e+06	3.00666e+06	6.47919e+06
pos-6.651_338.2813	2.05344e+06	4.13815e+06	3.24179e+06	2.06491e+06	3.28708e+06	3.41849e+06	3.83178e+06	1.02331e+07	3.97382e+06	7.77184e+06	4.20125e+06	5.53777e+06	5.95722e+06	3.28367e+06	5.53452e+06	4.29896e+06	7.1122e+06	3.88008e+06	5.32466e+06	4.3593e+06	4.29997e+06	5.38112e+06	1.71905e+06	4.48333e+06
pos-4.159_359.26656	1.121e+06	525534	261041	156278	400454	2.46833e+06	583433	908159	368091	540471	474700	862080	1.75566e+06	761647	395399	488831	1.51278e+06	2.51002e+06	758861	307340	844317	220792	1.22143e+06	1.31973e+06
pos-8.176_715.54305	9.81928e+06	6.32232e+06	7.03075e+06	2.9763e+06	2.3011e+06	5.77485e+06	7.13847e+06	1.85589e+06	1.93715e+06	2.38902e+06	2.85135e+06	6.53751e+06	8.29131e+06	5.63179e+06	5.71971e+06	2.5813e+06	7.0099e+06	7.857e+06	6.04327e+06	3.62108e+06	7.50016e+06	7.07279e+06	4.98228e+06	5.51019e+06
pos-0.859_126.04275	1.28279e+06	1.57998e+06	3.08507e+06	4.38489e+06	5.22331e+06	2.35064e+06	8.97053e+06	9.64295e+06	1.02307e+07	7.2264e+06	4.38752e+06	6.05865e+06	7.18685e+06	7.05834e+06	2.93289e+06	7.01815e+06	4.99135e+06	3.36868e+06	7.91469e+06	13113641	1.12898e+07	1.27363e+07	1.46378e+06	4.8792e+06
pos-0.823_117.05336	2.2874e+06	2.1936e+06	2.18698e+06	2.11298e+06	2.57887e+06	2.62608e+06	3.26581e+06	4.63606e+06	6.16272e+06	8.18199e+06	2.41188e+06	3.17856e+06	1.31098e+07	2.55499e+06	2.25047e+06	3.76803e+06	5.44484e+06	2.88823e+06	2.74581e+06	3.16025e+06	3.71108e+06	3.01182e+06	3.67782e+06	4.07498e+06
pos-0.655_133.96501	671728	888625	894947	762773	787410	795848	2.51351e+06	728391	980333	1.16839e+06	1.31093e+07	593423	2.23617e+06	739263	1.10392e+06	1.39969e+06	2.34241e+06	885036	601797	957960	913237	701355	1.47894e+06	787392
pos-6.144_174.14051	9.78624e+06	3.25104e+06	8.7269e+06	7.60653e+06	6.89047e+06	1.31031e+07	9.47543e+06	1.24025e+07	6.77785e+06	7.77049e+06	8.85863e+06	7.61823e+06	7.96078e+06	2.9798e+06	4.12954e+06	1.04019e+07	5.95654e+06	1.25052e+07	3.41833e+06	4.66117e+06	5.4349e+06	3.1537e+06	3.88189e+06	6.22848e+06
pos-5.294_234.19786	6.1155e+06	8.97391e+06	6.26911e+06	5.25599e+06	6.25788e+06	7.46052e+06	7.33505e+06	9.49058e+06	5.39911e+06	6.70538e+06	5.60547e+06	5.60499e+06	1.30589e+07	4.60992e+06	3.6038e+06	7.28538e+06	5.51491e+06	9.87653e+06	7.2957e+06	4.2383e+06	6.96751e+06	3.3906e+06	2.67552e+06	5.0098e+06
pos-8.251_216.64222	7.74582e+06	4.86441e+06	5.04376e+06	1.03346e+07	7.61734e+06	4.56724e+06	8.77803e+06	8.8515e+06	3.93921e+06	7.03597e+06	8.46852e+06	6.66976e+06	6.31655e+06	7.87118e+06	8.01969e+06	1.07088e+07	1.10499e+07	1.02451e+07	1.21055e+07	9.90303e+06	1.30437e+07	8.20787e+06	8.98911e+06	1.01588e+07
pos-0.739_199.03294	5.65502e+06	6.69733e+06	6.04935e+06	5.47787e+06	5.44803e+06	6.26323e+06	5.51314e+06	1.00224e+07	4.93673e+06	8.81358e+06	6.69601e+06	7.02905e+06	1.27499e+07	4.73129e+06	3.88534e+06	5.6037e+06	9.21463e+06	6.42739e+06	3.7707e+06	6.24275e+06	7.92872e+06	5.49282e+06	1.95223e+06	5.75303e+06
pos-2.143_430.13332	54563.6	83589	48490.6	90107.8	56926.6	49028.7	61183.4	58370.5	50451.2	49523.7	115181	48830.7	114002	101842	323467	188016	49339.8	47449.6	60908.2	64079	53653.7	75942	50229.7	88191.6
pos-7.216_446.25597	4.4528e+06	4.74816e+06	4.95132e+06	5.68539e+06	6.30428e+06	7.26568e+06	5.70083e+06	3.79915e+06	4.95294e+06	7.24971e+06	5.3814e+06	5.61218e+06	8.77293e+06	9.50781e+06	6.39626e+06	1.30228e+07	7.92406e+06	7.7039e+06	1.21296e+07	5.81366e+06	5.28601e+06	4.41748e+06	6.65807e+06	8.9136e+06
pos-4.421_243.25571	4.93997e+06	3.03547e+06	2.99486e+06	3.40583e+06	3.71153e+06	2.72544e+06	6.58528e+06	5.77071e+06	4.0554e+06	3.81357e+06	3.40777e+06	3.01022e+06	4.54236e+06	4.40302e+06	3.1106e+06	3.3246e+06	3.96707e+06	3.34511e+06	2.53514e+06	4.94486e+06	4.06201e+06	3.52358e+06	3.01598e+06	3.25009e+06
pos-6.357_260.21349	2.72383e+06	6.37607e+06	3.84464e+06	3.78074e+06	3.06407e+06	4.93014e+06	5.60166e+06	3.64644e+06	4.53209e+06	4.30916e+06	2.40891e+06	4.53327e+06	7.98816e+06	1.11263e+07	1.2955e+07	8.41045e+06	5.10658e+06	9.51663e+06	8.26806e+06	3.22536e+06	4.03954e+06	6.19595e+06	2.81309e+06	4.94219e+06
pos-8.283_253.20365	2.05373e+06	1.44578e+06	1.8598e+06	3.17565e+06	1.88013e+06	3.69209e+06	2.96232e+06	3.91e+06	883007	980697	976168	927952	2.49575e+06	898971	1.68466e+06	2.07823e+06	1.21549e+06	1.1149e+06	866772	844225	2.28966e+06	2.72866e+06	1.62421e+06	1.61275e+06
pos-8.297_410.35375	6.63752e+06	7.81746e+06	5.48132e+06	6.8154e+06	6.63449e+06	8.04517e+06	1.29471e+07	9.85714e+06	8.41038e+06	9.49158e+06	9.0534e+06	9.60354e+06	8.33438e+06	1.03085e+07	6.19025e+06	7.39577e+06	8.45961e+06	5.73884e+06	8.62852e+06	6.02035e+06	6.88579e+06	6.89803e+06	9.77894e+06	8.31948e+06
pos-9.774_477.28436	3.11555e+06	4.77235e+06	4.43225e+06	7.9429e+06	1.2927e+07	9.1929e+06	1.18814e+06	2.69229e+06	6.5392e+06	8.03678e+06	4.66836e+06	7.56268e+06	3.29344e+06	3.45271e+06	4.48508e+06	3.89198e+06	7.64263e+06	7.72218e+06	1.33101e+06	4.06521e+06	2.86926e+06	5.26411e+06	3.90355e+06	6.15316e+06
pos-5.988_148.12471	7.33045e+06	1.08952e+07	7.36721e+06	6.18225e+06	6.0886e+06	1.0516e+07	7.91599e+06	1.11105e+07	6.02047e+06	6.7227e+06	6.91622e+06	6.34169e+06	1.28724e+07	6.02727e+06	5.55578e+06	8.37109e+06	5.50578e+06	1.09986e+07	9.50767e+06	4.03268e+06	8.11986e+06	4.23986e+06	3.07447e+06	5.3778e+06
pos-4.175_315.24043	664401	970477	846217	677467	967117	2.88072e+06	647088	1.53464e+06	396906	1.70061e+06	756978	928126	937912	740628	675751	833525	1.27966e+06	1.22694e+06	1.75785e+06	407463	536092	308355	1.71297e+06	1.27306e+06
pos-9.824_246.06705	1.20358e+07	1.16203e+07	1.09964e+07	1.19124e+07	1.19657e+07	1.0754e+07	1.17891e+07	1.10478e+07	1.25886e+07	1.09205e+07	1.08127e+07	1.13512e+07	1.21833e+07	1.12601e+07	1.15056e+07	1.04374e+07	1.04849e+07	1.11425e+07	1.12857e+07	1.13481e+07	1.03656e+07	1.13625e+07	1.22763e+07	1.09186e+07
pos-3.379_275.17275	962250	480017	1.04031e+06	612284	823780	2.29774e+06	856840	1.95763e+06	818120	1.67335e+06	857141	789014	1.70666e+06	1.24915e+06	609732	837569	1.52228e+06	1.11654e+06	2.8115e+06	1.05284e+06	1.36367e+06	652368	752542	978930
pos-4.986_226.1928	1.69798e+06	2.3682e+06	1.36896e+06	1.51638e+06	1.3083e+06	1.7434e+06	2.68226e+06	3.23949e+06	1.88299e+06	2.17781e+06	2.21514e+06	2.40258e+06	3.87101e+06	1.58593e+06	691421	2.07102e+06	1.47439e+06	3.09292e+06	2.46293e+06	1.24206e+06	3.82423e+06	801689	696171	1.57453e+06
pos-0.802_266.03308	7.58251e+06	5.29004e+06	7.7884e+06	7.91643e+06	1.04803e+07	9.74519e+06	6.30893e+06	9.62722e+06	4.59006e+06	7.44847e+06	5.53858e+06	8.18238e+06	5.30526e+06	6.70649e+06	5.21927e+06	6.49372e+06	6.72474e+06	3.4802e+06	3.85449e+06	9.08556e+06	7.39232e+06	3.98365e+06	1.62057e+06	6.06356e+06
pos-0.889_247.10493	2.68884e+06	6.25987e+06	1.0329e+07	3.4056e+06	3.94483e+06	1.40704e+06	1.68524e+06	2.57067e+06	2.45482e+06	1.53495e+06	3.76925e+06	5.34428e+06	1.49785e+06	1.19528e+06	4.16835e+06	1.34132e+06	1.56023e+06	2.5843e+06	1.74035e+06	1.40735e+06	2.4034e+06	5.03535e+06	975741	1.04971e+06
pos-0.813_103.06311	3.99342e+06	1.09873e+07	1.6445e+06	1.97083e+06	3.8045e+06	7.60521e+06	2.37191e+06	6.22068e+06	4.97275e+06	4.93229e+06	1.21934e+07	3.89445e+06	1.02013e+07	1.32912e+06	3.03562e+06	2.82477e+06	7.00499e+06	3.16349e+06	4.24151e+06	2.90207e+06	3.33557e+06	1.87811e+06	1.57779e+06	6.07622e+06
pos-8.189_388.25042	6.56135e+06	7.67061e+06	4.93985e+06	7.24232e+06	8.6439e+06	7.37833e+06	5.62835e+06	4.0733e+06	4.8233e+06	5.79058e+06	5.88455e+06	6.39715e+06	8.89096e+06	8.98676e+06	8.3233e+06	1.26978e+07	1.00848e+07	8.74548e+06	9.79038e+06	8.17956e+06	8.54161e+06	7.10092e+06	7.57876e+06	1.05597e+07
pos-0.863_301.05527	6.25758e+06	3.16287e+06	8.35349e+06	6.33155e+06	7.61401e+06	5.29416e+06	3.64971e+06	3.74602e+06	1.09691e+06	2.44498e+06	2.68152e+06	2.51581e+06	2.88129e+06	3.92718e+06	5.62565e+06	4.66234e+06	3.37198e+06	1.19901e+06	2.07209e+06	5.16536e+06	4.33773e+06	4.27872e+06	6.50087e+06	3.57419e+06
pos-0.682_188.10567	1.39025e+06	1.09401e+06	1.30306e+06	737384	1.54789e+06	2.21776e+06	1.60949e+06	5.19013e+06	373066	1.54324e+06	512343	1.01778e+06	1.06213e+06	1.42279e+06	414411	756558	626002	386689	5.45877e+06	2.66161e+06	1.39964e+06	1.64731e+06	7.56373e+06	277708
pos-0.748_529.84099	3.04938e+06	3.71879e+06	3.62302e+06	3.31663e+06	3.97857e+06	3.70493e+06	4.01388e+06	6.36443e+06	2.83997e+06	5.51953e+06	4.36285e+06	3.61582e+06	4.46645e+06	3.75844e+06	3.24843e+06	4.23299e+06	4.59402e+06	4.03316e+06	2.91371e+06	4.90307e+06	4.50858e+06	3.9906e+06	4.54047e+06	3.71172e+06
pos-7.95_324.26534	60966.4	117936	401780	110298	321954	1.264e+07	1.17263e+06	781369	447377	118316	233120	246535	82700.9	818455	162821	933591	62568.1	232177	524705	103307	63133.9	706438	92992.8	60409
pos-6.79_568.36536	1.03898e+07	1.16076e+07	7.22727e+06	1.22356e+07	8.70659e+06	1.26363e+07	9.48244e+06	8.3984e+06	9.67371e+06	1.06914e+07	1.08063e+07	1.246e+07	9.10624e+06	9.83323e+06	8.28493e+06	1.13869e+07	9.34628e+06	9.10265e+06	9.46714e+06	9.94183e+06	9.82321e+06	1.04535e+07	1.15225e+07	8.88e+06
pos-6.788_284.18243	1.02758e+07	1.15476e+07	7.22727e+06	1.22561e+07	1.00853e+07	1.26227e+07	9.44625e+06	8.43773e+06	1.00733e+07	1.07426e+07	1.08439e+07	1.26006e+07	9.02828e+06	9.80844e+06	8.28493e+06	1.13312e+07	9.22435e+06	9.27907e+06	1.01931e+07	1.00566e+07	9.5957e+06	1.05064e+07	1.14656e+07	8.97786e+06
pos-9.82_82.52836	7.75295e+06	7.19315e+06	8.27691e+06	7.99423e+06	7.20773e+06	7.69664e+06	7.76504e+06	7.08087e+06	7.61538e+06	7.63552e+06	8.0576e+06	8.63997e+06	8.25543e+06	7.16981e+06	8.80532e+06	7.80115e+06	7.45065e+06	7.43019e+06	7.52232e+06	6.56604e+06	7.28749e+06	8.17457e+06	8.48129e+06	8.20092e+06
pos-0.745_581.85443	2.03213e+06	3.68439e+06	2.76183e+06	3.07824e+06	2.41201e+06	2.55632e+06	3.21162e+06	4.21865e+06	2.27765e+06	5.53708e+06	3.94693e+06	3.34449e+06	3.72834e+06	3.34695e+06	2.78409e+06	3.62343e+06	4.37173e+06	3.84173e+06	1.30779e+06	3.91861e+06	4.17563e+06	3.6715e+06	4.2564e+06	2.69373e+06
pos-9.846_129.51409	9.16348e+06	8.99779e+06	7.23004e+06	7.27754e+06	7.19868e+06	6.6089e+06	1.16291e+07	7.50633e+06	8.97033e+06	7.77146e+06	7.32126e+06	8.70034e+06	7.43958e+06	1.00273e+07	9.01722e+06	8.20232e+06	7.05147e+06	7.46702e+06	7.71146e+06	8.92622e+06	8.29509e+06	8.21426e+06	7.55255e+06	7.07281e+06
pos-8.047_307.2866	3.40017e+06	3.07058e+06	2.48477e+06	6.8738e+06	5.64147e+06	3.42417e+06	4.6199e+06	4.405e+06	3.28853e+06	3.47339e+06	2.95178e+06	2.52123e+06	5.64528e+06	1.25188e+06	3.53021e+06	3.7851e+06	2.04611e+06	3.46891e+06	3.593e+06	982440	3.72457e+06	4.22506e+06	2.93501e+06	2.43119e+06
pos-7.48_218.15406	7.04524e+06	4.19832e+06	4.57387e+06	7.21958e+06	7.19885e+06	5.20989e+06	8.76773e+06	5.57363e+06	4.67452e+06	7.12247e+06	1.05153e+07	3.4071e+06	9.92766e+06	6.88511e+06	7.22931e+06	1.24734e+07	9.70196e+06	8.12863e+06	1.055e+07	6.16081e+06	1.09378e+07	9.82725e+06	1.17016e+07	1.08737e+07
pos-3.829_171.12556	6.27124e+06	8.8862e+06	7.81782e+06	1.24713e+07	1.21791e+07	9.04949e+06	9.86387e+06	5.86918e+06	1.24369e+07	1.12972e+07	5.07357e+06	7.68385e+06	1.10708e+07	6.40864e+06	7.7752e+06	1.13101e+07	8.90672e+06	7.6846e+06	7.89128e+06	4.9174e+06	5.74949e+06	5.4296e+06	4.92996e+06	7.41228e+06
pos-4.887_370.31865	416450	370490	896955	725102	767599	815830	1.80571e+06	529559	638948	4.29955e+06	1.63638e+06	2.20596e+06	766693	442689	584744	4.1023e+06	1.10287e+06	1.30209e+06	2.28379e+06	1.11205e+06	485809	462877	1.19042e+06	1.83704e+06
pos-0.754_493.80139	1.57645e+06	1.17872e+06	1.55427e+06	1.26285e+06	2.87741e+06	1.67209e+06	1.36054e+06	3.67871e+06	1.13263e+06	1.11641e+06	1.43893e+06	1.15614e+06	1.66025e+06	1.51567e+06	1.12787e+06	1.48389e+06	1.50011e+06	920603	2.43922e+06	1.90509e+06	1.26165e+06	1.14166e+06	1.16753e+06	1.5694e+06
pos-6.316_406.26128	1.2484e+06	3.19455e+06	2.28209e+06	1.42849e+06	693068	4.42862e+06	1.27384e+06	5.41534e+06	5.65159e+06	5.2859e+06	1.16915e+06	6.75095e+06	1.07157e+06	5.50355e+06	899313	1.7788e+06	1.18596e+06	1.31735e+06	2.1362e+06	5.32424e+06	1.23399e+06	1.42904e+06	1.58185e+06	950200
pos-0.662_217.9759	3.18555e+06	4.94648e+06	1.82201e+06	2.58153e+06	1.78018e+06	3.41044e+06	1.19986e+06	1.81592e+06	868116	734899	3.78146e+06	1.72155e+06	2.70506e+06	1.20116e+06	2.13035e+06	1.18159e+06	1.93154e+06	1.43128e+06	5.80409e+06	2.46178e+06	1.9543e+06	1.77745e+06	1.22333e+06	2.21867e+06
pos-8.105_584.46874	7.8992e+06	8.68826e+06	8.82643e+06	7.85443e+06	7.13842e+06	1.13437e+07	7.25075e+06	7.20948e+06	7.7293e+06	6.67463e+06	7.80092e+06	9.14119e+06	8.48905e+06	8.53929e+06	6.82174e+06	6.91729e+06	7.8693e+06	8.4463e+06	7.66704e+06	7.23823e+06	4.38728e+06	1.23553e+07	7.57203e+06	7.22751e+06
pos-4.337_446.2799	4.81488e+06	3.44776e+06	2.39433e+06	3.85172e+06	4.81794e+06	5.54639e+06	7.99655e+06	3.01054e+06	1.61405e+06	3.05463e+06	6.50178e+06	5.48187e+06	1.22197e+07	3.12009e+06	3.15406e+06	1.23488e+07	1.19722e+07	8.6555e+06	6.42602e+06	2.42317e+06	9.14689e+06	3.54895e+06	4.22137e+06	6.35619e+06
pos-9.261_323.31789	2.69758e+06	2.65928e+06	2.81359e+06	3.35817e+06	5.1056e+06	2.91195e+06	3.7532e+06	2.70671e+06	2.31298e+06	2.47187e+06	2.19248e+06	1.40217e+06	3.95657e+06	888517	2.20217e+06	2.77129e+06	2.12072e+06	1.95942e+06	2.3656e+06	1.10971e+06	2.49817e+06	2.11408e+06	2.46862e+06	1.47001e+06
pos-0.885_84.02159	3.29461e+06	4.1681e+06	4.69036e+06	4.99167e+06	5.21618e+06	3.62876e+06	3.23344e+06	4.94992e+06	2.87701e+06	1.67429e+06	4.09803e+06	2.17993e+06	3.37856e+06	1.9689e+06	2.87434e+06	2.65564e+06	2.18349e+06	2.59346e+06	3.38953e+06	3.76298e+06	3.17382e+06	1.39574e+06	1.01182e+06	2.86241e+06
pos-8.191_241.16704	921979	988541	1.70027e+06	3.66206e+06	1.82267e+06	2.98104e+06	2.22726e+06	3.76964e+06	418728	756055	544294	725482	1.18221e+06	807374	1.56225e+06	1.76771e+06	264185	284016	405854	411267	1.01719e+06	3.6541e+06	2.01806e+06	879843
pos-5.787_348.22673	3.48245e+06	1.7184e+06	2.11886e+06	1.35858e+06	684304	1.39404e+06	409418	1.23198e+06	1.91831e+06	974666	3.86186e+06	3.14289e+06	2.81517e+06	677978	1.22807e+06	1.54279e+06	3.99117e+06	1.22744e+07	4.98886e+06	2.34905e+06	9.0294e+06	1.07654e+06	591775	1.0094e+07
pos-6.5_120.02087	7.23532e+06	7.47866e+06	7.31693e+06	6.28807e+06	6.04006e+06	7.94358e+06	7.77488e+06	6.54788e+06	8.08908e+06	7.59877e+06	6.87928e+06	8.49014e+06	8.2238e+06	5.80162e+06	7.26552e+06	5.98787e+06	8.31384e+06	1.22659e+07	6.26334e+06	7.33381e+06	8.12285e+06	7.2661e+06	7.24707e+06	8.08744e+06
pos-5.271_277.23997	2.39688e+06	2.24687e+06	3.72798e+06	3.17246e+06	2.6142e+06	1.80133e+06	3.35136e+06	1.99054e+06	3.70022e+06	3.4902e+06	2.68168e+06	3.20825e+06	6.23747e+06	2.21554e+06	1.8131e+06	3.12751e+06	2.41009e+06	1.22643e+07	4.40433e+06	1.1371e+06	6.37773e+06	1.81645e+06	2.61323e+06	2.27492e+06
pos-9.397_684.42663	5.29386e+06	5.20328e+06	3.99682e+06	5.81909e+06	5.57842e+06	6.21586e+06	6.14392e+06	6.95667e+06	5.5194e+06	4.5343e+06	2.92901e+06	3.91123e+06	4.8503e+06	9.83705e+06	5.15077e+06	3.78683e+06	7.57284e+06	4.9077e+06	5.70567e+06	5.10334e+06	3.72348e+06	4.78735e+06	2.95733e+06	3.21451e+06
pos-5.992_180.15098	7.59873e+06	1.02007e+07	6.77585e+06	6.07705e+06	6.14464e+06	1.03792e+07	7.638e+06	1.06178e+07	5.69503e+06	6.61679e+06	6.56276e+06	6.14143e+06	1.21798e+07	5.60585e+06	5.06091e+06	8.72233e+06	4.98754e+06	9.93748e+06	9.63917e+06	3.43106e+06	7.37931e+06	3.58373e+06	2.95331e+06	5.26804e+06
pos-0.801_290.1219	176391	387636	453668	127959	749749	219197	788722	1.21769e+07	568829	1.32665e+06	245783	320061	3.32191e+06	252831	427654	670794	2.40197e+06	669567	684383	252024	1.55208e+06	790763	248034	342372
pos-0.748_597.82833	2.62036e+06	3.15429e+06	2.91368e+06	2.81861e+06	3.16114e+06	3.00752e+06	3.12959e+06	5.1214e+06	2.40482e+06	4.55978e+06	3.62381e+06	3.09281e+06	3.88745e+06	3.29004e+06	2.75116e+06	3.83175e+06	3.7585e+06	3.35048e+06	2.10742e+06	4.27146e+06	3.82549e+06	3.27802e+06	3.81145e+06	2.96394e+06
pos-1.356_161.01423	2.05373e+06	557646	3.06227e+06	2.13107e+06	2.02685e+06	833486	1.27555e+06	514329	218657	213331	1.07953e+06	699705	151351	641550	2.23267e+06	448328	205657	159055	1.76789e+06	869558	735476	587386	1.61084e+06	519387
pos-0.873_178.12066	292174	1.58473e+06	163740	281152	150169	2.88817e+06	155753	406392	206955	218812	155340	220200	704641	243673	131541	165551	382157	546776	1.95016e+06	210641	270397	144789	175666	399548
pos-3.7_303.20402	1.17337e+06	443225	684056	286575	629736	2.14458e+06	1.07598e+06	1.03083e+06	520555	995631	693240	735952	1.7921e+06	958392	674589	634922	1.29263e+06	1.24372e+06	1.48988e+06	675962	1.16639e+06	375357	931322	1.52552e+06
pos-9.04_1068.78438	528477	128276	1.79197e+06	299545	108109	279034	391768	359902	279429	78792	257788	309861	3.26128e+06	1.03157e+06	846156	1.01028e+06	1.27852e+06	1.20974e+07	187235	169266	523800	394371	274679	234805
pos-6.775_252.24475	6.1344e+06	9.64624e+06	6.08504e+06	5.72046e+06	5.16968e+06	1.16188e+07	6.96439e+06	9.19522e+06	5.77159e+06	7.59111e+06	6.51249e+06	7.14801e+06	1.03528e+07	6.80927e+06	5.64292e+06	8.58626e+06	5.11118e+06	1.2081e+07	8.02974e+06	4.82547e+06	4.52116e+06	4.64341e+06	3.08716e+06	5.49276e+06
pos-6.024_213.20887	1.55763e+06	30890.4	2.89141e+06	34333.5	35729	38356.5	47079.9	31999.2	41227.9	41079.3	51061.5	49848.2	34193.4	41255.6	38408.4	42199	51398.9	2.77424e+06	62108.5	68876.6	1.20751e+07	50052.9	65954.5	2.11681e+06
pos-0.816_73.0526	7.55624e+06	9.97024e+06	6.94848e+06	6.8963e+06	8.51932e+06	7.19646e+06	6.4627e+06	1.15324e+07	7.35446e+06	8.6103e+06	1.0616e+07	8.56462e+06	8.90677e+06	6.44611e+06	6.53998e+06	7.45805e+06	8.6298e+06	6.93874e+06	1.00029e+07	6.60464e+06	9.41385e+06	7.55136e+06	2.65691e+06	8.94036e+06
pos-8.363_490.4487	1.20626e+06	2.32924e+06	1.76548e+06	1.74186e+06	2.55645e+06	506728	7.53703e+06	1.11399e+06	2.16328e+06	1.20341e+07	1.16429e+06	5.76915e+06	4.44761e+06	2.06407e+06	522460	1.86294e+06	1.88639e+06	1.29956e+06	5.89979e+06	731902	1.04084e+06	699339	1.08302e+06	3.88248e+06
pos-6.014_575.26582	737174	1.02808e+06	1.17941e+06	2.80804e+06	3.08565e+06	679232	1.00465e+06	1.57699e+06	789692	3.9676e+06	1.1786e+06	1.54567e+06	1.42419e+06	2.33916e+06	5.05595e+06	2.3982e+06	2.80372e+06	2.21192e+06	990600	1.39239e+06	2.036e+06	2.92653e+06	1.12113e+06	1.18793e+06
pos-9.453_361.2396	9.60298e+06	5.25387e+06	3.56388e+06	1.19368e+07	1.20216e+07	4.64431e+06	1.05081e+07	4.38247e+06	3.31596e+06	6.21588e+06	1.05161e+07	5.77999e+06	9.03674e+06	5.52558e+06	8.75419e+06	9.72567e+06	9.88989e+06	7.87846e+06	9.05961e+06	6.37945e+06	9.37785e+06	8.95473e+06	9.52367e+06	1.09153e+07
pos-6.318_203.1305	1.20883e+06	3.13078e+06	2.24747e+06	756112	676416	4.4084e+06	1.81566e+06	5.37129e+06	5.61472e+06	5.23124e+06	1.84167e+06	7.38774e+06	1.05354e+06	5.48457e+06	791291	1.7756e+06	1.2109e+06	1.30224e+06	2.16434e+06	5.27627e+06	1.24038e+06	1.43732e+06	1.58856e+06	876568
pos-0.89_178.04074	2.57399e+06	1.37182e+06	3.49062e+06	2.90183e+06	2.54022e+06	1.73048e+06	1.41151e+06	1.14092e+06	493914	254887	1.52786e+06	1.1287e+06	289008	1.34407e+06	2.63271e+06	1.02053e+06	113819	401829	1.79255e+06	1.45496e+06	1.05651e+06	1.19224e+06	2.07187e+06	993455
pos-6.499_463.25011	247017	166840	351920	226272	217630	281720	74812.6	114096	143592	134440	123857	70988.1	163124	126117	148158	241551	186188	281668	253323	165173	205500	108853	167327	211032
pos-0.746_309.9048	2.69991e+06	3.42004e+06	3.50371e+06	3.22086e+06	3.09536e+06	3.25253e+06	3.67751e+06	5.27342e+06	2.54721e+06	5.19846e+06	3.97805e+06	3.51586e+06	4.10257e+06	3.52375e+06	3.20629e+06	4.24015e+06	4.10386e+06	3.81182e+06	2.07517e+06	4.1807e+06	4.5234e+06	3.88076e+06	4.5329e+06	2.99801e+06
pos-1.426_162.11513	389567	509616	362303	91595.2	138616	1.00511e+06	436137	708902	233797	170041	200124	456444	1.02475e+06	236523	320934	247769	5.7392e+06	1.18712e+07	739741	103331	138042	213940	242129	572362
pos-6.044_276.20821	3.12874e+06	8.56544e+06	5.64433e+06	6.55129e+06	8.10261e+06	9.37469e+06	3.76707e+06	4.19417e+06	3.67768e+06	3.60317e+06	3.86381e+06	7.26105e+06	8.30524e+06	5.23612e+06	4.06301e+06	5.74321e+06	1.33198e+06	6.82274e+06	6.99982e+06	1.01863e+06	3.58078e+06	3.24331e+06	2.72158e+06	4.71852e+06
pos-4.949_467.3005	827368	1.84426e+06	1.44135e+06	1.90229e+06	2.85427e+06	1.73469e+06	1.57032e+06	3.08299e+06	1.87605e+06	4.25355e+06	1.08055e+06	1.48339e+06	2.50589e+06	3.13479e+06	5.59469e+06	2.71118e+06	2.56247e+06	2.66398e+06	2.12673e+06	2.01546e+06	1.7587e+06	2.68888e+06	677140	2.36028e+06
pos-8.156_253.2036	717510	928362	1.47489e+06	2.82859e+06	1.74782e+06	2.54632e+06	2.23547e+06	2.7757e+06	606167	815239	686924	446933	1.13287e+06	746915	1.34031e+06	1.44945e+06	532874	450812	464276	594563	1.3553e+06	2.68502e+06	1.63052e+06	892022
pos-6.732_431.25635	1.35675e+06	328520	293934	895160	1.13181e+06	634316	1.86879e+06	514710	494553	674440	1.95154e+06	1.1781e+06	1.10738e+06	310003	1.48283e+06	1.03915e+06	737037	736119	2.86356e+06	165019	2.47952e+06	677898	1.17429e+07	2.73782e+06
pos-0.718_180.10062	618662	1.10813e+06	51739.1	182589	61173.8	4.83082e+06	53156.7	89129.6	54206.6	59723	60375.1	77962.8	349979	54849.8	50358.4	45603.8	577040	232904	1.1736e+07	76229.5	263935	84954.8	43776.5	92057.4
pos-6.611_447.21905	180992	107623	159065	170691	193084	152448	157966	114879	65456.1	133405	134688	133560	210813	174392	210068	236144	143955	219995	205213	99647.4	191959	140478	168137	240472
pos-6.239_358.24993	601461	938225	726548	1.00087e+06	652187	545310	455456	631499	301081	1.01272e+06	279573	592679	512927	383542	918240	837991	648299	622528	663000	558515	825403	546602	331990	694091
pos-3.802_203.09762	641634	1.00631e+06	2.62406e+06	911394	641461	1.54545e+06	1.83398e+06	2.35196e+06	932945	1.85918e+06	1.23552e+06	817140	928326	750839	1.75289e+06	860578	3.98027e+06	656336	886740	3.86573e+06	1.71849e+06	1.16168e+06	22770.7	2.70396e+06
pos-9.771_740.61739	1.92263e+06	3.36559e+06	6.01975e+06	2.19363e+06	4.44745e+06	8.51502e+06	879412	3.21222e+06	1.59627e+06	2.32526e+06	3.07829e+06	1.93626e+06	245172	3.0265e+06	1.82524e+06	1.63403e+06	2.38472e+06	1.84474e+06	2.28785e+06	1.86375e+06	1.45137e+06	1.1303e+06	1.53725e+06	2.38229e+06
pos-0.741_497.89306	1.43686e+06	2.71416e+06	2.01826e+06	2.24386e+06	1.49589e+06	2.0237e+06	2.59644e+06	2.89336e+06	1.67954e+06	5.09327e+06	2.83384e+06	2.83666e+06	2.79651e+06	2.35697e+06	2.24006e+06	2.91065e+06	3.3498e+06	3.2464e+06	743761	2.99652e+06	3.60235e+06	3.20333e+06	3.73492e+06	1.89175e+06
pos-6.625_264.24468	5.96754e+06	1.16581e+07	5.6065e+06	5.61243e+06	2.48389e+06	8.63236e+06	7.60732e+06	7.93641e+06	2.5453e+06	6.87826e+06	6.07351e+06	6.94448e+06	7.54098e+06	2.11524e+06	4.24134e+06	5.90276e+06	2.87726e+06	8.16389e+06	7.79923e+06	1.83982e+06	4.37095e+06	1.47632e+06	3.6805e+06	2.67547e+06
pos-6.689_507.33161	2.2507e+06	2.43656e+06	1.61909e+06	4.06063e+06	2.557e+06	3.88974e+06	3.22514e+06	6.7021e+06	2.56762e+06	3.05213e+06	3.5685e+06	2.84796e+06	3.24196e+06	2.6052e+06	4.77891e+06	3.38534e+06	3.77008e+06	4.02531e+06	3.00742e+06	2.8003e+06	2.57381e+06	5.52953e+06	1.77088e+06	2.96943e+06
pos-9.952_156.99508	8.50197e+06	7.67533e+06	8.88942e+06	9.30124e+06	1.02017e+07	9.82385e+06	8.44346e+06	1.06071e+07	9.71654e+06	9.2829e+06	6.47145e+06	8.12002e+06	7.49246e+06	1.00545e+07	1.11789e+07	1.03941e+07	8.0271e+06	8.05964e+06	8.16094e+06	8.79681e+06	1.03518e+07	9.51792e+06	1.01949e+07	1.16348e+07
pos-9.823_165.05664	7.61619e+06	7.0859e+06	7.88704e+06	8.27906e+06	7.17021e+06	8.19559e+06	8.09388e+06	6.90153e+06	8.0686e+06	8.22519e+06	8.64467e+06	7.9484e+06	7.73638e+06	6.98419e+06	8.45793e+06	7.80458e+06	8.04008e+06	7.67133e+06	7.68807e+06	6.42739e+06	7.50391e+06	8.46333e+06	8.42179e+06	8.35583e+06
pos-6.97_924.66889	791513	557096	1.13782e+06	490288	412450	3.52157e+06	413713	284247	482707	250233	350576	315613	3.5167e+06	518768	423381	553917	649996	1.34869e+06	651658	305915	617122	302053	996157	653879
pos-4.332_446.12058	9.02698e+06	9.2227e+06	8.61426e+06	8.47251e+06	9.0363e+06	1.00894e+07	1.05066e+07	8.93882e+06	9.18902e+06	9.47669e+06	1.15989e+07	9.79161e+06	1.00416e+07	9.22928e+06	8.33594e+06	8.72036e+06	9.48099e+06	9.95618e+06	9.62962e+06	8.62813e+06	7.75987e+06	8.60881e+06	8.00823e+06	9.04924e+06
pos-8.282_236.17687	1.81259e+06	1.32237e+06	1.68252e+06	2.83606e+06	1.68033e+06	3.23454e+06	2.5945e+06	3.43756e+06	740576	842096	845892	762810	2.21618e+06	799009	1.46483e+06	1.8365e+06	1.0754e+06	1.01511e+06	702894	771731	2.10238e+06	2.36307e+06	1.44986e+06	1.38731e+06
pos-6.611_462.2427	248951	78284.1	203470	230341	310947	196920	323272	113930	162394	247858	201168	168054	283453	238416	202980	396143	247234	245380	285371	151204	288872	179588	214601	256205
pos-0.794_324.08432	1.55977e+06	2.46812e+06	2.99103e+06	2.7396e+06	3.94752e+06	2.68792e+06	1.73214e+06	3.13376e+06	1.31962e+06	3.45314e+06	2.03467e+06	3.3094e+06	1.91548e+06	907123	1.20356e+06	1.64203e+06	1.12945e+06	826928	1.4902e+06	2.1506e+06	1.8023e+06	705299	502125	1.24744e+06
pos-0.655_117.97003	679050	721550	835954	641222	647813	477297	1.14604e+06	523168	930459	716513	1.14879e+07	532798	1.65389e+06	573252	678201	880366	2.33452e+06	729048	583436	698560	666930	524413	859628	619585
pos-0.819_278.03936	4.03827e+06	4.2849e+06	5.48534e+06	7.63183e+06	7.70337e+06	5.4534e+06	5.51262e+06	4.90665e+06	5.61221e+06	3.71024e+06	5.83813e+06	3.9187e+06	1.08376e+07	5.41156e+06	4.42681e+06	7.0784e+06	5.61973e+06	4.02521e+06	6.26371e+06	3.60868e+06	6.91459e+06	4.93359e+06	8.96577e+06	5.42492e+06
pos-9.787_642.27689	1.25485e+06	1.83799e+06	1.83165e+06	2.33439e+06	1.56098e+06	1.47785e+06	1.42257e+06	3.24891e+06	1.1763e+06	3.95318e+06	1.06565e+06	2.51156e+06	1.41424e+06	1.67519e+06	2.11246e+06	1.53735e+06	4.07643e+06	2.43983e+06	1.58119e+06	2.14873e+06	1.59153e+06	3.05419e+06	119890	1.63488e+06
pos-6.3_547.29026	2.27682e+06	2.34625e+06	2.33541e+06	2.76363e+06	3.30092e+06	2.04875e+06	3.59732e+06	5.02922e+06	3.35171e+06	4.03272e+06	1.85491e+06	2.99926e+06	3.28368e+06	2.364e+06	2.33761e+06	5.1579e+06	4.27849e+06	2.85243e+06	2.57305e+06	3.63934e+06	3.42562e+06	2.45831e+06	679128	2.476e+06
pos-3.424_299.19371	946618	324907	356209	182633	3.10668e+06	501607	555267	208844	462883	242513	1.1314e+07	222975	4.77904e+06	255799	273043	85938.1	599591	484398	1.0675e+06	210450	296643	79320.2	241958	195918
pos-0.749_325.87875	3.21613e+06	3.57486e+06	3.51502e+06	3.29546e+06	4.40674e+06	3.78686e+06	3.66417e+06	6.28672e+06	2.56203e+06	4.33872e+06	3.82846e+06	3.25485e+06	3.88487e+06	3.78294e+06	3.28091e+06	4.09905e+06	3.93187e+06	3.42726e+06	3.36353e+06	4.49272e+06	4.04203e+06	3.54087e+06	4.0797e+06	3.4687e+06
pos-0.807_123.99223	2.74461e+06	3.46631e+06	3.95709e+06	3.91952e+06	4.48585e+06	3.6334e+06	2.61075e+06	4.07076e+06	2.46333e+06	3.99817e+06	3.80103e+06	4.1115e+06	2.76353e+06	2.03762e+06	2.51032e+06	2.66409e+06	1.87669e+06	2.32976e+06	3.09987e+06	3.0309e+06	3.14828e+06	1.3314e+06	1.45118e+06	2.48851e+06
pos-0.776_242.06617	7.33037e+06	1.06115e+07	6.15569e+06	9.04161e+06	9.70187e+06	5.16489e+06	5.80086e+06	7.7008e+06	6.86631e+06	5.15344e+06	6.23276e+06	1.09263e+07	7.68959e+06	4.7604e+06	3.93365e+06	4.40544e+06	3.77283e+06	2.82823e+06	4.27689e+06	7.28817e+06	4.51543e+06	3.5433e+06	1.48285e+06	5.69225e+06
pos-3.376_297.17802	766919	185929	207140	129227	137581	1.56035e+06	135340	40052.6	150207	136927	1.1235e+07	68385	2.44252e+06	152121	92904.9	49043	692705	211936	391700	86258.1	123520	162792	94123.2	148368
pos-6.123_302.22387	950807	3.08027e+06	144864	110356	443778	2.52256e+06	432836	4.43199e+06	564508	1.95116e+06	2.15971e+06	448841	1.119e+07	674798	798238	1.20691e+06	888365	1.73674e+06	2.01362e+06	158743	8.46888e+06	514681	1.21293e+06	5.39558e+06
pos-6.207_378.29728	4.48917e+06	3.53963e+06	4.01375e+06	3.18033e+06	3.18596e+06	3.30466e+06	5.30773e+06	3.8223e+06	3.51449e+06	2.92482e+06	4.37448e+06	4.90981e+06	5.26821e+06	4.02699e+06	4.66575e+06	3.87405e+06	4.88284e+06	1.11537e+07	5.58245e+06	3.70611e+06	6.85643e+06	3.14139e+06	3.66028e+06	2.73466e+06
pos-4.24_435.28771	5.47973e+06	1.88087e+06	3.10121e+06	5.18778e+06	6.40632e+06	3.93773e+06	4.75672e+06	3.17467e+06	1.61168e+06	3.94745e+06	5.95306e+06	4.13607e+06	6.84495e+06	3.90439e+06	5.70462e+06	1.11462e+07	7.90084e+06	6.11696e+06	7.20604e+06	3.35219e+06	8.32482e+06	4.68286e+06	6.00746e+06	9.16361e+06
pos-5.991_138.10416	5.98591e+06	8.3542e+06	6.34954e+06	4.24107e+06	4.53626e+06	7.75527e+06	6.13262e+06	8.68925e+06	4.63835e+06	5.81237e+06	5.31204e+06	4.9174e+06	1.10792e+07	4.13633e+06	3.5e+06	7.07958e+06	3.83057e+06	8.56491e+06	7.15295e+06	2.9932e+06	5.85821e+06	2.86533e+06	2.27471e+06	4.61093e+06
pos-6.382_316.23928	5.90088e+06	977966	8.21175e+06	5.19189e+06	1.10755e+07	6.96655e+06	444506	577822	1.24162e+06	484356	1.49632e+06	530968	565809	186436	1.42944e+06	348172	426990	323436	558678	257275	429213	370886	250985	423505
pos-5.867_336.26569	2.95879e+06	3.35347e+06	2.94019e+06	3.76408e+06	3.68614e+06	3.12757e+06	1.79402e+06	4.16595e+06	1.90579e+06	4.35005e+06	2.49835e+06	4.06617e+06	3.94213e+06	3.08109e+06	4.3574e+06	5.00615e+06	4.75856e+06	3.66674e+06	4.05502e+06	2.88401e+06	2.91885e+06	3.94307e+06	898184	3.68268e+06
pos-0.752_245.17335	2.56489e+06	3.49875e+06	2.58436e+06	4.19039e+06	3.60223e+06	4.42465e+06	3.61097e+06	4.16101e+06	2.88843e+06	3.81945e+06	2.953e+06	3.81444e+06	2.18379e+06	2.81869e+06	1.87083e+06	2.23333e+06	3.77083e+06	2.6823e+06	4.88673e+06	3.85726e+06	3.52014e+06	1.58841e+06	780393	2.01255e+06
pos-5.688_295.25036	551989	645785	999857	341523	515103	489558	694578	528366	670603	135943	1.24205e+06	1.03833e+06	1.62105e+06	522512	691357	966962	1.15255e+06	1.10198e+07	1.76567e+06	278582	4.99971e+06	330969	417693	770203
pos-1.656_347.06225	1.78211e+06	2.50811e+06	3.87816e+06	1.46405e+06	1.71893e+06	3.13679e+06	529686	1.65214e+06	647676	699877	32235.2	810207	1.5695e+06	651410	671119	40677.1	1.1359e+06	758218	1.32545e+06	33550.5	973525	240389	1.37239e+06	891798
pos-4.281_197.17752	3.12523e+06	3.35452e+06	2.81336e+06	2.7505e+06	3.16819e+06	3.4738e+06	4.49745e+06	3.27902e+06	2.31705e+06	4.39903e+06	2.384e+06	4.05963e+06	2.78379e+06	2.40779e+06	2.06676e+06	2.90321e+06	2.58082e+06	2.42273e+06	3.02285e+06	1.87539e+06	2.40751e+06	2.46471e+06	1.95854e+06	2.50217e+06
pos-0.892_122.04697	1.82189e+06	1.48355e+06	571648	710901	245455	1.05805e+06	690525	1.35252e+06	345795	350641	2.52915e+06	461054	2.71935e+06	248952	588402	1.21477e+06	2.08116e+06	1.04672e+06	3.12088e+06	459503	1.67822e+06	900218	831387	574104
pos-0.894_110.04685	1.82189e+06	1.48355e+06	571648	556952	245455	1.05805e+06	690525	1.35252e+06	345795	350641	2.52915e+06	461054	2.71935e+06	248952	598813	1.21477e+06	2.08116e+06	1.04672e+06	3.12088e+06	459503	1.67822e+06	900218	831387	574104
pos-0.705_162.07623	3.12105e+06	4.02872e+06	4.37995e+06	3.31138e+06	4.6788e+06	4.8387e+06	2.93932e+06	5.10603e+06	3.43863e+06	4.14816e+06	3.77534e+06	4.13114e+06	4.31029e+06	3.07793e+06	3.79222e+06	3.35169e+06	3.68895e+06	3.30983e+06	7357877	4.17047e+06	4.53767e+06	3.82076e+06	3.01962e+06	3.6626e+06
pos-1.45_261.12074	224300	216235	54239.4	57866	75470.5	175912	108558	279836	73321.7	108914	242298	89519.8	384377	40533	59533	149031	384199	171770	942778	99949.5	226403	68569.2	94532.8	102266
pos-9.837_180.98022	1.01008e+07	8.78475e+06	7.80585e+06	9.38549e+06	8.83509e+06	8.61691e+06	7.7113e+06	6.32292e+06	8.6322e+06	8.11757e+06	7.08654e+06	9.57736e+06	8.0417e+06	7.4534e+06	6.48176e+06	8.08827e+06	9.03301e+06	9.73903e+06	7.75222e+06	7.04614e+06	1.05599e+07	8.75342e+06	1.06257e+07	8.46053e+06
pos-4.657_278.08547	2.76376e+06	3.58614e+06	2.73267e+06	3.17366e+06	3.47322e+06	2.60168e+06	2.62835e+06	2.1387e+06	2.95462e+06	3.58844e+06	3.06534e+06	3.06094e+06	2.55986e+06	3.17895e+06	3.18427e+06	3.09139e+06	3.97298e+06	3.94088e+06	2.80576e+06	3.8174e+06	2.77596e+06	3.23001e+06	3.24796e+06	4.50271e+06
pos-1.521_141.02468	1.25565e+06	2.09686e+06	1.10588e+06	564400	1.89223e+06	2.72052e+06	666944	2.72712e+06	770371	691530	892477	883003	1.48511e+06	850563	308707	695118	806334	1.08268e+06	1.53255e+06	785610	843376	698192	26257.4	841592
pos-1.355_243.08481	774235	1.01954e+06	635945	1.41162e+06	601523	929819	1.36131e+06	1.47559e+06	230158	933925	1.36531e+06	1.77367e+06	219213	1.4462e+06	811808	800138	462337	595053	865145	807634	968062	817555	534808	513710
pos-0.661_264.00783	1.59581e+06	2.74398e+06	728196	1.06293e+06	799579	3.03381e+06	934676	1.22178e+06	419537	306917	1.88509e+06	731446	2.44931e+06	751368	1.66179e+06	879873	916779	798077	3.1185e+06	1.26144e+06	875057	944056	882925	1.40953e+06
pos-8.366_368.28935	3.8938e+06	3.30371e+06	3.01869e+06	4.24076e+06	2.71474e+06	4.23114e+06	2.55433e+06	3.16258e+06	3.83892e+06	5.37882e+06	5.0904e+06	3.04686e+06	4.52519e+06	3.52819e+06	3.9249e+06	3.29284e+06	3.26114e+06	4.93201e+06	3.87263e+06	2.86133e+06	2.84665e+06	3.19378e+06	3.13404e+06	5.01865e+06
pos-0.745_649.84168	1.49087e+06	3.01338e+06	2.4023e+06	2.2526e+06	1.95164e+06	2.06616e+06	2.68595e+06	3.45087e+06	1.78521e+06	4.597e+06	3.08725e+06	2.76495e+06	3.01876e+06	2.7328e+06	2.12324e+06	3.2914e+06	3.7179e+06	3.07476e+06	708906	3.19198e+06	3.48089e+06	3.02904e+06	3.45289e+06	2.12813e+06
pos-4.589_439.32901	194589	275771	160496	35134.5	214106	456378	136581	504135	132997	312601	210248	206841	340541	162380	49927.1	53861.9	248270	343728	459570	92683.6	111412	53457.7	269005	132496
pos-9.386_528.39897	278629	116147	250431	105792	83900.3	257451	77525.1	110410	110101	181293	503274	1.46176e+06	1.92057e+06	421255	514967	637540	1.22184e+06	1.07908e+07	246106	194466	724333	169016	284924	225539
pos-6.776_262.22906	4.43772e+06	8.79631e+06	3.70246e+06	4.49757e+06	2.97853e+06	9.19468e+06	4.63691e+06	7.5228e+06	3.90579e+06	6.55742e+06	4.99587e+06	5.75462e+06	9.40706e+06	4.6429e+06	2.80201e+06	6.56616e+06	3.38545e+06	1.07892e+07	6.8933e+06	2.76375e+06	2.71425e+06	2.5162e+06	1.68034e+06	4.5963e+06
pos-6.997_880.64299	586759	463623	848345	307678	260708	3.01438e+06	183225	139450	332433	173135	328612	396679	2.91835e+06	338546	124497	498131	536042	969196	641355	193519	395582	303543	747522	566434
pos-8.282_255.21914	1.66141e+06	1.56827e+06	1.6306e+06	2.95456e+06	1.81316e+06	3.17216e+06	2.96384e+06	4.04966e+06	594333	783067	1.02272e+06	767961	2.43469e+06	689437	1.27326e+06	1.56827e+06	1.01094e+06	702227	787613	481404	1.8515e+06	2.44455e+06	1.19662e+06	1.14091e+06
pos-3.544_401.2254	768524	202096	128328	111452	99001.4	301029	233624	75971.1	179370	84183.5	1.07427e+07	25126.2	3.11214e+06	139513	89860.4	86676.7	540330	56282.3	618040	125608	101078	63182	21962.3	86386.2
pos-6.314_223.14617	4.06545e+06	3.60928e+06	3.51572e+06	4.31788e+06	3.93259e+06	4.56976e+06	3.71092e+06	4.34206e+06	3.96002e+06	5.20388e+06	4.00916e+06	4.2843e+06	5.72691e+06	6.65399e+06	6.20812e+06	1.07304e+07	6.40273e+06	6.10021e+06	8.30898e+06	4.76409e+06	4.50532e+06	3.80901e+06	4.69338e+06	6.90403e+06
pos-3.36_283.19883	486294	492788	517598	528400	3.16e+06	845283	450550	426221	386349	357458	1.07183e+07	479799	3.19001e+06	477059	402630	365376	1.05648e+06	1.10837e+06	608336	98030.6	457526	453125	392936	588772
pos-6.264_507.36818	1.11979e+06	2.26288e+06	2.35341e+06	1.99447e+06	8.65598e+06	2.50723e+06	1.64654e+06	4.37646e+06	1.69714e+06	3.59011e+06	5.193e+06	2.43708e+06	3.62352e+06	1.87964e+06	3.71836e+06	3.2095e+06	6.22403e+06	3.46965e+06	4.98636e+06	2.12202e+06	4.01007e+06	2.36337e+06	3.30128e+06	2.66424e+06
pos-5.836_252.20839	4.62238e+06	1.01036e+07	3.07786e+06	3.83644e+06	3.72374e+06	6.73735e+06	6.68021e+06	8.21991e+06	4.08806e+06	5.7937e+06	4.16456e+06	4.24361e+06	8.45062e+06	5.31505e+06	2.89598e+06	5.77382e+06	4.50767e+06	9.35117e+06	1.06915e+07	4.05433e+06	4.86945e+06	3.94896e+06	3.79153e+06	4.29542e+06
pos-1.018_198.00037	4.3995e+06	3.77306e+06	4.52815e+06	3.14244e+06	5.421e+06	6.35834e+06	6.32807e+06	8.65574e+06	3.8376e+06	5.3784e+06	4.33152e+06	3.65292e+06	6.50904e+06	4.81585e+06	3.34514e+06	3.93857e+06	4.1748e+06	4.73886e+06	9.9091e+06	4.56226e+06	4.7356e+06	3.42971e+06	2.21358e+06	4.42489e+06
pos-7.627_331.08357	414543	415338	1.00959e+06	334458	364956	335932	722872	758336	649750	616223	1.05752e+06	468006	203817	111652	145438	273610	166573	222767	339661	173947	181927	279755	204343	200473
pos-0.891_267.09618	567393	272683	2.19966e+06	7.18799e+06	5.58525e+06	110675	2.25496e+06	1.22371e+06	743828	954116	4.16022e+06	1.47219e+06	485498	3.21321e+06	9.00342e+06	2.4241e+06	762757	807665	1.00093e+06	1.02752e+06	584024	1.27036e+06	2.95517e+06	987334
pos-9.836_254.93604	1.00722e+07	9.29849e+06	9.63642e+06	8.53608e+06	1.05877e+07	9.03193e+06	7.34498e+06	8.8801e+06	8.88518e+06	8.15163e+06	8.43e+06	7.54433e+06	8.80597e+06	9.61719e+06	9.81729e+06	9.99212e+06	7.98051e+06	8.71846e+06	9.51005e+06	1.01932e+07	8.6289e+06	9.09138e+06	8.62985e+06	8.36375e+06
pos-8.155_236.1769	679745	693532	1.21095e+06	2.34717e+06	1.35505e+06	2.31674e+06	2.06989e+06	2.36927e+06	367226	703033	548397	453053	961562	689890	1.11164e+06	1.44789e+06	403821	366222	319371	448089	1.1804e+06	2.54333e+06	1.367e+06	763703
pos-8.007_353.33055	1.43178e+06	1.21546e+06	1.3932e+06	2.44041e+06	2.55662e+06	2.08182e+06	3.23872e+06	1.43562e+06	1.97744e+06	2.40565e+06	1.32069e+06	448128	2.44443e+06	560532	1.25782e+06	2.47464e+06	1.249e+06	817392	1.857e+06	631169	1.02768e+06	2.31225e+06	1.71873e+06	1.07432e+06
pos-8.007_394.35555	1.43178e+06	1.46686e+06	1.3932e+06	2.44041e+06	2.55662e+06	2.08182e+06	3.23872e+06	1.43562e+06	1.97744e+06	2.40565e+06	1.32069e+06	985339	5.99022e+06	770386	1.25782e+06	2.47464e+06	1.249e+06	817392	1.857e+06	341797	1.02768e+06	2.31225e+06	1.71873e+06	1.07432e+06
pos-4.068_162.12527	1.04654e+07	8.61868e+06	8.69264e+06	8.0787e+06	8.1815e+06	7.42452e+06	1.00081e+07	1.05445e+07	9.32897e+06	8.88433e+06	7.73828e+06	8.04176e+06	1.05006e+07	9.82356e+06	8.29442e+06	8.78817e+06	8.74332e+06	7.88177e+06	9.63426e+06	9.62444e+06	8.18279e+06	9.73951e+06	9.50158e+06	8.26852e+06
pos-4.739_470.29245	879562	3.37521e+06	241501	622929	1.55489e+06	660756	735963	375416	312847	676776	3.57086e+06	477583	1.05339e+07	629980	747621	1.03511e+06	1.48282e+06	918856	1.78176e+06	563426	677451	615595	920804	1.42637e+06
pos-0.655_107.50997	336174	244489	741276	390508	569593	547627	1.16045e+06	553978	865408	909628	1.0516e+07	452899	1.34167e+06	806316	455130	981977	2.27668e+06	626443	491103	563874	868421	376437	828349	527935
pos-8.118_444.2767	2.97937e+06	5.50944e+06	4.19365e+06	4.62726e+06	4.9423e+06	6.05609e+06	3.34693e+06	5.91193e+06	6.79065e+06	5.44398e+06	5.22536e+06	6.23224e+06	7.42574e+06	3.62746e+06	3.43135e+06	5.44648e+06	6.7134e+06	4.48123e+06	4.89837e+06	4.26744e+06	5.43881e+06	3.81116e+06	6.27413e+06	4.9507e+06
pos-3.644_546.32351	802878	352188	428763	217783	1.04825e+07	1.04143e+06	362493	184944	537008	244595	5.23136e+06	177399	1.99854e+06	352137	237311	216304	732407	975860	571218	234780	213975	180946	228321	205838
pos-3.477_348.17531	783530	225822	285914	157075	3.30122e+06	379342	384823	133881	260365	170827	1.04644e+07	169326	3.0688e+06	173470	164463	148537	666715	546648	747624	118493	188394	86211.9	139169	127594
pos-3.031_152.03306	2.43833e+06	1.82378e+06	3.40423e+06	2.76848e+06	1.9778e+06	4.11276e+06	978626	3.29333e+06	1.63121e+06	3.31775e+06	1.32254e+06	1.9671e+06	809724	1.92229e+06	1.26286e+06	1.70738e+06	973806	1.24208e+06	2.10247e+06	2.98204e+06	2.58465e+06	1.29815e+06	214968	1.80509e+06
pos-0.801_330.06193	1.44344e+06	2.4046e+06	2.58984e+06	2.19696e+06	2.0709e+06	1.96973e+06	2.09145e+06	2.30706e+06	1.50159e+06	3.35558e+06	2.18826e+06	2.36346e+06	1.88462e+06	1.48132e+06	1.29812e+06	1.59214e+06	1.29378e+06	1.8286e+06	2.07998e+06	1.73928e+06	1.89798e+06	1.1449e+06	2.93298e+06	1.464e+06
pos-6.175_481.41234	221776	320805	1.54448e+06	841576	1.18313e+06	521808	322775	4.17476e+06	665078	1.53704e+06	774104	488162	354526	484137	453408	487364	591059	111856	1.2186e+06	1.29338e+06	574416	748542	452526	327009
pos-5.093_475.26889	168596	225143	119751	517848	517115	148764	265943	477954	277351	998966	142633	378515	157248	454122	712507	940478	445718	427632	140755	253148	298889	434815	65803.8	389453
pos-4.977_217.14599	7.05891e+06	4.38589e+06	5.25312e+06	6.20578e+06	5.41614e+06	7.5756e+06	3.29293e+06	2.93867e+06	2.48415e+06	2.89601e+06	4.25534e+06	4.13687e+06	4.13693e+06	3.6114e+06	3.96778e+06	6.35898e+06	4.61183e+06	4.09576e+06	5.50653e+06	2.90508e+06	5.17911e+06	3.13458e+06	4.3615e+06	5.56011e+06
pos-0.893_125.05865	3.37325e+06	2.53584e+06	3.3796e+06	4.1572e+06	1.91261e+06	2.31518e+06	2.44704e+06	2.83888e+06	3.04225e+06	2.7224e+06	4.70417e+06	1.64633e+06	2.53442e+06	1.68733e+06	3.28004e+06	2.12788e+06	4.44717e+06	2.30412e+06	1.37257e+06	2.24658e+06	2.2057e+06	3.06287e+06	1.68939e+06	2.9748e+06
pos-4.987_208.1822	1.34047e+06	1.97926e+06	1.11188e+06	1.1013e+06	1.01438e+06	1.344e+06	2.2181e+06	2.60328e+06	1.37751e+06	1.81477e+06	1.83906e+06	1.84829e+06	3.13328e+06	1.17907e+06	520623	1.7078e+06	1.22599e+06	2.33844e+06	1.86789e+06	1.15004e+06	2.96236e+06	667663	539283	1.35987e+06
pos-9.843_165.98313	9.47638e+06	8.46349e+06	6.4738e+06	7.42911e+06	6.90405e+06	5.93827e+06	8.70484e+06	6.67797e+06	7.8491e+06	6.0341e+06	7.3448e+06	6.61694e+06	8.81813e+06	1.03981e+07	6.80667e+06	6.08721e+06	6.79496e+06	5.56882e+06	8.64939e+06	7.52117e+06	6.54795e+06	5.46949e+06	5.94696e+06	7.38547e+06
pos-8.303_496.41588	8.53634e+06	5.12059e+06	3.37132e+06	4.71968e+06	4.15729e+06	6.1275e+06	4.71227e+06	3.69629e+06	4.17363e+06	4.07599e+06	3.9208e+06	5.05606e+06	7.57153e+06	3.71511e+06	3.64844e+06	4.66822e+06	5.63133e+06	6.17744e+06	5.52145e+06	4.25362e+06	4.69326e+06	5.1049e+06	4.63776e+06	3.5552e+06
pos-9.81_337.10658	413446	1.05873e+06	1.05265e+06	1.19258e+06	1.31647e+06	830492	370023	1.42239e+06	530276	3.19372e+06	595791	1.25324e+06	718375	736785	1.6549e+06	2.38441e+06	3.14513e+06	2.396e+06	1.71757e+06	1.54662e+06	1.31979e+06	2.14155e+06	196802	1.73349e+06
pos-6.416_358.27111	8.64074e+06	7.32756e+06	7.85859e+06	7.85575e+06	7.1248e+06	8.08347e+06	8.36751e+06	7.97752e+06	8.27074e+06	7.9936e+06	7.72641e+06	7.1748e+06	7.76087e+06	7.91805e+06	8.22381e+06	8.25033e+06	7.83761e+06	8.70181e+06	8.22485e+06	8.41295e+06	7.68537e+06	7.91953e+06	7.99858e+06	8.61176e+06
pos-0.805_100.0635	4.02794e+06	8.77066e+06	3.16337e+06	3.84101e+06	4.29915e+06	5.20504e+06	1.56021e+06	6.83453e+06	2.24095e+06	1.67445e+06	3.98484e+06	2.33048e+06	4.25246e+06	1.9826e+06	2.43771e+06	2.34571e+06	2.21318e+06	3.16662e+06	4.55935e+06	2.66031e+06	4.35637e+06	3.91064e+06	1.76246e+06	2.92294e+06
pos-6.768_226.19277	3.77658e+06	5.12908e+06	2.05661e+06	3.33636e+06	2.84213e+06	8.85197e+06	1.7405e+06	4.74711e+06	2.01033e+06	3.13126e+06	3.90817e+06	2.8152e+06	3.94425e+06	3.50568e+06	4.95238e+06	3.35769e+06	2.67805e+06	4.13435e+06	6.45556e+06	3.27704e+06	3.70902e+06	3.39209e+06	4.05607e+06	3.41504e+06
pos-9.412_396.32082	399426	354439	638273	196042	275983	627578	100052	193370	255348	1.51655e+06	879857	1.58276e+06	2.42199e+06	1.11233e+06	960696	810063	923347	1.03561e+07	753036	177444	730307	411684	288886	548300
pos-7.628_548.22941	269272	250196	712055	241129	194632	323314	471813	483097	489881	450723	972350	301744	199525	208553	181376	97162.5	100819	176675	216605	123972	82473	155509	160781	156952
pos-6.329_432.27666	7.87855e+06	4.66418e+06	4.69247e+06	9.27926e+06	7.83463e+06	5.194e+06	8.83276e+06	3.27765e+06	4.52728e+06	9.03104e+06	9.7577e+06	6.1789e+06	5.45409e+06	6.83366e+06	6.97838e+06	7.22356e+06	7.04171e+06	5.80856e+06	5.82192e+06	6.90389e+06	1.03459e+07	5.60223e+06	5.30311e+06	1.01418e+07
pos-7.812_353.32839	2.55139e+06	3.29977e+06	1.92422e+06	1.80647e+06	5.02531e+06	2.66601e+06	2.05553e+06	2.18272e+06	1.81832e+06	5.14777e+06	1.30594e+06	1.03341e+06	2.83809e+06	573348	1.35872e+06	1.77575e+06	4.35926e+06	1.77054e+06	1.29842e+06	384005	1.41284e+06	924151	1.40558e+06	1.39603e+06
pos-4.616_395.30272	68550.9	126501	104427	19584.8	195195	576052	106131	447320	120989	520773	182260	287393	249472	119441	40132.9	57185.5	133198	251228	710236	69157.2	152000	45931	322524	133261
pos-5.326_525.28461	1.03671e+06	670299	548706	314759	748894	411591	330446	1.13011e+06	527394	551577	456833	485246	986170	233717	444583	305976	345598	322404	717693	269929	315546	303505	463023	487686
pos-7.275_495.27229	182572	588453	177958	588469	49276.3	731134	3.17425e+06	1.26964e+06	2.15839e+06	2.46997e+06	2.29527e+06	2.78484e+06	1.74342e+06	1.90893e+06	883781	1.44767e+06	1.30513e+06	1.82838e+06	1.02812e+07	98068.1	141996	1.11109e+06	450905	1.22909e+06
pos-5.272_182.0728	7.87712e+06	8.54332e+06	9.90773e+06	8.64089e+06	8.35796e+06	8.63597e+06	8.36231e+06	9.34008e+06	8.43e+06	8.75825e+06	9.73189e+06	8.96276e+06	8.99093e+06	8.95157e+06	8.92667e+06	8.16392e+06	9.18933e+06	8.56567e+06	8.39583e+06	8.9146e+06	9.40162e+06	8.71832e+06	9.09162e+06	8.62286e+06
pos-6.843_432.2764	1.64544e+06	1.17506e+06	1.27635e+06	2.3258e+06	1.94293e+06	1.57918e+06	3.61901e+06	5.64748e+06	4.70886e+06	7.04728e+06	9.84119e+06	7.42472e+06	5.15277e+06	5.43412e+06	4.62904e+06	1.02643e+07	6.76787e+06	6.03213e+06	7.34149e+06	3.98321e+06	6.67562e+06	4.5116e+06	6.20683e+06	1.01826e+07
pos-9.767_794.66556	1.42213e+06	3.34194e+06	3.61325e+06	2.92072e+06	3.31402e+06	4.17527e+06	196233	892941	2.7221e+06	3.01866e+06	2.50779e+06	3.31221e+06	202252	2.32504e+06	3.95579e+06	4.59759e+06	3.28571e+06	3.16341e+06	195107	3.70238e+06	6.97762e+06	1.02186e+07	6.41645e+06	9.10001e+06
pos-0.846_142.98044	3.44e+06	3.82938e+06	4.63726e+06	4.28837e+06	4.72675e+06	3.59103e+06	2.85101e+06	6.4356e+06	2.6557e+06	7.75856e+06	4.80092e+06	4.7217e+06	3.59204e+06	3.76271e+06	3.50487e+06	4.35438e+06	3.07258e+06	5.22946e+06	3.50486e+06	4.77038e+06	4.1909e+06	3.21868e+06	2.60613e+06	3.57843e+06
pos-0.655_139.98807	374342	685785	718970	503440	598860	419983	827945	684486	798766	595359	1.0154e+07	624477	1.3103e+06	589734	537623	811322	2.12829e+06	663452	444914	618370	694411	361791	804575	517028
pos-4.687_380.30311	786902	5.97028e+06	653732	427914	4.90443e+06	262923	2.22662e+06	302362	493863	8.28154e+06	510537	982212	487057	3.42253e+06	431674	648142	551801	482897	1.01293e+06	455346	663962	327779	412362	1.22607e+06
pos-5.142_411.33411	721448	792355	1.36162e+06	2.7713e+06	1.16278e+06	1.40173e+06	931269	1.19911e+06	494271	1.86203e+06	1.99119e+06	872841	743288	866380	1.33887e+06	1.018e+06	345062	87741.4	1.46578e+06	1.5384e+06	1.26449e+06	1.19072e+06	1.16559e+06	486099
pos-5.659_434.29185	7.06127e+06	5.76873e+06	7.1738e+06	9.46745e+06	8.11213e+06	9.26109e+06	4.09575e+06	3.25665e+06	3.61615e+06	4.53387e+06	5.46822e+06	4.08013e+06	6.53936e+06	5.45832e+06	5.73537e+06	9.74566e+06	6.057e+06	5.65988e+06	9.79722e+06	4.14417e+06	5.31414e+06	3.95263e+06	5.033e+06	8.08087e+06
pos-0.707_324.15261	2.71263e+06	3.41206e+06	3.93191e+06	2.97597e+06	4.30882e+06	3.22471e+06	2.72777e+06	4.6092e+06	3.19552e+06	3.71174e+06	3.42488e+06	3.71809e+06	3.93714e+06	2.79966e+06	3.39503e+06	2.95074e+06	3.43995e+06	2.98202e+06	4.0614e+06	3.83775e+06	4.14582e+06	3.51201e+06	2.81874e+06	3.30345e+06
pos-6.859_253.24005	3.31678e+06	655316	3.02644e+06	1.02028e+06	892449	789764	1.0584e+06	532710	970025	743469	835606	1.83712e+06	1.44185e+06	503307	824492	898690	885275	4.38857e+06	2.66493e+06	869839	1.00889e+07	1.06097e+06	1.7399e+06	2.41841e+06
pos-6.185_350.24252	1.95043e+06	2.01304e+06	3.65179e+06	1.80224e+06	1.44335e+06	3.67092e+06	2.94116e+06	4.59655e+06	4.80324e+06	2.18909e+06	3.95857e+06	4.56722e+06	7.09704e+06	3.63853e+06	3.35193e+06	3.32655e+06	2.50539e+06	2.89343e+06	3.59089e+06	1.1251e+06	1.78323e+06	855904	1.15419e+06	1.19573e+06
pos-8.149_306.25501	2.22102e+06	3.04489e+06	2.02752e+06	2.96379e+06	2.4116e+06	2.27367e+06	2.38898e+06	3.25319e+06	2.14218e+06	2.40169e+06	2.50326e+06	1.65356e+06	2.48118e+06	1.94903e+06	1.57213e+06	2.35644e+06	3.20824e+06	1.81678e+06	2.05039e+06	2.01991e+06	2.07255e+06	1.37839e+06	1.8285e+06	2.10191e+06
pos-3.647_214.11763	5.43047e+06	4.03651e+06	2.91683e+06	2.36172e+06	2.32407e+06	3.0215e+06	4.53896e+06	3.28666e+06	5.31254e+06	4.15601e+06	2.93234e+06	2.69948e+06	4.70199e+06	4.5121e+06	2.77738e+06	2.6146e+06	3.90779e+06	4.04919e+06	3.32331e+06	3.27741e+06	2.55905e+06	2.62933e+06	2.29393e+06	5.25684e+06
pos-6.807_545.39165	805046	2.53683e+06	900091	351036	1.85756e+06	691534	681944	513990	806683	527927	3.17002e+06	3.7292e+06	2.01733e+06	1.00468e+06	922437	1.08743e+06	1.51734e+06	1.00279e+07	733811	397407	762108	704497	442904	509872
pos-4.805_488.30306	3.58987e+06	3.05405e+06	2.01689e+06	4.03562e+06	5.26777e+06	3.99539e+06	8.24152e+06	5.16687e+06	3.52592e+06	5.08658e+06	8.30228e+06	5.88243e+06	9.09423e+06	4.01904e+06	5.24054e+06	9.01061e+06	8.59842e+06	8.48462e+06	8.90429e+06	4.39915e+06	9.51417e+06	6.86554e+06	9.5625e+06	1.00126e+07
pos-0.878_111.02061	2.23296e+06	2.6672e+06	1.23059e+06	2.13088e+06	1.60061e+06	2.12126e+06	1.43583e+06	1.49968e+06	1.91952e+06	1.06516e+06	2.16315e+06	1.52793e+06	2.27553e+06	3.94223e+06	1.00108e+07	2.05091e+06	1.83904e+06	2.09438e+06	2.49314e+06	1.62724e+06	1.25573e+06	2.71164e+06	9.25191e+06	2.03344e+06
pos-0.904_370.02818	214967	1.33013e+06	368798	1.1185e+06	853764	1.02947e+06	326303	307925	108779	192176	132177	899345	138130	143256	124376	149764	146728	120278	7.45591e+06	141143	141979	121378	172205	225284
pos-3.507_216.08928	19320.9	17840.9	24248	36515.7	119975	43328.5	53810.9	60816	65038.4	31447	154836	25756.5	19284.1	25944.3	21455.8	30118.9	38306.5	43684.8	47231.5	43148.6	48244.7	23443.2	9.98941e+06	60855.7
pos-4.455_297.26612	2.38528e+06	2.69567e+06	4.86629e+06	2.4586e+06	5.10901e+06	3.98798e+06	1.27742e+06	4.85733e+06	727092	1.54284e+06	2.20572e+06	1.70138e+06	2.3038e+06	828199	1.28249e+06	1.17883e+06	2.64792e+06	1.33937e+06	2.15279e+06	1.51511e+06	2.45555e+06	1.04792e+06	350519	1.60642e+06
pos-5.226_413.34974	956689	1.87233e+06	1.64949e+06	5.84509e+06	1.3744e+06	1.51612e+06	646138	2.07821e+06	879456	1.72007e+06	3.79327e+06	663994	463565	1.00078e+06	1.7076e+06	862923	186491	50838.3	3.56967e+06	1.58396e+06	1.19124e+06	2.35957e+06	1.04386e+06	474137
pos-4.676_331.30793	1.00036e+06	856029	1.10047e+06	744905	1.84381e+06	1.16193e+06	1.17463e+06	2.01361e+06	1.84121e+06	803034	1.19803e+06	1.75534e+06	2.56658e+06	1.21804e+06	1.01299e+06	1.26161e+06	1.5071e+06	677494	747783	604444	1.28294e+06	851664	580920	654980
pos-7.692_442.32637	7.61509e+06	6.06544e+06	7.16191e+06	5.25255e+06	5.54743e+06	5.36346e+06	4.50307e+06	8.68484e+06	6.05328e+06	8.14992e+06	5.29531e+06	6.4073e+06	7.23733e+06	6.89356e+06	7.05841e+06	7.66149e+06	7.70488e+06	5.60522e+06	7.85557e+06	7.56803e+06	8.95873e+06	5.55074e+06	4.81063e+06	8.0065e+06
pos-4.629_259.21398	404120	782812	1.49155e+06	359654	138575	9.88155e+06	162577	202944	57708.8	60811.9	37780.3	75275.3	162045	73361.4	121974	146250	95808.4	78882.9	92343.9	78132.1	166713	137839	106079	105144
pos-4.416_223.14623	2.92249e+06	4.8859e+06	3.05572e+06	2.43563e+06	7.48374e+06	3.88336e+06	3.96143e+06	6.85257e+06	5.66708e+06	5.35728e+06	5.39106e+06	7.16699e+06	6.11321e+06	2.93025e+06	2.5854e+06	3.86445e+06	9.87214e+06	3.68267e+06	5.63808e+06	3.21233e+06	4.73498e+06	2.52676e+06	4.0743e+06	4.19406e+06
pos-4.241_196.62678	4.77551e+06	1.6881e+06	2.62194e+06	5.50869e+06	4.1704e+06	3.63783e+06	6.57698e+06	2.93495e+06	1.59004e+06	3.32424e+06	4.93374e+06	3.42255e+06	5.08422e+06	3.32908e+06	6.4381e+06	9.83467e+06	6.99929e+06	4.96858e+06	5.76832e+06	2.79927e+06	7.26137e+06	5.22418e+06	5.13443e+06	8.08814e+06
pos-4.243_393.25336	4.77551e+06	1.6881e+06	2.62194e+06	5.50857e+06	4.17021e+06	3.63783e+06	6.57698e+06	2.93495e+06	1.59004e+06	3.32366e+06	4.93428e+06	3.42255e+06	5.04932e+06	3.32908e+06	6.4381e+06	9.81589e+06	6.98572e+06	4.96858e+06	5.77486e+06	2.79927e+06	7.26137e+06	5.22418e+06	5.13443e+06	8.11364e+06
pos-7.86_308.67973	5.93615e+06	8.01211e+06	4.75364e+06	3.78524e+06	4.38027e+06	9.81493e+06	4.31265e+06	5.23521e+06	5.85677e+06	4.61392e+06	2.52322e+06	5.31077e+06	5.53675e+06	5.80282e+06	3.39326e+06	4.8598e+06	6.3852e+06	4.40565e+06	4.59715e+06	4.72304e+06	3.09292e+06	2.21823e+06	4.78648e+06	3.46684e+06
pos-0.834_244.05288	4.11761e+06	4.63986e+06	3.86577e+06	3.88688e+06	5.07613e+06	2.99465e+06	2.57166e+06	1.40766e+06	1.30551e+06	1.82955e+06	3.23792e+06	3.50067e+06	341559	3.71764e+06	2.6453e+06	2.17201e+06	366325	648954	1.50141e+06	1.6555e+06	1.20523e+06	1.1279e+06	2.60137e+06	1.76973e+06
pos-4.496_413.31342	647972	505553	182482	151399	464520	1.38654e+06	383460	1.09257e+06	227591	726222	562748	729187	850931	298583	222136	217990	990044	986960	1.1322e+06	275141	603386	256927	680520	769385
pos-5.363_123.99221	1.61716e+06	2.80758e+06	1.77349e+06	3.91907e+06	5.14382e+06	2.10083e+06	1.64275e+06	3.41191e+06	1.89898e+06	4.95885e+06	1.72479e+06	3.38989e+06	3.56484e+06	2.76398e+06	5.37173e+06	4.24501e+06	3.5309e+06	3.66293e+06	2.76899e+06	1.7801e+06	2.94044e+06	3.00912e+06	642115	3.19837e+06
pos-0.804_516.06238	6.07429e+06	3.86888e+06	6.16789e+06	5.54036e+06	8.19975e+06	7.99651e+06	4.91696e+06	8.37479e+06	3.51201e+06	4.96603e+06	4.35849e+06	5.13707e+06	3.55543e+06	6.31747e+06	3.54278e+06	4.63795e+06	5.04205e+06	2.93164e+06	3.12082e+06	6.36053e+06	5.3233e+06	2.73356e+06	806514	5.76407e+06
pos-8.591_365.23453	1.88206e+06	1.80919e+06	1.01043e+06	1.73874e+06	1.9338e+06	1.4985e+06	1.70007e+06	1.19416e+06	1.38658e+06	1.60418e+06	2.30444e+06	1.54284e+06	2.25613e+06	1.39382e+06	1.33696e+06	2.34023e+06	1.66293e+06	1.78752e+06	3.16871e+06	1.52436e+06	1.23878e+06	1.7546e+06	1.57773e+06	2.08395e+06
pos-8.27_235.65016	5.54883e+06	2.71946e+06	1.39315e+06	4.37963e+06	5.18111e+06	2.70619e+06	7.95916e+06	3.45666e+06	3.15115e+06	3.74932e+06	6.32056e+06	5.05716e+06	8.42361e+06	4.68606e+06	6.41756e+06	9.75238e+06	8.78938e+06	6.04514e+06	9.15136e+06	3.52535e+06	9.08701e+06	6.24055e+06	6.54978e+06	7.97724e+06
pos-6.919_549.37842	1.39362e+06	2.44934e+06	1.4108e+06	4.16523e+06	3.74398e+06	1.65036e+06	931430	2.62239e+06	953369	2.06077e+06	2.84615e+06	1.87329e+06	2.15118e+06	1.46033e+06	2.94632e+06	2.85224e+06	4.38984e+06	3.75095e+06	2.23707e+06	1426644	1.88466e+06	2.67007e+06	2.34852e+06	1.47972e+06
pos-5.075_464.24883	1.4926e+06	2.97029e+06	692660	2.54209e+06	2.53748e+06	1.45791e+06	5.46712e+06	3.00756e+06	3.13731e+06	8.41728e+06	2.86955e+06	2.51677e+06	3.21975e+06	7.53331e+06	9.07334e+06	6.64314e+06	7.52224e+06	3.82414e+06	5.32853e+06	7.19565e+06	6.71682e+06	5.6095e+06	4.71363e+06	9.70172e+06
pos-5.802_479.39657	86828.3	140802	795448	237433	796704	248896	145000	1.91765e+06	178215	573287	346821	123076	196110	221822	89970.4	150976	186027	24366.6	488085	440395	144538	256272	250564	107259
pos-0.747_733.80287	1.9659e+06	2.44425e+06	2.72656e+06	2.66556e+06	2.15716e+06	2.33182e+06	2.79258e+06	3.72668e+06	1.76063e+06	4.26606e+06	2.88094e+06	2.90021e+06	2.94796e+06	2.73167e+06	2.43442e+06	3.18571e+06	2.98986e+06	2.7611e+06	1.10802e+06	3.20251e+06	3.68225e+06	2.87759e+06	3.53728e+06	2.39084e+06
pos-8.646_243.16159	7.44161e+06	8.27211e+06	3.79503e+06	7.02876e+06	6.16237e+06	7.31861e+06	5.60203e+06	4.78355e+06	4.61e+06	5.48281e+06	4.94289e+06	6.93889e+06	7.01497e+06	7.42621e+06	4.4141e+06	9.32963e+06	6.17491e+06	6.95766e+06	9.63063e+06	5.18536e+06	4.39353e+06	6.36889e+06	5.79326e+06	6.87372e+06
pos-4.528_432.27688	6.83015e+06	4.17096e+06	4.404e+06	6.15327e+06	5.22825e+06	6.13178e+06	6.30983e+06	5.11977e+06	4.57203e+06	5.52858e+06	7.89374e+06	4.33238e+06	7.90312e+06	4.80514e+06	4.52471e+06	8.32246e+06	7.18007e+06	6.21862e+06	7.88671e+06	4.56087e+06	7.47364e+06	4.06581e+06	6.70065e+06	8.01938e+06
pos-8.191_148.08847	647092	793001	1.23822e+06	2.11617e+06	1.24321e+06	2.14387e+06	1.7802e+06	2.18039e+06	267997	429339	488173	445589	795422	534492	1.10292e+06	1.63265e+06	312822	261247	356928	299594	814331	2.52282e+06	1.25027e+06	592863
pos-5.283_179.1307	400816	94078.6	2.07766e+06	111026	112156	183118	104938	82459	93398.8	40154.7	43242.8	154215	1.22222e+06	256049	266120	253456	476073	3.91586e+06	50201	488105	9.58797e+06	305720	456109	946219
pos-6.55_306.25486	568186	2.1809e+06	735603	668366	816472	9.58134e+06	1.57364e+06	2.73465e+06	1.17853e+06	1.2056e+06	1.15309e+06	1.44554e+06	1.67786e+06	1.46925e+06	1.18591e+06	989669	1.4568e+06	1.14979e+06	1.40865e+06	745248	1.26914e+06	824633	468616	1.21262e+06
pos-0.741_222.01673	1.31327e+06	1.14078e+06	1.60138e+06	949998	1.74438e+06	1.62772e+06	1.00395e+06	3.79196e+06	1.16889e+06	929757	1.27806e+06	1.21975e+06	1.56591e+06	1.09284e+06	545704	978516	1.12617e+06	910311	2.15381e+06	1.28726e+06	1.47356e+06	1.00733e+06	220021	1.24144e+06
pos-0.677_213.91009	389478	325192	147128	108286	237997	206077	121716	132835	116403	93490.9	721123	96140.8	413387	101206	9.57007e+06	126691	159009	158383	250013	140971	139086	147748	105635	180377
pos-5.365_557.27797	2.12889e+06	3.45755e+06	2.43901e+06	4.70735e+06	9.5521e+06	2.9247e+06	2.33458e+06	3.95295e+06	2.14311e+06	5.15881e+06	2.11429e+06	4.12436e+06	4.05576e+06	3.56244e+06	8.50482e+06	5.96447e+06	3.42767e+06	3.75423e+06	3.69003e+06	3.17306e+06	3.84946e+06	3.70381e+06	926035	3.81945e+06
pos-0.918_146.10521	2.84293e+06	2.0276e+06	2.42862e+06	1.96291e+06	2.3543e+06	2.74404e+06	1.65288e+06	6.87829e+06	2.73386e+06	2.85355e+06	3.46433e+06	2.65751e+06	4.2844e+06	1.93059e+06	1.43341e+06	2.13068e+06	2.50134e+06	2.28013e+06	2.4931e+06	2.29494e+06	3.88237e+06	2.02022e+06	594914	3.03153e+06
pos-3.31_156.07599	3.74231e+06	3.75544e+06	2.73422e+06	2.64918e+06	2.42889e+06	3.3611e+06	2.79236e+06	3.21247e+06	2.81609e+06	3.76288e+06	2.99805e+06	2.04267e+06	2.68614e+06	4.64912e+06	2.83831e+06	2.31552e+06	3.1167e+06	3.23637e+06	2.84997e+06	3.37214e+06	3.59059e+06	3.69149e+06	3.1896e+06	4.88656e+06
pos-0.882_237.00551	2.28755e+06	3.13073e+06	1.65807e+06	2.67633e+06	1.83545e+06	2.00369e+06	2.66454e+06	2.5263e+06	1.98869e+06	1.6088e+06	2.13298e+06	1.46102e+06	2.70242e+06	3.97746e+06	2.36986e+06	2.32081e+06	2.13636e+06	1.99133e+06	2.40218e+06	2.00207e+06	1.72375e+06	3.73223e+06	7.8886e+06	2.30312e+06
pos-9.401_435.39131	772376	423429	623403	300344	171399	683372	643502	130260	238388	1.10179e+06	776798	1.77103e+06	2.69393e+06	1.11151e+06	1.1258e+06	831587	1.37993e+06	9.51132e+06	593190	611048	898552	460336	301317	630873
pos-0.757_425.81398	1.04442e+06	743890	1.08768e+06	723112	1.89435e+06	1.00375e+06	909307	2.40922e+06	678100	660118	930922	699638	995530	1.1007e+06	698812	787730	912930	579529	1.74672e+06	1.18827e+06	793732	660148	773497	965829
pos-4.952_200.18847	987683	259447	2.64249e+06	149319	189178	329538	616322	154733	296715	72000.1	654581	1.36778e+06	2.46161e+06	231959	424348	402076	1.2467e+06	9.48794e+06	3.06873e+06	330183	8.92294e+06	281855	392476	975552
pos-0.73_216.09691	3.35373e+06	5.48979e+06	4.19572e+06	4.30765e+06	3.816e+06	5.44092e+06	6.87443e+06	6.26122e+06	4.42114e+06	4.88222e+06	4.2084e+06	3.24054e+06	6.55838e+06	4.67844e+06	5.79067e+06	4.36294e+06	5.03861e+06	3.8168e+06	9.48522e+06	5.5411e+06	4.76308e+06	4.52494e+06	4.39222e+06	3.4653e+06
pos-0.744_717.82903	1.47121e+06	2.51115e+06	1.56207e+06	2.09288e+06	1.61743e+06	1.81112e+06	2.36886e+06	2.71038e+06	1.51503e+06	4.0753e+06	2.58161e+06	2.39943e+06	2.51417e+06	2.3152e+06	1.893e+06	2.45842e+06	3.0598e+06	2.74797e+06	460427	2.62886e+06	3.30356e+06	2.96923e+06	3.24737e+06	1.56023e+06
pos-5.991_110.1093	5.88072e+06	7.50434e+06	5.58416e+06	4.88682e+06	4.57889e+06	7.55254e+06	6.42145e+06	8.08005e+06	4.50297e+06	4.57442e+06	5.19296e+06	4.73206e+06	9.4762e+06	4.15115e+06	3.19389e+06	6.25484e+06	3.7656e+06	8.5826e+06	6.87927e+06	2.94904e+06	5.9097e+06	3.07887e+06	2.39961e+06	3.85486e+06
pos-6.489_246.23416	5.36836e+06	9.33086e+06	4.62957e+06	5.44476e+06	3.37262e+06	8.91211e+06	7.23174e+06	8.6833e+06	4.60449e+06	6.24878e+06	7.25175e+06	6.24366e+06	9.46756e+06	5.18807e+06	2.81705e+06	6.83377e+06	3.92455e+06	8.86745e+06	8.76688e+06	2.84575e+06	5.12388e+06	3.17758e+06	2.80964e+06	4.0954e+06
pos-3.349_228.1469	499232	745108	600217	663515	1.68232e+06	623722	659416	1.35168e+06	518871	511165	1.69603e+06	446729	609929	533636	409490	640711	518249	312858	5.58299e+06	401380	776042	371556	137556	439551
pos-0.751_215.00686	4.2921e+06	4.18878e+06	4.05983e+06	3.67206e+06	4.92303e+06	4.60173e+06	3.56101e+06	7.69007e+06	3.4172e+06	4.22814e+06	4.14138e+06	4.00371e+06	8.75767e+06	3.50021e+06	2.47037e+06	3.64471e+06	5.56416e+06	3.93722e+06	4.16686e+06	4.25067e+06	5.01144e+06	3.18455e+06	1.02316e+06	4.18541e+06
pos-9.853_379.94315	4.25178e+06	4.06055e+06	4.08214e+06	3.34571e+06	2.78287e+06	3.59319e+06	2.78209e+06	5.12409e+06	4.1458e+06	4.08935e+06	3.84991e+06	3.52707e+06	3.52914e+06	4.42942e+06	5.80916e+06	3.12961e+06	3.82352e+06	3.26282e+06	4.61762e+06	3.91243e+06	5.37163e+06	3.49765e+06	3.99955e+06	3.92873e+06
pos-6.153_460.29667	55897.9	414189	62580.8	109083	158092	87135.1	163406	96619.4	80786.3	56518.8	63234.9	94465.7	107240	59045.5	131571	68746.1	203842	206849	67220.9	86091.7	56839.7	61920.9	155420	106160
pos-9.784_353.92373	5.96927e+06	5.89712e+06	6.19961e+06	5.45e+06	4.91799e+06	4.9675e+06	7.82987e+06	5.98742e+06	4.60464e+06	4.48982e+06	4.54193e+06	5.16033e+06	7.60252e+06	5.47309e+06	4.52996e+06	4.28867e+06	5.28177e+06	5.27761e+06	6.41281e+06	5.67473e+06	5.59544e+06	4.99426e+06	4.54689e+06	3.78662e+06
pos-6.681_503.29787	1.50482e+06	4.04851e+06	1.30956e+06	3.10705e+06	2.86571e+06	1.27515e+06	1.02043e+06	2.37738e+06	1.14933e+06	1.56207e+06	3.15557e+06	2.02355e+06	2.19031e+06	1.11406e+06	1.66351e+06	1.70279e+06	2.39299e+06	2.3393e+06	2.72894e+06	1.28174e+06	1.37194e+06	1.34255e+06	1.20383e+06	1.69137e+06
pos-5.261_134.0729	6.48035e+06	7.17996e+06	7.62301e+06	6.28191e+06	8.7164e+06	6.65351e+06	7.13091e+06	7.50622e+06	5.38386e+06	5.85082e+06	5.75947e+06	7.21181e+06	8.35274e+06	8.19094e+06	6.4017e+06	7.78602e+06	7.67544e+06	6.97369e+06	8.86483e+06	6.55678e+06	7.67558e+06	7.72672e+06	7.36906e+06	5.81285e+06
pos-0.892_430.13307	97046	103488	90007.5	83958.8	221208	113107	88258.1	120581	74286.1	178942	284772	87384.3	158170	195480	427049	330723	175563	101380	141320	96387.6	139725	173804	371301	103463
pos-5.053_406.29348	3.00737e+06	5.61449e+06	5.01056e+06	3.60087e+06	4.55538e+06	4.17197e+06	6.75898e+06	4.60231e+06	4.88693e+06	4.54766e+06	4.08202e+06	5.14198e+06	4.77269e+06	5.27152e+06	6.47092e+06	5.25172e+06	5.96503e+06	4.90641e+06	5.1837e+06	4.26208e+06	4.76542e+06	6.32868e+06	5.88822e+06	4.66772e+06
pos-0.808_375.04315	6.64555e+06	2.97621e+06	5.90805e+06	6.00872e+06	5.90515e+06	8.62195e+06	6.21605e+06	6.57864e+06	4.14823e+06	4.21381e+06	5.7076e+06	4.55468e+06	3.21517e+06	9.36445e+06	4.05733e+06	5.64118e+06	6.73387e+06	6.1401e+06	5.39062e+06	7.36776e+06	6.06956e+06	3.31972e+06	1.27571e+06	7.46763e+06
pos-8.362_553.16746	1.7685e+06	2.25491e+06	1.61175e+06	3.5592e+06	1.88131e+06	2.07719e+06	2.29548e+06	1.77694e+06	1.89161e+06	2.09191e+06	3.62065e+06	1.80017e+06	1.56833e+06	2.05984e+06	2.53106e+06	2.18156e+06	2.08589e+06	4.08252e+06	1.75795e+06	1.62077e+06	1.42898e+06	1.44906e+06	1.89478e+06	1.79142e+06
pos-7.479_436.3081	5.16935e+06	3.168e+06	3.43684e+06	5.38562e+06	5.17724e+06	3.95941e+06	6.58731e+06	4.27766e+06	3.69119e+06	5.32747e+06	7.66681e+06	4.27081e+06	7.23654e+06	5.0089e+06	5.50991e+06	9.34591e+06	7.27101e+06	5.78166e+06	7.8313e+06	4.56713e+06	8.39996e+06	7.36724e+06	8.40108e+06	7.71129e+06
pos-7.293_349.31815	2.30361e+06	1.50968e+06	1.5252e+06	1.65135e+06	1.75448e+06	2.05454e+06	1.37025e+06	1.40235e+06	1.63196e+06	1.98033e+06	1.81103e+06	2.18422e+06	2.07564e+06	1.73893e+06	2.26906e+06	1.63079e+06	2.0903e+06	2.26224e+06	9.30034e+06	1.54596e+06	3.59628e+06	1.84559e+06	2.67725e+06	1.52724e+06
pos-4.561_317.2922	1.89943e+06	7.39569e+06	2.61554e+06	2.86159e+06	2.91935e+06	3.84605e+06	1.37827e+06	1.68617e+06	1.77787e+06	1.78463e+06	2.06113e+06	1.67229e+06	3.41007e+06	1.77293e+06	2.00062e+06	1.38544e+06	1.95608e+06	1.43539e+06	4.00566e+06	2.265e+06	4.45345e+06	2.48052e+06	2.77814e+06	5.52419e+06
pos-8.03_416.24564	2.93738e+06	2.58571e+06	3.8528e+06	5.32897e+06	9.18381e+06	4.70361e+06	3.41881e+06	4.47195e+06	2.66704e+06	5.7973e+06	4.76783e+06	4.95615e+06	4.04377e+06	4.9888e+06	4.62693e+06	6.67389e+06	7.25834e+06	5.81571e+06	4.12701e+06	5.44288e+06	9.28668e+06	6.05541e+06	6.85537e+06	5.62008e+06
pos-0.978_96.52635	2.43889e+06	2.28944e+06	2.44949e+06	2.2703e+06	2.48915e+06	2.42805e+06	2.50308e+06	2.07672e+06	2.39001e+06	2.14645e+06	2.497e+06	2.51986e+06	2.43512e+06	2.06473e+06	9.2843e+06	2.36613e+06	2.48219e+06	2.53462e+06	2.31341e+06	2.17101e+06	2.34687e+06	2.32224e+06	1.82535e+06	2.34079e+06
pos-0.864_283.04504	4.34076e+06	2.30577e+06	5.85325e+06	4.52576e+06	5.18346e+06	3.9745e+06	2.55544e+06	2.32495e+06	536820	1.28639e+06	1.73823e+06	1.77168e+06	1.83242e+06	2.91129e+06	4.11495e+06	3.29265e+06	2.09921e+06	592797	1.27672e+06	3.76986e+06	2.54413e+06	2.92622e+06	4.42126e+06	2.24231e+06
pos-8.021_217.23097	3.8699e+06	7.84569e+06	2.26288e+06	2.45567e+06	5.24987e+06	9.23521e+06	3.17695e+06	5.82447e+06	2.63122e+06	2.86823e+06	5.96246e+06	4.08438e+06	5.27123e+06	2.01947e+06	5.52084e+06	4.0555e+06	5.24015e+06	5.75908e+06	9.11269e+06	4.47209e+06	2.85758e+06	3.6041e+06	5.03365e+06	4.22883e+06
pos-7.523_443.26896	597423	365669	325053	762705	485444	268200	2.91374e+06	4.00782e+06	4.12718e+06	4.43261e+06	9.22813e+06	6.91269e+06	2.15122e+06	3.93047e+06	828550	5.25766e+06	3.45449e+06	3.10526e+06	8.28702e+06	1.30406e+06	2.38412e+06	3.14704e+06	6.83102e+06	5.68339e+06
pos-0.732_342.01746	2.4311e+06	2.7806e+06	2.61729e+06	2.39817e+06	2.94034e+06	3.26056e+06	2.25879e+06	7.54779e+06	2.57545e+06	3.43737e+06	3.1303e+06	3.45582e+06	3.81837e+06	2.36161e+06	1.42625e+06	2.47283e+06	2.86777e+06	2.22341e+06	2.834e+06	3.11074e+06	4.2832e+06	3.05827e+06	801240	2.58691e+06
pos-4.415_446.29221	2.75774e+06	4.36736e+06	2.99859e+06	2.18698e+06	6.37534e+06	3.50301e+06	3.68885e+06	6.41844e+06	5.38216e+06	5.01746e+06	5.19142e+06	7.42163e+06	5.71757e+06	2.59752e+06	2.16144e+06	4.20686e+06	8.37785e+06	3.04303e+06	4.78622e+06	3.53836e+06	4.1486e+06	2.09405e+06	3.80126e+06	3.97406e+06
pos-3.434_246.09974	21026	18287.1	17926.6	24841.3	19339.1	23592.3	30492.2	38719.2	20775.2	21887.4	25123.5	18058.9	28138.7	31909.2	20396.3	22931.4	28826.6	21531.5	21639.4	20018.4	34338.9	19248.4	9.2032e+06	20959.2
pos-4.282_404.24541	2.87872e+06	1.29859e+06	933722	3.81029e+06	4.83135e+06	1.15926e+06	4.00786e+06	2.50789e+06	1.61627e+06	3.15415e+06	5.85402e+06	3.55951e+06	3.96014e+06	2.85515e+06	4.71726e+06	9.19093e+06	3.70016e+06	4.95196e+06	5.72704e+06	2.59959e+06	7.80155e+06	5.25168e+06	2.92418e+06	6.77214e+06
pos-6.226_362.24224	43742.9	184044	121627	72742.8	85286.4	9.18025e+06	371411	69937.3	90953.9	114859	275873	127186	80806.4	270506	65908.7	68751.3	57211.5	103527	84833.4	46783.4	44347.7	178789	120335	57647
pos-8.192_213.17226	605006	519827	1.15233e+06	2.63075e+06	1.15945e+06	2.76145e+06	1.6584e+06	2.73687e+06	264656	410636	299866	413070	742475	489857	1.06962e+06	1.06452e+06	187174	148208	191684	321946	783068	2.28538e+06	1.5189e+06	619977
pos-0.705_162.1001	2.43904e+06	2.65779e+06	2.86853e+06	2.23039e+06	4.52872e+06	2.44283e+06	1.96307e+06	4.89447e+06	2.5144e+06	3.00885e+06	2.73126e+06	2.86292e+06	3.17288e+06	1.98765e+06	2.24204e+06	2.44756e+06	2.83347e+06	2.27058e+06	2.78527e+06	2.6951e+06	2.97219e+06	2.72532e+06	1.67331e+06	2.42986e+06
pos-3.426_304.149	631625	257728	328421	181327	2.461e+06	351173	387106	113635	244156	208193	9.14841e+06	133567	3.36679e+06	179223	190749	483170	495764	394836	867254	165341	570970	449294	211763	171477
pos-7.858_617.35953	6.11583e+06	7.30958e+06	5.30291e+06	3.76683e+06	4.37396e+06	9.11747e+06	4.44071e+06	5.06286e+06	5.27576e+06	4.88762e+06	2.46556e+06	4.99069e+06	5.39964e+06	5.64244e+06	3.41481e+06	5.12447e+06	6.11198e+06	4.25087e+06	4.05981e+06	4.94268e+06	3.36887e+06	2.20488e+06	4.38271e+06	3.7874e+06
pos-3.636_275.17243	214793	197150	2.72885e+06	270806	59468.8	9.10524e+06	50278.7	59967.7	67849	55946.4	112162	53493.8	102383	32282	33648.4	38331.7	29645.8	66414	46481.7	79681.7	86047.4	37806.4	29244.9	78843.4
pos-5.781_590.27685	684998	1.26798e+06	783758	1.68808e+06	2.01547e+06	1.12942e+06	1.00528e+06	1.46172e+06	777306	2.30395e+06	1.82953e+06	1.0439e+06	1.55455e+06	1.04812e+06	2.44485e+06	1.35033e+06	2.4979e+06	1.35838e+06	1.22262e+06	1.12893e+06	1.11645e+06	1.69203e+06	1.82433e+06	1.14018e+06
pos-0.903_103.04542	3.94366e+06	3.06762e+06	3.22709e+06	2.79588e+06	4.69283e+06	3.74347e+06	3.1302e+06	7.87197e+06	2.90769e+06	3.80461e+06	2.80259e+06	3.97592e+06	4.18825e+06	3.41055e+06	2.1097e+06	2.88966e+06	3.80408e+06	2.83356e+06	3.49692e+06	2.83948e+06	4.23662e+06	3.28467e+06	942045	3.36915e+06
pos-0.89_228.11021	2.26083e+06	2.64396e+06	998010	3.24198e+06	2.49549e+06	1.03421e+06	2.33506e+06	2.29878e+06	3.93781e+06	1.98017e+06	3.46034e+06	1.36952e+06	6.22974e+06	1.82025e+06	2.42671e+06	2.38641e+06	4.20061e+06	2.67827e+06	2.03565e+06	1.5623e+06	2.10132e+06	1.6332e+06	853400	2.0639e+06
pos-6.303_236.21341	2.20379e+06	5.68994e+06	1.47147e+06	2.69036e+06	1.51737e+06	5.03697e+06	1.81286e+06	3.93712e+06	1.73922e+06	3.55857e+06	2.01381e+06	1.91409e+06	3.21713e+06	1.83171e+06	2.8472e+06	2.83517e+06	3.41258e+06	3.11645e+06	3.85541e+06	1.98398e+06	2.33203e+06	2.47119e+06	1.3918e+06	2.34902e+06
pos-0.74_565.88049	997864	1.97367e+06	1.47346e+06	1.70047e+06	1.06045e+06	1.4583e+06	1.99406e+06	2.14534e+06	1.20348e+06	4.14984e+06	2.19346e+06	2.10467e+06	2.20842e+06	1.89254e+06	1.5521e+06	2.33504e+06	2.56882e+06	2.59995e+06	466491	2.37962e+06	2.82952e+06	2.51138e+06	2.76312e+06	1.47566e+06
pos-7.747_282.25485	212473	344925	266938	100660	398105	9.02217e+06	450676	1.62692e+06	1.48576e+06	101321	215060	206484	650214	388564	170961	411122	243105	121914	349656	297447	376819	360750	230264	333033
pos-8.014_296.27063	2.3469e+06	1.97564e+06	2.17095e+06	1.60117e+06	707509	2.55374e+06	3.02306e+06	7.0514e+06	3.91618e+06	3.71408e+06	4.88574e+06	5.48448e+06	9.01642e+06	4.25591e+06	1.98839e+06	4.21915e+06	3.11781e+06	3.46489e+06	4.01093e+06	1.02126e+06	1.83915e+06	1.11055e+06	359321	1.22118e+06
pos-0.889_170.1051	1.58231e+06	1.57927e+06	2.40088e+06	1.94658e+06	1.48705e+06	1.14865e+06	2.79827e+06	3.89579e+06	3.33093e+06	3.39569e+06	2.68971e+06	2.8845e+06	3.68239e+06	1.85044e+06	2.18179e+06	2.01328e+06	3.50076e+06	1.58962e+06	1.07789e+06	1.94151e+06	3.53978e+06	2.41556e+06	981172	1.96264e+06
pos-0.752_341.85257	1.72923e+06	1.59564e+06	1.73373e+06	1.47829e+06	2.72969e+06	1.85436e+06	1.61695e+06	3.73786e+06	1.28406e+06	1.70606e+06	1.85303e+06	1.44059e+06	2.00087e+06	1.88842e+06	1.48386e+06	1.63656e+06	1.79526e+06	1.36529e+06	2.29137e+06	2.20329e+06	1.71052e+06	1.35808e+06	1.73834e+06	1.68783e+06
pos-5.657_217.14607	6.85834e+06	5.70964e+06	6.50221e+06	8.25592e+06	7.18694e+06	8.35801e+06	4.18426e+06	2.75242e+06	3.09921e+06	5.36333e+06	4.77764e+06	3.41963e+06	5.84408e+06	5.02598e+06	5.04633e+06	8.70046e+06	4.98365e+06	4.74895e+06	8.10604e+06	3.80133e+06	4.67503e+06	3.73621e+06	4.25048e+06	6.78634e+06
pos-3.285_331.08291	16893.5	15539.4	14057.1	14525.8	14437.9	14875.7	16963.6	16160.9	13766.1	14602.7	15458.7	13800	16731.5	15015.5	14763.8	14090.3	15480.2	13767.5	16704.7	15730.5	38070.5	14653.3	8.95761e+06	33049.3
pos-6.952_257.17737	3.46079e+06	1.91111e+06	4.39786e+06	4.99501e+06	5.12447e+06	3.7211e+06	4.42934e+06	1.73159e+06	1.47568e+06	3.17077e+06	3.56687e+06	2.8635e+06	4.61003e+06	3.52709e+06	1.56963e+06	5.62016e+06	5.20166e+06	4.69631e+06	4.68772e+06	2.96017e+06	4.8896e+06	2.68875e+06	2.97531e+06	1.74569e+06
pos-5.992_298.25005	4.61743e+06	7.54624e+06	5.4867e+06	3.44381e+06	4.09419e+06	7.96708e+06	4.78064e+06	6.36341e+06	3.86469e+06	4.03678e+06	3.70946e+06	5.67953e+06	8.93037e+06	3.08987e+06	2.48232e+06	5.67551e+06	2.96169e+06	8.40126e+06	7.25475e+06	2.21722e+06	5.16308e+06	2.45995e+06	2.2728e+06	4.79435e+06
pos-0.743_490.00612	402291	990482	108151	184302	65085.5	3.77661e+06	49509.8	159183	46915.5	95666.4	57407.3	114425	247728	48049.5	42454.3	48655.8	531374	175584	6.75665e+06	84670.6	232472	66168.4	57514.9	50871.8
pos-0.891_118.0277	3.54767e+06	3.78542e+06	4.95655e+06	7.51519e+06	7.48403e+06	3.73758e+06	3.68523e+06	6.11965e+06	3.22224e+06	4.05333e+06	6.0091e+06	5.23264e+06	3.74037e+06	5.5723e+06	6.27178e+06	4.41277e+06	3.91553e+06	2.52202e+06	4.00082e+06	3.11739e+06	3.48618e+06	3.62626e+06	4.46882e+06	3.81289e+06
pos-9.776_384.32424	1.52406e+06	2.74143e+06	2.81694e+06	2.29332e+06	2.55e+06	3.00043e+06	126891	288210	3.64075e+06	3.03509e+06	3.37784e+06	2.74153e+06	130784	2.18536e+06	6.16102e+06	5.12894e+06	3.68526e+06	4.10178e+06	147413	1.94027e+06	8.90102e+06	5.4845e+06	5.32443e+06	6.5785e+06
pos-4.878_390.276	713946	258086	353592	567751	363750	713335	581770	1029601	868539	428889	2.12684e+06	557934	1.29632e+06	205593	591828	679496	8.88044e+06	2.61223e+06	840920	867746	435447	591238	651035	259435
pos-6.476_297.26598	2.60164e+06	2.24584e+06	1.67932e+06	1.5183e+06	2.7979e+06	4.66427e+06	1.21755e+06	2.04876e+06	964161	3.40473e+06	2.84137e+06	3.68737e+06	2.52411e+06	1.86693e+06	4.10367e+06	2.18285e+06	3.35423e+06	1.49831e+06	2.80749e+06	4.29668e+06	4.17373e+06	2.37361e+06	3.1078e+06	4.46658e+06
pos-5.592_312.2654	5.86372e+06	5.22843e+06	4.08738e+06	880788	841374	773515	7.07518e+06	1.88879e+06	4.8172e+06	1.89349e+06	881614	893845	6.28657e+06	1.33141e+06	1.48977e+06	956087	2.13477e+06	1.17496e+06	6.22868e+06	1.24773e+06	335518	1.51234e+06	2.57579e+06	999148
pos-8.035_952.6999	2.27139e+06	2.96613e+06	3.10773e+06	2.1982e+06	2.33903e+06	3.34784e+06	773215	637774	1.08239e+06	630987	1.89554e+06	2.24868e+06	2.73112e+06	1.59064e+06	1.23075e+06	1.25995e+06	1.77616e+06	2.19304e+06	1.03019e+06	1.31944e+06	1.36591e+06	1.19065e+06	1.874e+06	378596
pos-6.498_222.13832	8.84686e+06	5.32732e+06	7.31192e+06	7.78972e+06	8.75235e+06	7.29568e+06	6.3741e+06	3.63421e+06	3.91397e+06	5.48265e+06	5.9737e+06	5.64615e+06	4.76772e+06	6.43957e+06	4.50225e+06	5.77384e+06	5.63018e+06	4.4823e+06	5.02073e+06	5.52475e+06	6.03469e+06	4.64067e+06	3.89768e+06	7.84987e+06
pos-0.833_488.10642	3.58085e+06	4.02428e+06	3.46183e+06	3.42671e+06	4.37633e+06	2.5021e+06	2.24721e+06	1.3008e+06	1.19685e+06	1.60351e+06	2.95749e+06	3.07914e+06	253573	3.21512e+06	2.32149e+06	1.96992e+06	364637	539978	1.27613e+06	1.40552e+06	996321	1.00971e+06	2.28335e+06	1.64939e+06
pos-3.306_129.05765	6.83452e+06	4.672e+06	5.3441e+06	4.02398e+06	4.51994e+06	4.10792e+06	5.18457e+06	5.76401e+06	7.95069e+06	4.66661e+06	3.68972e+06	4.67764e+06	3.37533e+06	3.67662e+06	4.71826e+06	3.42799e+06	5.86573e+06	6.80677e+06	5.16396e+06	4.65017e+06	5.02862e+06	8.84185e+06	7.34897e+06	4.7987e+06
pos-0.668_148.94527	654528	1.0037e+06	1.57647e+06	455120	1.32319e+06	1.14282e+06	901971	837237	1.3793e+06	841104	4.30444e+06	944727	1.69972e+06	4.26558e+06	8.83674e+06	1.26298e+06	1.63676e+06	1.57175e+06	867367	1.17551e+06	1.10361e+06	696225	1.28415e+06	1.05167e+06
pos-0.902_345.03896	849713	131528	1.18177e+06	711337	834558	407275	610818	296731	88661.6	113979	311131	198861	112584	160018	758707	178044	119592	98034	738062	558967	187058	207137	399548	167247
pos-6.088_270.21886	2.51253e+06	7.00545e+06	2.91159e+06	2.55943e+06	3.32908e+06	6.96849e+06	3.6546e+06	5.92918e+06	2.81008e+06	2.8831e+06	3.28318e+06	3.75627e+06	8.81304e+06	1.96646e+06	3.06059e+06	3.46127e+06	2.77528e+06	7.07747e+06	5.90758e+06	2.4576e+06	2.41894e+06	1.73905e+06	1.45618e+06	3.67467e+06
pos-0.746_801.79039	1.50182e+06	1.97515e+06	2.04297e+06	1.93358e+06	1.82578e+06	1.81733e+06	2.36292e+06	3.40051e+06	1.54547e+06	3.48153e+06	2.56469e+06	2.21396e+06	2.46021e+06	2.1803e+06	1.70379e+06	2.44849e+06	2.56153e+06	2.29211e+06	727874	2.92631e+06	3.14773e+06	2.53627e+06	2.64093e+06	1.64568e+06
pos-9.85_200.96784	8.79594e+06	6.69373e+06	7.13918e+06	6.88796e+06	6.99608e+06	6.74874e+06	5.44952e+06	6.44642e+06	6.10287e+06	6.5855e+06	5.43781e+06	6.74531e+06	6.38419e+06	6.86456e+06	7.45575e+06	6.40158e+06	6.89506e+06	6.80323e+06	5.88103e+06	6.19599e+06	7.30853e+06	6.30787e+06	8.4736e+06	6.3827e+06
pos-0.674_119.97338	1.8755e+06	1.79189e+06	697999	597491	1.50282e+06	984163	806005	876598	727046	576167	2.65417e+06	886787	1.66405e+06	558531	8.78359e+06	680542	1.45387e+06	1.04232e+06	1.443e+06	690953	842876	738197	899041	874641
pos-7.165_450.28726	6.70113e+06	4.36341e+06	2.82119e+06	6.34281e+06	6.64597e+06	3.06652e+06	4.76774e+06	3.62635e+06	2.97653e+06	3.83402e+06	3.85718e+06	3.64778e+06	4.87451e+06	4.82914e+06	7.22e+06	7.24199e+06	6.06674e+06	4.31911e+06	7.62047e+06	5.24515e+06	6.8198e+06	6.62074e+06	4.96951e+06	8.77579e+06
pos-0.747_869.77765	1.12684e+06	1.93888e+06	1.81117e+06	1.78718e+06	1.5112e+06	1.59979e+06	1.93612e+06	2.4981e+06	1.35033e+06	3.20739e+06	2.37879e+06	1.86141e+06	2.0799e+06	2.12687e+06	1.79385e+06	2.4277e+06	2.46116e+06	2.26686e+06	513972	2.52398e+06	2.57609e+06	2.26169e+06	2.83537e+06	1.53194e+06
pos-0.884_103.06423	1.76264e+06	1.84646e+06	695276	2.49764e+06	1.95257e+06	829663	1.26961e+06	1.29472e+06	3.01146e+06	1.08188e+06	2.27278e+06	685567	5.76327e+06	1.17535e+06	1.7739e+06	1.42673e+06	3.23458e+06	1.95334e+06	1.33245e+06	818497	1.40066e+06	939380	661888	1.53806e+06
pos-1.362_123.03167	3.00448e+06	2.22077e+06	677678	1.43859e+06	1.35857e+06	966699	1.9131e+06	2.7625e+06	1.11343e+06	2.5599e+06	8.76067e+06	2.66888e+06	4.14271e+06	1.47623e+06	4.34385e+06	1.70674e+06	2.31267e+06	8.33943e+06	2.16048e+06	2.0254e+06	3.04521e+06	1.41462e+06	951990	1.15574e+06
pos-0.665_215.94291	2.63396e+06	2.7973e+06	861481	960151	1.56691e+06	1.56886e+06	1.01054e+06	1.18993e+06	718714	532752	4.48542e+06	1.04648e+06	2.66097e+06	711066	8.75101e+06	886812	1.68406e+06	1.34852e+06	2.37907e+06	1.13434e+06	989665	930230	1.13151e+06	1.41272e+06
pos-5.796_257.23473	95006.4	193517	439512	732466	283960	240746	134868	1.15398e+06	1.11096e+06	619364	311128	151669	425889	192283	307532	336157	2.36808e+06	8.74938e+06	837640	112213	80720.2	292873	569964	161130
pos-0.751_545.81491	2.11853e+06	2.31996e+06	2.41577e+06	2.12346e+06	3.41684e+06	2.37417e+06	2.24103e+06	4.75634e+06	1.71785e+06	2.75162e+06	2.52554e+06	2.00836e+06	2.75266e+06	2.51454e+06	2.07322e+06	2.63357e+06	2.54355e+06	2.09455e+06	2.4134e+06	2.99002e+06	2.32928e+06	2.06068e+06	2.45013e+06	2.36258e+06
pos-0.762_505.98012	216369	486884	35183.5	51379.5	22465.4	1.94132e+06	23329	81251.3	30232.5	31870.3	23137.3	24471.3	114274	21932.2	24029.3	19106.4	226360	65127.4	6.23105e+06	31567.4	59410.2	22339	21838.5	27762.1
pos-6.78_589.4179	566450	2.20148e+06	698820	330103	1.71751e+06	622523	356757	436440	623978	275583	2.59536e+06	2.96457e+06	1.46891e+06	900287	850170	863065	1.47232e+06	8.73412e+06	608459	350150	552677	374890	396653	338476
pos-6.942_968.69536	672150	382578	894070	320921	273558	2.49303e+06	270167	250686	369102	210271	331296	424887	2.7785e+06	395089	344596	455833	617676	1.01785e+06	558740	318482	479082	232081	745622	455392
pos-0.655_117.95977	591107	561047	909727	537841	737891	533363	986480	675499	871223	857628	8.66085e+06	420027	1.41327e+06	775048	727900	773848	1.83015e+06	667799	640523	517054	855056	557734	769598	486122
pos-8.244_471.3003	4.91829e+06	2.31224e+06	1.27788e+06	3.96618e+06	4.46671e+06	2.45663e+06	6.98861e+06	3.38168e+06	2.94528e+06	3.40986e+06	6.08022e+06	4.09337e+06	7.05059e+06	3.83964e+06	5.8005e+06	7.96401e+06	8.65542e+06	5.35038e+06	8.25562e+06	3.02434e+06	7.72476e+06	5.14256e+06	5.86263e+06	7.09942e+06
pos-0.748_665.81556	2.07909e+06	2.97439e+06	2.68704e+06	2.54873e+06	2.78633e+06	2.6083e+06	2.9669e+06	4.15447e+06	1.90765e+06	3.92165e+06	3.0038e+06	2.67186e+06	3.19532e+06	2.94936e+06	2.36748e+06	3.42948e+06	3.30614e+06	2.82451e+06	1.38701e+06	3.29604e+06	3.65211e+06	3.05771e+06	3.18938e+06	2.4658e+06
pos-6.738_348.28672	3.33625e+06	2.12768e+06	2.90536e+06	1.97766e+06	1.76412e+06	2.03623e+06	2.04231e+06	1.4536e+06	2.07801e+06	1.68827e+06	2.29526e+06	4.76828e+06	3.46384e+06	2.38034e+06	2.8809e+06	1.74949e+06	3.46676e+06	8.61687e+06	3.68365e+06	1.9717e+06	5.19159e+06	2.14103e+06	2.3791e+06	2.17505e+06
pos-4.277_420.26459	4.8997e+06	1.89154e+06	1.3516e+06	6.02555e+06	6.92947e+06	1.36357e+06	5.12997e+06	1.05853e+06	721032	2.33295e+06	7.41677e+06	2.81691e+06	4.50417e+06	3.53707e+06	6.56999e+06	8.61644e+06	5.21355e+06	4.38549e+06	6.73694e+06	2.38354e+06	8.43786e+06	4.99146e+06	3.54216e+06	7.25893e+06
pos-0.888_331.55401	1.13477e+06	1.21067e+06	6.4406e+06	8.59146e+06	8.61361e+06	1.93448e+06	1.90894e+06	1.55873e+06	1.22558e+06	1.16579e+06	1.72774e+06	2.4817e+06	638556	5.00462e+06	6.60559e+06	2.74374e+06	400988	544927	5.27909e+06	3.20273e+06	1.25721e+06	1.877e+06	3.28291e+06	2.12097e+06
pos-6.307_297.26608	2.20955e+06	2.06821e+06	2.94332e+06	3.71242e+06	3.16308e+06	1.67319e+06	4.11245e+06	2.64482e+06	5.01672e+06	5.14397e+06	2.05086e+06	2.57159e+06	5.58727e+06	2.00361e+06	1.72016e+06	4.65877e+06	2.55305e+06	3.34966e+06	4.62252e+06	1.15021e+06	2.09222e+06	1.97185e+06	2.32277e+06	2.1507e+06
pos-6.991_262.22904	2.90539e+06	6.81494e+06	2.89231e+06	3.26101e+06	3.61479e+06	7.47644e+06	2.45618e+06	5.20624e+06	2.09426e+06	3.45448e+06	2.98845e+06	4.29021e+06	8.37118e+06	2.60687e+06	5.30281e+06	3.78789e+06	3.33627e+06	6.3236e+06	5.98621e+06	2.88515e+06	2.86741e+06	3.23628e+06	2.70643e+06	3.33657e+06
pos-6.833_501.36545	278970	2.15095e+06	414319	266708	1.55428e+06	357754	341645	269828	613114	243899	2.58808e+06	3.77981e+06	1.77329e+06	645000	771184	605770	1.27333e+06	8.5825e+06	549648	258453	493589	229776	290722	203833
pos-7.585_526.42583	5.45434e+06	4.56811e+06	2.9917e+06	5.4361e+06	4.79369e+06	5.82045e+06	5.78191e+06	3.55422e+06	5.45687e+06	3.50178e+06	3.65725e+06	4.47409e+06	4.88778e+06	4.57239e+06	5.76523e+06	3.48988e+06	6.95272e+06	6.01092e+06	4.2242e+06	4.45895e+06	3.6019e+06	5.27647e+06	3.82065e+06	4.91602e+06
pos-7.73_254.63701	771087	1.79664e+06	647739	949062	1.38436e+06	1.04265e+06	755252	1.21503e+06	793809	789365	1.02391e+06	962196	8.57608e+06	686128	1.64248e+06	1.67941e+06	1.41127e+06	1.97289e+06	981722	446112	895061	589564	954328	971255
pos-5.775_295.25047	961614	904339	1.79568e+06	3.2517e+06	1.79269e+06	1.63937e+06	3.30236e+06	1.24157e+06	4.25738e+06	4.31768e+06	1.13114e+06	1.72213e+06	4.43355e+06	1.44415e+06	1.70566e+06	5.72015e+06	2.4339e+06	2.41562e+06	4.51228e+06	691634	802899	1.17719e+06	1.27994e+06	849587
pos-0.89_399.14928	981973	1.38559e+06	1.65341e+06	1.72513e+06	2.25746e+06	967384	1.34756e+06	530808	1.02968e+06	941503	1.05544e+06	883349	871078	1.08745e+06	1.61223e+06	1.53718e+06	1.12744e+06	813479	1.81838e+06	961175	1.12697e+06	699578	756387	829543
pos-7.06_775.56438	618485	575953	707699	429585	419939	2.88422e+06	364020	283082	273393	370124	329158	503391	3.21709e+06	406607	362954	480632	658846	1.17015e+06	564306	247567	570905	259485	779486	664931
pos-3.646_563.35092	636383	276691	328621	161862	8.5037e+06	806177	295220	141012	442676	190992	4.22929e+06	154310	1.63362e+06	263428	178612	176049	573162	751011	449169	183601	157955	145727	182650	159792
pos-9.834_272.90862	7.31783e+06	7.15992e+06	7.6889e+06	7.17568e+06	7.33901e+06	6.71946e+06	7.38659e+06	6.43579e+06	7.57136e+06	6.56018e+06	6.68851e+06	6.45066e+06	6.85136e+06	7.38149e+06	8.27474e+06	7.67517e+06	7.57704e+06	7.03719e+06	7.51657e+06	6.99621e+06	7.64434e+06	6.81742e+06	7.071e+06	7.02371e+06
pos-8.031_208.1227	1.69601e+06	2.41093e+06	2.91659e+06	4.70046e+06	7.53466e+06	3.5229e+06	2.1586e+06	3.6963e+06	1.6184e+06	4.98071e+06	2.88268e+06	3.95421e+06	2.91598e+06	3.54812e+06	4.16081e+06	5.90155e+06	4.8602e+06	4.59046e+06	3.2277e+06	4.87527e+06	8.48222e+06	5.14711e+06	5.84846e+06	4.23209e+06
pos-9.836_136.99051	8.36354e+06	7.83372e+06	8.33054e+06	7.19486e+06	7.38013e+06	7.34153e+06	5.59871e+06	6.23864e+06	7.68538e+06	6.84665e+06	6.75992e+06	6.43263e+06	6.96458e+06	6.99607e+06	7.73806e+06	7.92902e+06	6.52152e+06	7.27115e+06	7.03258e+06	8.46486e+06	7.61362e+06	7.60276e+06	7.32543e+06	7.29023e+06
pos-9.41_257.17737	7.27949e+06	6.82162e+06	3.89726e+06	7.51209e+06	6.51881e+06	5.37914e+06	6.08508e+06	4.74598e+06	4.0992e+06	4.27283e+06	6.33055e+06	5.98118e+06	6.85556e+06	5.68361e+06	5.01441e+06	6.79473e+06	8.45596e+06	5.49445e+06	6.62596e+06	5.99589e+06	5.14144e+06	7.61598e+06	6.82249e+06	5.85522e+06
pos-0.86_211.03505	1.51827e+06	944345	1.70375e+06	862991	1.09913e+06	7.86491e+06	2.45834e+06	3.37589e+06	2.61447e+06	2.94787e+06	1.23274e+06	1.88183e+06	1.88284e+06	2.98728e+06	960029	2.70867e+06	2.38621e+06	4.53727e+06	2.28828e+06	3.20275e+06	2.31566e+06	1.95423e+06	8.4499e+06	1.87035e+06
pos-9.7_124.07442	5.10442e+06	4.20291e+06	5.23775e+06	4.86342e+06	5.51556e+06	3.87713e+06	7.35403e+06	5.79183e+06	5.69985e+06	5.37089e+06	4.99873e+06	4.99656e+06	4.30288e+06	6.30597e+06	3.99767e+06	5.16183e+06	5.30523e+06	4.87571e+06	4.45395e+06	5.46697e+06	3.95514e+06	7.01952e+06	6.2415e+06	4.34843e+06
pos-6.768_208.18221	2.86146e+06	4.27711e+06	1.68779e+06	2.70737e+06	2.41022e+06	8.19121e+06	1.4147e+06	3.64849e+06	1.62682e+06	2.6786e+06	3.21414e+06	2.32066e+06	3.14814e+06	2.36843e+06	4.2296e+06	2.84999e+06	2.1371e+06	3.09819e+06	5.39776e+06	2.6471e+06	2.54301e+06	2.54963e+06	3.49792e+06	2.8831e+06
pos-0.899_139.06053	2.89944e+06	4.0793e+06	4.11641e+06	3.67209e+06	3.07342e+06	3.07415e+06	5.95527e+06	7.49017e+06	5.32298e+06	6.81201e+06	6.81136e+06	4.94934e+06	7.01938e+06	4.66434e+06	6.76784e+06	7.43418e+06	6.87162e+06	6.13683e+06	2.97527e+06	4.78159e+06	4.78189e+06	4.91264e+06	569657	6.70363e+06
pos-8.191_117.05759	521415	502992	898188	2.47747e+06	888932	2.05618e+06	1.14914e+06	2.13615e+06	699754	406324	774747	280376	590134	279542	627790	689192	725918	630814	171246	657420	608210	2.2384e+06	867460	550923
pos-5.499_276.20827	2.06988e+06	3.67762e+06	1.34239e+06	961549	1.19556e+06	1.71385e+06	2.00121e+06	3.52892e+06	1.53263e+06	3.36053e+06	1.70069e+06	1.42961e+06	1.82788e+06	1.97287e+06	1.35473e+06	1.91434e+06	1.74785e+06	6.20089e+06	3.47839e+06	1.13986e+06	8.41473e+06	1.88597e+06	1.23637e+06	3.03431e+06
pos-0.808_500.05777	5.9925e+06	2.14617e+06	4.7692e+06	4.96429e+06	4.7532e+06	7.14703e+06	5.46159e+06	5.5015e+06	3.26611e+06	3.34201e+06	4.63961e+06	3.35483e+06	2.68605e+06	8.41202e+06	2.90571e+06	4.35185e+06	5.5265e+06	5.47697e+06	4.8897e+06	6.82094e+06	4.80453e+06	2.49611e+06	870276	6.56935e+06
pos-6.958_282.25512	2.96911e+06	8.2167e+06	8.41116e+06	1.91995e+06	1.55307e+06	6.32432e+06	2.47866e+06	3.93151e+06	1.60733e+06	2.01224e+06	2.41321e+06	2.06646e+06	4.17406e+06	1.8719e+06	1.82518e+06	1808655	1.86365e+06	4.65387e+06	5.35299e+06	1.2747e+06	1.97478e+06	1.66166e+06	1.40581e+06	1.95312e+06
pos-0.891_118.00862	720057	855934	857493	887911	1.11227e+06	624667	879928	1.45515e+06	526066	600391	702921	887201	1.13172e+06	921528	725114	815237	961157	441812	761012	1.01873e+06	708496	1.16049e+06	633115	849528
pos-9.833_660.25772	492793	877904	853539	1.15331e+06	625838	401308	692962	437790	395151	1.08976e+06	382217	410439	392611	523146	1.1107e+06	548668	1.14346e+06	804919	405853	1.19131e+06	550007	635563	400052	840009
pos-5.078_266.18768	2.28396e+06	2.97179e+06	4.10271e+06	1.88172e+06	4.36596e+06	5.1852e+06	5.30159e+06	7.05272e+06	3.27505e+06	4.73463e+06	2.7694e+06	4.53777e+06	3.25518e+06	3.45639e+06	2.19959e+06	4.11993e+06	2.62947e+06	5.30943e+06	3.54131e+06	3.6563e+06	5.07784e+06	2.21493e+06	1.874e+06	3.90054e+06
pos-6.213_290.245	3.41024e+06	2.73322e+06	3.23325e+06	2.5743e+06	2.56072e+06	2.32829e+06	5.34029e+06	4.1588e+06	3.46363e+06	2.94832e+06	4.69162e+06	4.29314e+06	3.89219e+06	4.2291e+06	4.39817e+06	3.71506e+06	3.95797e+06	8.38372e+06	5.09788e+06	2.86842e+06	6.17909e+06	3.00424e+06	3.5173e+06	2.59767e+06
pos-5.991_94.07803	4.47202e+06	6.62368e+06	4.70047e+06	3.51768e+06	3.48232e+06	6.20508e+06	4.95971e+06	6.77213e+06	3.41958e+06	4.16984e+06	4.28557e+06	4.6797e+06	8.36909e+06	3.31173e+06	2.57882e+06	5.03085e+06	3.10789e+06	7.5243e+06	6.39996e+06	2.19091e+06	4.5857e+06	2.22958e+06	1.92469e+06	3.24353e+06
pos-0.757_250.02288	3.07935e+06	2.05939e+06	2.70944e+06	2.13318e+06	4.10695e+06	2.52144e+06	2.39134e+06	5.3105e+06	2.22735e+06	2.17599e+06	1.59981e+06	2.38967e+06	2.60775e+06	1.86628e+06	1.31809e+06	2.08789e+06	1.78818e+06	1.60895e+06	2.63602e+06	2.77848e+06	2.51936e+06	1.97477e+06	472341	2.16658e+06
pos-3.13_366.14205	557295	780636	1.47149e+06	780937	1.08501e+06	1.04247e+06	826628	2.90963e+06	1.08185e+06	2.39568e+06	1.08271e+06	1.19046e+06	1.06674e+06	937351	1.01745e+06	946589	1.70178e+06	1.00068e+06	1.21284e+06	1.36475e+06	1.38324e+06	1.49629e+06	1.16449e+06	1.10103e+06
pos-9.777_97.95336	7.28437e+06	6.78302e+06	6.83711e+06	6.13574e+06	6.68216e+06	7.40401e+06	7.12654e+06	6.01033e+06	6.91306e+06	6.26357e+06	6.55366e+06	6.43744e+06	7.29172e+06	6.25357e+06	5.88716e+06	7.48432e+06	6.03646e+06	6.52257e+06	5.72855e+06	6.74624e+06	1.95239e+06	6.70996e+06	8.27717e+06	5.66161e+06
pos-6.383_297.26608	2.45885e+06	2.05167e+06	3.06143e+06	2.9708e+06	2.88355e+06	1.43088e+06	4.84835e+06	2.16285e+06	5.27488e+06	5.22442e+06	2.04151e+06	2.11419e+06	5.92398e+06	1.40744e+06	1.79913e+06	3.56691e+06	2.53435e+06	2.64679e+06	5.46897e+06	1.08694e+06	1.57666e+06	1.71436e+06	2.54288e+06	2.07051e+06
pos-6.044_505.31606	999027	1.26888e+06	1.10943e+06	1.4298e+06	1.32407e+06	1.38711e+06	1.45169e+06	2.72006e+06	1.80773e+06	1.33869e+06	1.39232e+06	1.32544e+06	1.28002e+06	1.48393e+06	1.97083e+06	1.19936e+06	2.16988e+06	1.24637e+06	1.42075e+06	988540	1.03319e+06	1.96005e+06	1.35197e+06	1.22182e+06
pos-9.837_207.01305	7.35937e+06	7.31107e+06	7.44545e+06	8.19813e+06	7.08436e+06	7.4801e+06	6.74767e+06	6.27026e+06	7.56164e+06	6.40832e+06	7.32639e+06	8.31444e+06	5.04153e+06	7.21999e+06	7.71704e+06	7.37983e+06	6.46575e+06	7.12876e+06	7.36749e+06	6.76039e+06	7.91298e+06	7.43486e+06	7.44776e+06	7.45506e+06
pos-9.261_331.19263	6.29148e+06	8.30583e+06	3.16074e+06	6.00764e+06	5.86621e+06	7.63328e+06	3.70442e+06	2.11189e+06	2.22882e+06	1.65801e+06	1.70618e+06	2.93582e+06	3.90153e+06	3.39221e+06	2.02112e+06	2.82397e+06	4.86891e+06	2.71056e+06	2.92221e+06	4.15036e+06	2.15804e+06	3.11273e+06	2.88186e+06	1.73709e+06
pos-8.191_130.07794	528269	526711	962490	2.08785e+06	1.11478e+06	1.71591e+06	1.56275e+06	1.92347e+06	164833	347698	274482	384928	661339	449429	910631	1.36998e+06	151517	137201	227753	180217	611174	2.18835e+06	1.08634e+06	478834
pos-5.334_413.34991	126327	496545	359946	164554	517038	550609	155554	737151	138552	750470	358380	207622	132766	304519	193578	201384	404723	123158	658617	213019	149957	171922	336445	204205
pos-9.818_183.99957	7.06655e+06	6.30658e+06	7.05904e+06	6.89896e+06	7.14191e+06	6.61707e+06	7.07227e+06	5.84004e+06	6.88803e+06	6.73619e+06	7.2446e+06	6.14543e+06	6.81573e+06	6.91242e+06	7.63049e+06	7.66396e+06	7.09629e+06	5.99406e+06	7.14947e+06	6.2649e+06	8.26763e+06	6.65776e+06	7.1372e+06	7.73332e+06
pos-9.823_145.04824	6.98893e+06	7.44354e+06	7.21251e+06	7.12014e+06	7.94146e+06	7.56017e+06	6.95948e+06	6.72774e+06	6.84812e+06	6.7652e+06	6.31751e+06	6.68733e+06	7.23494e+06	7.74589e+06	7.80284e+06	6.92541e+06	7.33656e+06	7.7419e+06	7.4828e+06	7.07545e+06	7.39978e+06	7.35167e+06	7.01571e+06	6.78132e+06
pos-7.292_150.08885	4.01388e+06	3.34066e+06	5.54154e+06	4.01929e+06	4.77847e+06	6.868e+06	3.63688e+06	4.04635e+06	5.03853e+06	6.29958e+06	4.64406e+06	4.91582e+06	4.87103e+06	4.87456e+06	4.28616e+06	5.59275e+06	5.675e+06	4.93324e+06	4.188e+06	3.87329e+06	6.93033e+06	4.09469e+06	5.76681e+06	4.40932e+06
pos-4.281_180.15099	2.36368e+06	2.73712e+06	1.85545e+06	1.9976e+06	2.32787e+06	2.48216e+06	3.54481e+06	2.46759e+06	1.79959e+06	3.43103e+06	1.94078e+06	2.98341e+06	2.05027e+06	1.95205e+06	1.46627e+06	2.19699e+06	1.9542e+06	1.84716e+06	2.39073e+06	1.48371e+06	1.86011e+06	1.83828e+06	1.41038e+06	1.87959e+06
pos-6.847_252.24482	3.77957e+06	3.8024e+06	2.82359e+06	1.70824e+06	1.80397e+06	3.15149e+06	2.19791e+06	3.30512e+06	1.67635e+06	2.05091e+06	1.63794e+06	2.12238e+06	2.41016e+06	1.2425e+06	1.17118e+06	1.6805e+06	1.94791e+06	2.44672e+06	1.82964e+06	1.403e+06	8.17498e+06	1.61422e+06	1.2573e+06	2.21017e+06
pos-7.612_328.23936	1.14633e+06	973440	521868	595735	734133	801754	576893	656258	616943	551845	484028	458508	552049	364287	399168	426987	371220	531643	676629	362231	245676	443658	685908	431246
pos-4.876_572.54796	1.07462e+06	3.97841e+06	837129	1.8881e+06	639887	1.32083e+06	50780.2	47503.1	47838.1	46479.3	45857	43201.1	50535.1	50178.3	52440.9	46908.7	49935.4	45713	1.93079e+06	1.73728e+06	4.46628e+06	319373	5.30842e+06	3.4585e+06
pos-0.693_156.16235	8.15953e+06	5.5269e+06	5.61533e+06	109280	6.68185e+06	4.39051e+06	55685.5	45920.5	47813.5	72732.2	79094.2	71710.2	117619	158696	208385	203361	57348.3	57255.6	79730.2	56456.4	58597.4	107970	127237	100633
pos-0.788_388.12374	921719	1.00653e+06	594954	1.16094e+06	752062	629715	1.01839e+06	1.0911e+06	916424	1.37292e+06	672733	1.05194e+06	752533	929074	1.16025e+06	922833	420894	1.2115e+06	692662	767227	743759	406287	270964	678602
pos-9.855_101.50158	4.06983e+06	4.00525e+06	3.96964e+06	3.47069e+06	4.04523e+06	3.79429e+06	3.67357e+06	5.09991e+06	4.56311e+06	3.72524e+06	4.09797e+06	4.30998e+06	3.86185e+06	3.60955e+06	8.13597e+06	4.14052e+06	3.40528e+06	4.43781e+06	4.39229e+06	4.16921e+06	6.27798e+06	4.25657e+06	4.23393e+06	3.89604e+06
pos-0.786_242.17562	4.13988e+06	6.99113e+06	6.5763e+06	7.50249e+06	6.33991e+06	4.87535e+06	8.13563e+06	5.24982e+06	7.23714e+06	5.78657e+06	6.86441e+06	5.99212e+06	5.70704e+06	5.83256e+06	5.30418e+06	6.06018e+06	5.62613e+06	5.45423e+06	6.35388e+06	6.09751e+06	5.53368e+06	4.73554e+06	2.02231e+06	5.86597e+06
pos-5.992_188.15609	4.51371e+06	7.16796e+06	4.56901e+06	3.8485e+06	4.19098e+06	6.6432e+06	5.40206e+06	6.60624e+06	3.61956e+06	4.41657e+06	4.07996e+06	4.67688e+06	8.10616e+06	3.30176e+06	2.64038e+06	5.33911e+06	3.09972e+06	7.11748e+06	5.64867e+06	2.35797e+06	4.41213e+06	2.44915e+06	1.83101e+06	3.22858e+06
pos-0.89_404.20109	4.29566e+06	2.99582e+06	3.72713e+06	4.18418e+06	3.37478e+06	2.56486e+06	5.33731e+06	5.2959e+06	4.68481e+06	4.72624e+06	5.31453e+06	4.7776e+06	3.51448e+06	4.48947e+06	5.15571e+06	5.16201e+06	5.59883e+06	2.12262e+06	3.40133e+06	5.03512e+06	7.2371e+06	4.20441e+06	395032	3.90293e+06
pos-7.29_282.25516	1.46317e+06	3.81412e+06	1.19009e+06	1.53065e+06	1.54266e+06	4.71771e+06	1.57157e+06	2.94674e+06	1.04279e+06	2.62703e+06	1.76993e+06	1.41521e+06	2.22097e+06	1.17744e+06	1.36368e+06	2.5564e+06	2.54006e+06	2.63212e+06	4.43515e+06	1.64774e+06	1.49361e+06	2.45448e+06	1.4293e+06	1.44072e+06
pos-4.42_213.2452	3.45636e+06	2.70841e+06	2.7016e+06	3.16188e+06	2.97963e+06	2.82449e+06	8.09791e+06	7.01951e+06	6.75827e+06	4.93035e+06	5.91228e+06	4.7733e+06	4.56871e+06	5.92691e+06	5.1298e+06	6.79992e+06	4.53812e+06	6.51674e+06	6.03519e+06	4.59259e+06	3.24155e+06	4.40577e+06	5.37123e+06	4.4272e+06
pos-5.991_136.08854	4.53602e+06	6.01356e+06	4.30678e+06	4.13503e+06	3.03019e+06	6.06662e+06	4.92493e+06	6.56501e+06	3.84964e+06	4.02994e+06	3.73233e+06	3.94518e+06	8.08242e+06	3.23743e+06	2.32819e+06	5.0624e+06	2.85088e+06	6.68402e+06	6.42448e+06	2.12589e+06	4.21524e+06	1.88976e+06	1.64066e+06	3.31581e+06
pos-3.427_243.14659	3.54954e+06	1.93892e+06	2.83537e+06	1.40905e+06	1.82338e+06	3.44898e+06	2.97332e+06	6.38124e+06	2.61707e+06	5.29756e+06	2.49734e+06	3.62905e+06	5.35504e+06	1.73466e+06	3.60083e+06	3.22775e+06	1.9805e+06	2.62678e+06	5.16908e+06	4.74377e+06	8.07897e+06	3.95885e+06	3.24469e+06	4.26754e+06
pos-0.656_98.95168	381111	490957	581774	466593	504599	449499	958279	450291	658188	649270	8.07847e+06	387167	1.08346e+06	406283	526121	693291	1.6344e+06	482482	372520	500817	560028	366498	610472	472478
pos-7.537_306.2548	110644	102428	334739	185866	221373	8.0718e+06	1.41451e+06	426011	569674	233970	416002	585041	203853	833973	157127	675755	150675	132146	185719	89922.6	94156	780587	148138	62572.7
pos-0.889_192.06043	2.23028e+06	1.47372e+06	3.39884e+06	2.98976e+06	2.67415e+06	1.17656e+06	2.30547e+06	1.29111e+06	1.00921e+06	1.73011e+06	2.09943e+06	1.35908e+06	992217	2.46309e+06	2.60203e+06	2.00281e+06	747668	758876	1.58042e+06	1.31436e+06	1.37619e+06	951969	870254	1.37617e+06
pos-8.034_476.35043	2.22087e+06	2.80945e+06	2.91445e+06	2.09618e+06	2.10854e+06	3.23596e+06	733263	637774	1.08239e+06	630987	1.77472e+06	2.19456e+06	3.03152e+06	1.51236e+06	1.23075e+06	792328	1.64177e+06	2.47477e+06	1.03019e+06	1.31701e+06	1.1457e+06	1.09453e+06	1.874e+06	359321
pos-0.886_663.10807	993086	1.20656e+06	4.34741e+06	6.63908e+06	6.64503e+06	2.07772e+06	1.36848e+06	1.22382e+06	1.00507e+06	1.27396e+06	1.35172e+06	2.46913e+06	638556	4.19882e+06	5.1449e+06	2.99689e+06	434050	544927	4.75702e+06	1.7806e+06	800833	1.93635e+06	4.6629e+06	1.48249e+06
pos-8.42_264.24446	2.68457e+06	4.07612e+06	1.84455e+06	3.0337e+06	2.48849e+06	2.49759e+06	2.19098e+06	3.26454e+06	1.66487e+06	2.85211e+06	2.06333e+06	1.68603e+06	4.2759e+06	1.56862e+06	2.49054e+06	2.60938e+06	3.26615e+06	2.54019e+06	3.64199e+06	2.8561e+06	2.8199e+06	2.73884e+06	1.92576e+06	3.16481e+06
pos-6.053_234.16141	3.57961e+06	4.09963e+06	4.08805e+06	7.98647e+06	4.81901e+06	4.13191e+06	4.33573e+06	4.65605e+06	5.5716e+06	5.2676e+06	5.47376e+06	5.39999e+06	5.76861e+06	5.10835e+06	4.55254e+06	5.08219e+06	5.95185e+06	6.29041e+06	5.51889e+06	4.47323e+06	4.4678e+06	4.9363e+06	5.48342e+06	5.95895e+06
pos-0.75_613.80217	1.97173e+06	2.00134e+06	2.12079e+06	1.91343e+06	2.8453e+06	2.02333e+06	2.04792e+06	4.06371e+06	1.54879e+06	2.32051e+06	2.4426e+06	1.89681e+06	2.62628e+06	2.38805e+06	1.84398e+06	2.48576e+06	2.3086e+06	1.92114e+06	2.24823e+06	2.67875e+06	2.30521e+06	1.83112e+06	2.34405e+06	2.16349e+06
pos-5.99_117.0576	2.59595e+06	7.39992e+06	2.52722e+06	2.05632e+06	2.18648e+06	6.08653e+06	2.36468e+06	3.48854e+06	2.18273e+06	2.01003e+06	2.32475e+06	2.06207e+06	7.97614e+06	1.86359e+06	1.38547e+06	6.28552e+06	1.6985e+06	6.14502e+06	7.03032e+06	1.23564e+06	2.48007e+06	1.15632e+06	948460	1.61946e+06
pos-0.809_308.08022	1.88381e+06	2.75784e+06	2.85927e+06	2.73984e+06	2.70587e+06	2.56162e+06	2.43337e+06	2.92226e+06	1.86743e+06	3.14026e+06	2.74443e+06	2.66709e+06	2.12901e+06	1.47535e+06	1.58201e+06	1.63186e+06	1.55944e+06	1.88705e+06	2.3947e+06	2.13816e+06	2.06638e+06	1.06502e+06	1.46418e+06	1.89904e+06
pos-9.138_271.21399	1.17739e+06	906698	1.1338e+06	2.18021e+06	1.12126e+06	2.4937e+06	1.87831e+06	2.53481e+06	443291	615657	596048	558166	1.57767e+06	559848	1.03001e+06	981790	760512	408191	486568	392369	1.01177e+06	1.67855e+06	862820	675541
pos-0.89_229.08777	1.95538e+06	1.96937e+06	2.41315e+06	2.12296e+06	2.99321e+06	2.85069e+06	2.4995e+06	5.68055e+06	2.31472e+06	2.75053e+06	2.59098e+06	3.44674e+06	2.33919e+06	1.68333e+06	1.31111e+06	1.78244e+06	2.76146e+06	1.39365e+06	1.75771e+06	2.21267e+06	2.42533e+06	1.68144e+06	871241	1.93687e+06
pos-6.245_505.3523	1.41293e+06	2.85625e+06	2.18089e+06	2.69498e+06	4.67113e+06	1.58677e+06	811054	2.60919e+06	1.3624e+06	2.92192e+06	2.97345e+06	1.9163e+06	2.74785e+06	1.20137e+06	2.49046e+06	2.18519e+06	4.74694e+06	2.71275e+06	3.23413e+06	1.64397e+06	2.05768e+06	2.10022e+06	1.84282e+06	1.56024e+06
pos-9.833_141.98339	5.96984e+06	5.38483e+06	5.42493e+06	6.59204e+06	7.94409e+06	5.97735e+06	5.00192e+06	4.57271e+06	6.27525e+06	5.69904e+06	5.2207e+06	6.84952e+06	4.14545e+06	6.41533e+06	5.24147e+06	6.10336e+06	5.65519e+06	6.4893e+06	7.01076e+06	6.34453e+06	6.60047e+06	5.99307e+06	5.43667e+06	5.229e+06
pos-6.794_227.22438	250696	459779	498927	369263	326663	569900	602461	322935	450870	7.82621e+06	628738	731149	3.19432e+06	984398	1.27875e+06	767252	1.18659e+06	7.90769e+06	2.36603e+06	268173	515247	400649	888042	937121
pos-9.835_128.97131	6.96203e+06	7.04136e+06	5.33934e+06	6.72432e+06	7.7114e+06	6.77838e+06	7.90547e+06	5.37712e+06	6.91737e+06	7.68525e+06	7.25081e+06	7.06154e+06	7.87434e+06	6.9115e+06	7.54669e+06	5.36937e+06	7.01733e+06	7.01475e+06	7.55718e+06	6.79551e+06	5.98198e+06	6.29839e+06	6.87516e+06	7.3548e+06
pos-8.298_201.11482	1.60477e+06	1.88077e+06	1.29674e+06	1.81071e+06	2.4342e+06	2.11775e+06	1.39641e+06	115976	1.07512e+06	1.23489e+06	1.31854e+06	1.65676e+06	2.07639e+06	1.5595e+06	1.67129e+06	3.95002e+06	1.64866e+06	1.34884e+06	2.48209e+06	1.80865e+06	542101	1.112e+06	1.05792e+06	1.41248e+06
pos-0.746_214.07141	2.18569e+06	2.63013e+06	2.49999e+06	2.31897e+06	1.858e+06	1.25851e+06	1.4519e+06	3.06246e+06	1.68266e+06	2.54279e+06	1.89962e+06	1.35319e+06	2.79716e+06	2.04884e+06	2.26753e+06	2.01436e+06	2.14103e+06	1.22107e+06	820142	1.78605e+06	2.1522e+06	2.43538e+06	1.09461e+06	2.14593e+06
pos-7.777_360.15893	2.82407e+06	3.41753e+06	3.38391e+06	3.4026e+06	3.82303e+06	3.75203e+06	3.18678e+06	5.13623e+06	3.62e+06	4.64479e+06	3.70643e+06	4.63419e+06	4.57273e+06	2.62457e+06	2.78177e+06	3.77952e+06	3.93771e+06	4.56172e+06	3.79654e+06	3.50511e+06	4.40294e+06	3.42413e+06	2.37273e+06	3.91037e+06
pos-0.882_291.09462	3.29238e+06	3.01143e+06	3.60309e+06	3.6123e+06	4.80464e+06	3.81846e+06	3.90876e+06	4.0329e+06	2.18723e+06	4.9678e+06	2.97227e+06	3.49472e+06	2.9149e+06	4.12668e+06	2.63384e+06	2.49236e+06	3.26743e+06	2.45705e+06	4.39339e+06	2.97476e+06	5.79639e+06	1.93694e+06	2.1042e+06	3.20487e+06
pos-6.231_276.17192	3.79973e+06	5.11063e+06	3.61661e+06	3.66157e+06	4.17216e+06	4.64279e+06	3.70951e+06	5.24361e+06	5.57323e+06	5.09317e+06	5.11328e+06	4.72277e+06	3.76462e+06	3.53938e+06	3.70143e+06	4.48591e+06	4.73635e+06	5.27225e+06	4.38826e+06	4.58492e+06	3.43243e+06	3.6042e+06	3.98827e+06	5.28007e+06
pos-6.138_432.27657	7.00915e+06	3.02612e+06	2.17614e+06	6.936e+06	5.81046e+06	4.08289e+06	5.38798e+06	1.91706e+06	1.72777e+06	2.70923e+06	4.46495e+06	2.57432e+06	5.29484e+06	3.65285e+06	4.77291e+06	7.86081e+06	5.6814e+06	4.70369e+06	7.84137e+06	2.98142e+06	5.53616e+06	4.38163e+06	5.08067e+06	6.80589e+06
pos-7.775_430.26107	3.23681e+06	3.75369e+06	2.17232e+06	3.8204e+06	3.55115e+06	3.31912e+06	4.60348e+06	2.58782e+06	3.49456e+06	5.91684e+06	5.04033e+06	5.98505e+06	3.406e+06	5.50944e+06	3.19447e+06	5.36852e+06	4.89627e+06	3.19328e+06	5.61319e+06	5.14412e+06	5.25509e+06	3.76278e+06	7.85375e+06	5.30739e+06
pos-0.88_526.15038	168645	187909	163596	145902	155031	300706	178152	209543	129093	176927	830874	151855	212170	347483	284205	171645	186868	218006	407122	167501	168493	144045	137835	212411
pos-0.888_138.07887	741389	236868	1.19341e+06	1.49301e+06	683232	801019	3.2811e+06	2.92748e+06	5.56939e+06	3.50616e+06	1.46355e+06	2.32738e+06	4.4702e+06	1.44666e+06	1.64571e+06	2.17063e+06	3.74132e+06	1.38303e+06	1.37448e+06	3.26729e+06	5.54671e+06	4.65356e+06	264499	1.93399e+06
pos-0.66_233.9534	2.64418e+06	2.72858e+06	931037	1.01504e+06	1.55933e+06	1.53875e+06	918953	1.09125e+06	757803	535138	4.34462e+06	1.08342e+06	2.28077e+06	799717	7.84176e+06	688141	1.66358e+06	1.18583e+06	2.43359e+06	1.08086e+06	1.0851e+06	936313	1.1305e+06	1.40791e+06
pos-7.29_274.25006	2.25609e+06	2.22788e+06	2.98905e+06	1.988e+06	1.21845e+06	5.94917e+06	2.03638e+06	2.02308e+06	1.93501e+06	6.69913e+06	1.96189e+06	2.16221e+06	3.13112e+06	2.47034e+06	2.22214e+06	2.56542e+06	2.96922e+06	2.52168e+06	3.25245e+06	2.08813e+06	2.32234e+06	1.96665e+06	2.56984e+06	2.87234e+06
pos-4.61_108.09368	3.4874e+06	3.20489e+06	2.887e+06	3.08798e+06	3.05351e+06	4.44479e+06	2.9856e+06	3.63415e+06	2.13849e+06	2.05053e+06	2.2848e+06	2.59022e+06	2.99951e+06	1.63815e+06	2.12117e+06	3.00564e+06	3.29433e+06	2.73149e+06	2.07856e+06	1.95417e+06	3.19487e+06	2.26127e+06	2.28794e+06	3.21942e+06
pos-4.023_148.03715	305407	222296	357731	231663	294332	7.81477e+06	471778	374849	550491	402024	616748	422508	851805	198940	217283	379045	5.82034e+06	145441	384345	697774	1.0242e+06	906819	462032	1.93562e+06
pos-1.357_250.0618	1.06097e+06	531617	2.32235e+06	959595	916968	670466	2.67456e+06	1.08542e+06	119156	288025	791709	655900	229844	713632	2.33014e+06	732376	691920	119430	1.04041e+06	4.16272e+06	1.17826e+06	1.0532e+06	982510	626687
pos-4.849_241.20366	4.14787e+06	3.55003e+06	3.28481e+06	3.82089e+06	3.06744e+06	5.05557e+06	3.64254e+06	4.41178e+06	2.38875e+06	2.52602e+06	2.71828e+06	2.76561e+06	4.43848e+06	2.14818e+06	2.29954e+06	3.36247e+06	3.96633e+06	3.28163e+06	2.37369e+06	2.43502e+06	4.14817e+06	2.80754e+06	2.56875e+06	3.60202e+06
[truncated: 2,537 more rows]
