# Supplementary material for: Metabolomic profiling of backfat in Ningxiang pigs reveals lipid dynamics and carcass trait associations during the fattening stage
Source: PLoS One. 2026 Jul 22;21(7):e0353743. doi: 10.1371/journal.pone.0353743 (PMC13390868; doi:10.1371/journal.pone.0353743)
Supplement: S7 File — (XLSX) [file pone.0353743.s012.xlsx]

## Sheet: Sheet1
ID	Metabolite	Formula
pos-0.865_131.06915	creatine	C4H9N3O2
pos-9.333_123.07926		C6H9N3
pos-8.031_434.29195
pos-7.772_109.01264
pos-9.773_218.0251
pos-8.884_432.27619		C28H36N2O2
pos-7.851_264.24442	koiganal ii	C18H32O
pos-7.948_281.27123	oleamide	C18H35NO
pos-0.842_117.07868	betaine	C5H11NO2
pos-1.364_136.03821	hypoxanthine	C5H4N4O
pos-0.89_203.11526	acetyl-l-carnitine	C9H17NO4
pos-0.806_183.06559	cholinephosphate	C5H14NO4P
pos-9.835_202.05258
pos-5.365_519.3314	1-linoleoylglycerophosphocholine	C26H50NO7P
pos-9.833_220.02533	3-(imidazol-4-yl)-2-oxopropylphosphate	C6H9N2O5P
pos-0.787_103.09947	choline	C5H13NO
pos-1.991_136.03821	hypoxanthine	C5H4N4O
pos-0.892_136.03821	hypoxanthine	C5H4N4O
pos-0.727_226.10609	carnosine	C9H14N4O3
pos-8.597_218.02495	4-(2-hydroxyethyl)phenyl hydrogen sulfate	C8H10O5S
pos-5.858_521.34707	1-oleoylglycerophosphocholine	C26H52NO7P
pos-0.986_136.0381	hypoxanthine	C5H4N4O
pos-6.722_523.36276	platelet-activating factor	C26H54NO7P
pos-0.747_209.07943	4-acetamido-2-amino-6-nitrotoluene	C9H11N3O3
pos-1.359_122.04777	nicotinamide	C6H6N2O
pos-0.923_153.05093
pos-0.891_135.04037
pos-0.823_161.10475	l(-)-carnitine	C7H15NO3
pos-0.821_147.05281	l-glutamic acid	C5H9NO4
pos-3.175_102.04673		C8H6
pos-0.715_113.05297
pos-0.808_146.06884	dl-glutamine	C5H10N2O3
pos-0.807_129.0423	d-(+)-pyroglutamic acid	C5H7NO3
pos-3.537_104.06236	styrene	C8H8
pos-5.338_477.28458	1-linoleoyl-sn-glycero-3-phosphoethanolamine	C23H44NO7P
pos-4.281_273.26609	n-lauryldiethanolamine	C16H35NO2
pos-1.358_203.11527	acetyl-l-carnitine	C9H17NO4
pos-8.658_123.07924		C6H9N3
pos-5.213_425.34961	mfcd22416941	C25H47NO4
pos-3.174_148.05209	1-phenylpropane-1_2-dione	C9H8O2
pos-9.833_97.95364
pos-1.861_131.09439	l-norleucine	C6H13NO2
pos-1.79_85.08898	piperidine	C5H11N
pos-3.379_187.06296	trans-3-indoleacrylic acid	C11H9NO2
pos-6.012_521.34707	1-oleoylglycerophosphocholine	C26H52NO7P
pos-5.487_519.33137	1-linoleoylglycerophosphocholine	C26H50NO7P
pos-6.499_148.0157	phthalic anhydride	C8H4O3
pos-0.709_146.10526	dl-lysine	C6H14N2O2
pos-6.611_329.1771	trifenmorph	C23H23NO
pos-0.663_122.03283		C2H6N2O4
pos-0.705_129.07873	pipecolic acid	C6H11NO2
pos-5.781_495.3315	1-palmitoylglycerophosphocholine	C24H50NO7P
pos-0.822_130.02623	(e)-glutaconate	C5H6O4
pos-3.53_129.15148	diisopropylethylamine	C8H19N
pos-5.623_495.33151	1-palmitoylglycerophosphocholine	C24H50NO7P
pos-6.357_296.23447	(+/-)12(13)-dihome	C18H34O4
pos-9.836_138.01009		C4H3N4P
pos-0.794_105.04223	d-serine	C3H7NO3
pos-0.839_97.97667	orthophosphate	H3O4P
pos-4.61_210.16142	rg5927903	C13H22O2
pos-5.095_399.3341	palmitoylcarnitine	C23H45NO4
pos-8.253_434.29195
pos-0.721_138.0426	4-nitroaniline	C6H6N2O2
pos-6.68_481.31591	1-stearoyl-2-hydroxy-sn-glycero-3-pe	C23H48NO7P
pos-5.584_427.36524	stearoylcarnitine	C25H49NO4
pos-0.807_125.01441	taurine	C2H7NO3S
pos-7.581_360.2655	2-arachidonoyl glycerol	C23H38O4
pos-10.117_202.05228		C6H10N4O2S
pos-0.734_155.06917	l-histidine	C6H9N3O2
pos-5.458_477.28453	1-linoleoyl-sn-glycero-3-phosphoethanolamine	C23H44NO7P
pos-0.662_127.01177
pos-8.191_225.17226	1,2,2,6,6-pentamethyl-4-piperidinyl acrylate	C13H23NO2
pos-0.762_174.11133	dl-arginine	C6H14N4O2
pos-5.827_479.30023	1-oleoyl-2-hydroxy-sn-glycero-3-pe	C23H46NO7P
pos-8.191_208.14581	exo-1,7,7-trimethylbicyclo(2.2.1)hept-2-yl acrylate	C13H20O2
pos-0.818_257.10218	glycerophosphocholine	C8H20NO6P
pos-9.836_166.005		C5H3N4OP
pos-0.72_197.07963	n-acetyl-l-histidine	C8H11N3O3
pos-9.829_261.05175		C8H12N3O5P
pos-0.734_248.0881		C7H8N10O
pos-0.89_307.08305	l-glutathione (reduced)	C10H17N3O6S
pos-1.574_164.04698	2-hydroxycinnamic acid	C9H8O3
pos-8.936_318.2913	phenol, dioctyl-	C22H38O
pos-5.053_375.25138		C21H33N3O3
pos-9.835_243.07898		C8H13N5O2S
pos-4.93_423.33407	linoleyl carnitine	C25H45NO4
pos-0.896_122.03742
pos-5.992_280.23957	[fa(18:2)]9z_11e-octadecadienoicacid	C18H32O2
pos-8.935_335.31774	(2e,4e)-n-isobutyl-2,4-octadecadienamide	C22H41NO
pos-8.33_210.16138	rg5927903	C13H22O2
pos-5.108_414.20339	eplerenone	C24H30O6
pos-4.294_317.29223	2-amino-1,3,4-octadecanetriol	C18H39NO3
pos-9.835_110.03138
pos-8.191_210.1615	rg5927903	C13H22O2
pos-1.356_307.08304	l-glutathione (reduced)	C10H17N3O6S
pos-0.709_132.08958	l(+)-ornithine	C5H12N2O2
pos-8.45_337.33363	erucic amide	C22H43NO
pos-8.331_227.18787	cyprodenate	C13H25NO2
pos-0.718_92.03726		C5H4N2
pos-0.89_151.04904	guanine	C5H5N5O
pos-8.191_227.1878	cyprodenate	C13H25NO2
pos-0.889_133.01949	timonacic	C4H7NO2S
pos-7.731_330.27612	1-palmitoylglycerol;mag(16:0)	C19H38O4
pos-7.637_255.25552	hexadecanamide	C16H33NO
pos-5.261_414.2034	eplerenone	C24H30O6
pos-4.286_300.27689		C17H36N2O2
pos-9.822_140.97557
pos-6.357_278.22384	[fa(18:1)]9z-octadecen-12-ynoicacid	C18H30O2
pos-0.7_108.57113
pos-0.888_134.02234	guanine	C5H5N5O
pos-4.239_394.26131	oxiramide	C25H34N2O2
pos-9.837_179.03668	4-fluoro-2-(trifluoromethyl)aniline	C7H5F4N
pos-8.446_383.33887	n-stearoyl-l-valine	C23H45NO3
pos-8.031_418.26098		C27H34N2O2
pos-0.731_109.06381	3,4-diaminopyridine	C5H7N3
pos-0.671_179.03688		C4H11N3OP2
pos-0.662_99.01692
pos-5.978_479.30022	1-oleoyl-2-hydroxy-sn-glycero-3-pe	C23H46NO7P
pos-5.992_262.22906	unii:tyl476w27y	C18H30O
pos-6.153_278.22391	[fa(18:1)]9z-octadecen-12-ynoicacid	C18H30O2
pos-9.629_400.33322	[st(2:0)](5z_7e)-(3s)-9_10-seco-5_7_10(19)-cholestatriene-3_25-diol	C27H44O2
pos-9.833_99.94904
pos-0.869_145.10989	acetylcholine	C7H15NO2
pos-4.811_157.14634	2,2,6,6-tetramethyl-4-piperidinol	C9H19NO
pos-9.822_186.07514		C6H10N4O3
pos-7.16_262.22894	unii:tyl476w27y	C18H30O
pos-5.338_432.27649		C28H36N2O2
pos-8.33_225.17223	1,2,2,6,6-pentamethyl-4-piperidinyl acrylate	C13H23NO2
pos-0.745_264.06176		C9H18N2OP2S
pos-5.357_501.28486	1-arachidonoyl-sn-glycero-3-phosphoethanolamine	C25H44NO7P
pos-0.655_128.13103		C7H16N2
pos-7.064_402.22449	tributyl citrate acetate	C20H34O8
pos-0.662_150.02771		C3H6N2O5
pos-7.293_362.30226	3,6,9,12-tetraoxatetracosan-1-ol	C20H42O5
pos-4.543_301.29739	sphinganine;2-amion-1_3-octadecanediol	C18H39NO2
pos-9.833_180.0066	3-(3-buten-1-yn-1-yl)-6-methyl-1,2-dithiine	C9H8S2
pos-0.865_89.04755	dl-alanine	C3H7NO2
pos-0.808_89.0475	??-alanine	C3H7NO2
pos-3.273_219.11022	pantothenicacid(vitaminb5)	C9H17NO5
pos-4.719_431.30275		C26H41NO4
pos-8.746_292.2757	(6e,10e)-3,7,11,15-tetramethyl-6,10,14-hexadecatrien-1-ol	C20H36O
pos-8.746_309.3023	1-hexadecanoylpyrrolidine	C20H39NO
pos-1.093_122.04775	nicotinamide	C6H6N2O
pos-4.612_430.26119		C28H34N2O2
pos-0.75_121.91701
pos-0.889_140.05832	methylimidazoleaceticacid	C6H8N2O2
pos-8.543_337.33391	erucic amide	C22H43NO
pos-8.33_208.14579	exo-1,7,7-trimethylbicyclo(2.2.1)hept-2-yl acrylate	C13H20O2
pos-7.799_326.28102	2-oxophytanate	C20H38O3
pos-5.224_287.24529	n,n-bis(2-hydroxyethyl)dodecanamide	C16H33NO3
pos-0.896_228.14677	prolylleucine	C11H20N2O3
pos-0.891_122.04776	nicotinamide	C6H6N2O
pos-7.293_318.27619	(2s)-3-{[(2r)-2-hydroxypentadecyl]oxy}-1,2-propanediol	C18H38O4
pos-0.742_225.94372	(2e)-2,5-dichloro-4-oxo-2-hexenedioic acid	C6H4Cl2O5
pos-0.696_100.05786
pos-7.559_432.27651		C28H36N2O2
pos-0.746_241.91761
pos-4.613_215.13055		C8H18N5P
pos-0.669_124.97875
pos-7.799_308.27067	icosadienoicacid	C20H36O2
pos-0.91_103.09948	choline	C5H13NO
pos-3.32_231.14665	butyryl-l-carnitine	C11H21NO4
pos-6.066_446.29234		C29H38N2O2
pos-0.79_141.01879	o-phosphorylethanolamine	C2H8NO4P
pos-8.62_283.28668	stearamide	C18H37NO
pos-0.663_186.07532		C6H10N4O3
pos-0.819_101.04749	1-aminocyclopropane-1-carboxylate	C4H7NO2
pos-0.698_217.14209	gamma-l-glutamylputrescine	C9H19N3O3
pos-8.317_434.35961		C20H46N6O4
pos-6.041_223.14614		C7H21N5OS
pos-7.391_351.31285	(9z)-1-(4-morpholinyl)-9-octadecen-1-one	C22H41NO2
pos-0.769_120.06095	3-mercapto-3-methylbutan-1-ol	C5H12OS
pos-9.838_114.95635
pos-9.832_164.98305		C3H4NO5P
pos-5.775_314.22378	progesterone	C21H30O2
pos-8.883_416.24536	forasartan	C23H28N8
pos-0.904_164.04698	2-hydroxycinnamic acid	C9H8O3
pos-1.574_118.04165	coumarone	C8H6O
pos-9.835_161.02583		C4H7N3O2S
pos-0.777_223.09512	l-anserine (beta-alanyl-n-methylhistidine) (nitrate salt)	C10H16N4O3
pos-8.33_243.18267	n-undecanoylglycine	C13H25NO3
pos-7.691_420.34413		C19H44N6O4
pos-4.141_182.07045	diisopropylphosphate	C6H15O4P
pos-8.33_226.15617	(???)-trans-methyl dihydrojasmonate	C13H22O3
pos-1.358_132.02424	3-methylsulfolene	C5H8O2S
pos-6.992_465.32102	1-[(1z)-octadec-1-enyl]-sn-glycero-3-phosphoethanolamine	C23H48NO6P
pos-4.61_249.1699		C11H19N7
pos-7.08_432.27632		C28H36N2O2
pos-0.681_114.99451
pos-8.191_190.13527	3420	C13H18O
pos-0.655_142.95141
pos-0.77_169.08481	1-methylhistidine	C7H11N3O2
pos-1.357_151.04904	guanine	C5H5N5O
pos-7.816_636.29683		C34H46N4O4P2
pos-0.671_78.01049
pos-10.117_110.97677
pos-0.77_240.12155	l-anserine (beta-alanyl-n-methylhistidine) (nitrate salt)	C10H16N4O3
pos-9.835_221.02861
pos-0.656_160.96207
pos-9.81_206.00952		C5H7N2O5P
pos-4.28_274.27001
pos-9.833_142.95112
pos-4.719_413.29224	(9z,12z,15z)-n-[2-(3,4-dihydroxyphenyl)ethyl]-9,12,15-octadecatrienamide	C26H39NO3
pos-4.812_397.31844	(2e)-hexadecenoylcarnitine	C23H43NO4
pos-6.489_282.25514	(6z)-octadecenoicacid	C18H34O2
pos-0.656_143.94925
pos-0.989_179.03699		C4H11N3OP2
pos-0.89_159.12553	pregabalin	C8H17NO2
pos-4.722_372.26532	(???)-nabilone	C24H36O3
pos-4.655_299.28167	d-sphingosine	C18H37NO2
pos-1.382_158.02018
pos-0.668_101.96278
pos-1.026_131.09439	l-isoleucine	C6H13NO2
pos-9.599_237.1618
pos-9.6_474.32361		C31H42N2O2
pos-0.891_161.10489	l(-)-carnitine	C7H15NO3
pos-6.776_298.25008	2-oxooctadecanoicacid	C18H34O3
pos-7.128_318.29135	phenol, dioctyl-	C22H38O
pos-4.291_284.28192		C17H36N2O
pos-4.579_403.26091		C20H34N7P
pos-0.656_161.95979
pos-0.893_112.02704	uracil	C4H4N2O2
pos-1.956_151.04905	guanine	C5H5N5O
pos-7.279_406.32845		C22H46O6
pos-0.856_248.14773		C9H20N4O4
pos-7.393_334.28645	13_16_19-docosatrienoicacid	C22H38O2
pos-7.496_325.29726	oleoyl ethanolamide	C20H39NO2
pos-5.38_543.33156	1-arachidonoyl-sn-glycero-3-phosphocholine	C28H50NO7P
pos-0.9_147.05275	l-glutamic acid	C5H9NO4
pos-4.72_449.31326	chenodeoxyglycocholate	C26H43NO5
pos-0.895_268.08006	2(alpha-d-mannosyl)-d-glycerate	C9H16O9
pos-6.499_278.1511	mono(2-ethylhexyl) phthalate (mehp)	C16H22O4
pos-1.308_158.96176
pos-9.823_263.04688	epinephrine 4-sulfate	C9H13NO6S
pos-9.833_221.02303		C4H9N5O2P2
pos-0.809_87.03181	dl-homoserine	C4H9NO3
pos-9.082_432.27619		C28H36N2O2
pos-3.521_370.21945	ho-dpeg8-oh	C16H34O9
pos-8.184_495.41236		C22H53N7O5
pos-7.126_335.31792	(2e,4e)-n-isobutyl-2,4-octadecadienamide	C22H41NO
pos-0.888_111.04304	cytosine	C4H5N3O
pos-4.702_371.30277	4149853	C21H41NO4
pos-9.836_142.98911
pos-7.778_176.99809		C8H4NO2P
pos-9.827_109.5128
pos-1.521_205.04046	dacisteine	C7H11NO4S
pos-5.642_545.34719	1-[(8z,11z,14z)-icosatrienoyl]-sn-glycero-3-phosphocholine	C28H52NO7P
pos-0.742_89.9692
pos-9.853_164.97514		C2H4N3O2PS
pos-4.281_243.18292	n-undecanoylglycine	C13H25NO3
pos-0.671_98.5237
pos-0.746_239.12404		C6H17N5O5
pos-0.815_119.05799	dl-homoserine	C4H9NO3
pos-5.679_453.3809	(11z)-eicoseneoylcarnitine	C27H51NO4
pos-0.749_257.89153
pos-9.836_83.95211
pos-4.058_245.235		C14H31NO2
pos-0.655_97.95345
pos-7.298_363.33381
pos-5.46_501.28486	1-arachidonoyl-sn-glycero-3-phosphoethanolamine	C25H44NO7P
pos-0.907_226.10608	carnosine	C9H14N4O3
pos-6.231_463.30548		C23H46NO6P
pos-0.672_87.01573
pos-4.809_217.14599	ethoxyquin	C14H19NO
pos-5.338_336.26569	2-linoleoyl glycerol	C21H38O4
pos-4.703_315.313		C19H41NO2
pos-0.721_151.07423	phenicarbazide	C7H9N3O
pos-0.688_111.07945	histamine	C5H9N3
pos-0.823_175.09532	l-(+)-citrulline	C6H13N3O3
pos-0.725_168.08711	pyridoxamine	C8H12N2O2
pos-9.801_179.98212		C4H5O6P
pos-5.364_183.06565	cholinephosphate	C5H14NO4P
pos-7.235_299.28168	[fa(16:2)]n-hexadecyl-ethanolamine	C18H37NO2
pos-0.717_110.04778	imidazole-4-acetaldehyde	C5H6N2O
pos-0.891_348.04633	inosine-5'-monophosphate (imp)	C10H13N4O8P
pos-0.823_158.06877	4-methylene-l-glutamine	C6H10N2O3
pos-8.33_190.13526	3420	C13H18O
pos-9.832_224.01811		C7H4N4O5
pos-7.889_268.2184	235bbf3k97	C20H28
pos-6.499_204.07815	maraniol	C12H12O3
pos-1.358_112.02705	uracil	C4H4N2O2
pos-7.26_450.35468		C24H50O7
pos-0.757_286.04349		C13H11N4PS
pos-5.678_294.21885	13(s)-hotre	C18H30O3
pos-8.33_180.15091	(e,e)-2,4-dodecadienal	C12H20O
pos-9.996_152.0033		C7H5O2P
pos-0.655_114.9565
pos-0.656_138.98021
pos-1.47_129.04231	d-(+)-pyroglutamic acid	C5H7NO3
pos-9.838_96.98381	sulfamic acid	H3NO3S
pos-7.951_437.37074		C19H47N7O4
pos-9.582_104.03483
pos-8.327_390.33344	3,6,9,12-tetraoxahexacosan-1-ol	C22H46O5
pos-8.191_180.15089	(e,e)-2,4-dodecadienal	C12H20O
pos-7.236_494.38091	3,6,9,12,15,18,21-heptaoxatritriacontan-1-ol	C26H54O8
pos-0.657_98.50477
pos-3.477_326.19338	3,6,9,12,15,18-hexaoxaicosane-1,20-diol	C14H30O8
pos-0.837_172.01322	glycerol 3-phosphate	C3H9O6P
pos-0.926_129.04233	d-(+)-pyroglutamic acid	C5H7NO3
pos-0.684_197.04752		C4H13N3O2P2
pos-0.751_273.86537
pos-1.308_140.95119
pos-9.783_222.98042		C5H7NO5P2
pos-0.67_96.98393
pos-3.558_414.24565		C18H38O10
pos-1.027_85.08898	piperidine	C5H11N
pos-7.781_740.61686		C47H85N2PS
pos-0.663_124.0302
pos-0.891_137.04144
pos-8.031_432.27656		C22H37N6OP
pos-0.732_270.06982		C7H14N2O9
pos-1.007_181.02142	[similar to: l-tyrosine; ??mass: -0.0525 da]	C4H7NO7
pos-3.489_278.12947	pantetheine	C11H22N2O4S
pos-0.791_73.01595	l-serine	C3H7NO3
pos-4.403_213.1724		C12H23NO2
pos-9.834_98.50475
pos-6.253_296.23441	(+/-)12(13)-dihome	C18H34O4
pos-7.21_538.40694		C29H54N4O5
pos-8.031_216.13822	6-(5-methyl-4-hexen-2-yl)-9h-purine	C12H16N4
pos-6.048_315.2765	6-hydroxysphing-4e-enine	C18H37NO3
pos-0.903_132.02424	3-methylsulfolene	C5H8O2S
pos-9.599_257.17735	levorphanol	C17H23NO
pos-4.894_329.32867	(2s,3s)-2-(dimethylamino)-1,3-octadecanediol	C20H43NO2
pos-0.991_197.04752		C4H13N3O2P2
pos-6.003_437.28982	2-aminoethyl (2r)-3-[(1z)-1-hexadecen-1-yloxy]-2-hydroxypropyl hydrogen phosphate	C21H44NO6P
pos-7.238_511.40727		C22H53N7O6
pos-7.675_308.23433	9-(3-methyl-5-pentyl-2-furyl)nonanoic acid	C19H32O3
pos-3.521_387.24622	2-[(9z,12z)-9,12-octadecadienoylamino]ethanesulfonic acid	C20H37NO4S
pos-6.688_298.25008	2-oxooctadecanoicacid	C18H34O3
pos-0.743_157.95644
pos-8.175_451.38617		C20H49N7O4
pos-0.656_105.99349		CH3N2O2P
pos-5.613_503.30015	2-[(5z,8z,11z)-icosatrienoyl]-sn-glycero-3-phosphoethanolamine	C25H46NO7P
pos-1.359_348.04635	inosine-5'-monophosphate (imp)	C10H13N4O8P
pos-6.144_262.22909	unii:tyl476w27y	C18H30O
pos-8.139_539.43858		C29H57N5O4
pos-1.355_117.07868	valine	C5H11NO2
pos-4.141_97.97666	orthophosphate	H3O4P
pos-5.858_183.06564	cholinephosphate	C5H14NO4P
pos-9.834_89.49915
pos-9.823_244.06537
pos-0.888_143.0943	1-aminocyclohexanecarboxylic acid	C7H13NO2
pos-1.36_144.04201	2_3-dimethylmaleate	C6H8O4
pos-0.891_111.06802	3-vinyl-2-pyrrolidinone	C6H9NO
pos-7.21_555.43355		C24H57N7O7
pos-0.888_87.01407		C3H5NS
pos-0.957_133.0195	timonacic	C4H7NO2S
pos-4.306_361.31846		C20H43NO4
pos-0.667_123.03359	nicotinic acid	C6H5NO2
pos-3.488_148.06674		C5H12N2OS
pos-0.655_139.97813	sulfoacetate	C2H4O5S
pos-6.252_278.22392	[fa(18:1)]9z-octadecen-12-ynoicacid	C18H30O2
pos-8.257_583.46458		C31H61N5O5
pos-7.182_582.43297	polidocanol	C30H62O10
pos-0.701_108.06857	1_2-diaminobenzene	C6H8N2
pos-5.626_324.22926	decylubiquinol	C19H32O4
pos-0.696_188.11573	n6-acetyl-l-lysine	C8H16N2O3
pos-5.135_493.31603	1-[(9z)-hexadecenoyl]-sn-glycero-3-phosphocholine	C24H48NO7P
pos-0.889_243.08484	cytidine;1-beta-delta-ribofuranosyl-cytosine	C9H13N3O5
pos-5.865_521.27502	o-(hydroxy{(2r)-2-hydroxy-3-[(9z,12z)-9,12-octadecadienoyloxy]propoxy}phosphoryl)-l-serine	C24H44NO9P
pos-5.869_295.25043	(9z,12z)-n-hydroxy-9,12-octadecadienamide	C18H33NO2
pos-8.33_192.15094	beta-ionone	C13H20O
pos-8.881_215.13048
pos-0.662_165.05684		C4H11N3O2S
pos-7.703_376.31789		C21H44O5
pos-0.9_176.03085
pos-0.655_99.00374
pos-0.905_158.02007
pos-5.676_276.20812	[fa(18:4)]6z_9z_12z_15z-octadecatetraenoicacid	C18H28O2
pos-6.596_364.25793		C18H32N6O2
pos-0.654_198.0073		C8H7O4P
pos-0.655_115.95446
pos-0.687_83.95234
pos-6.649_523.29017	1-o-oleoyl-sn-glycero-3-phosphoserine	C24H46NO9P
pos-0.75_196.09315	2-(n-heptanoyl)thiophene	C11H16OS
pos-3.557_431.27244	istamycin c1	C19H37N5O6
pos-8.31_316.27564	17-propyl-5alpha-androst-2-en-17beta-ol	C22H36O
pos-1.033_167.00586		C3H5NO7
pos-9.836_182.00189		C3H8N2O3P2
pos-8.387_316.27572	17-propyl-5alpha-androst-2-en-17beta-ol	C22H36O
pos-8.191_192.15097	beta-ionone	C13H20O
pos-4.403_196.1459	geranylacetate	C12H20O2
pos-8.294_446.29206		C29H38N2O2
pos-8.191_243.18271	n-undecanoylglycine	C13H25NO3
pos-5.642_236.21348	10,12-hexadecadienal	C16H28O
pos-9.823_197.00936		C5H12NOPS2
pos-8.293_223.14608
pos-0.796_205.04743		C3H8N7O2P
pos-0.671_101.02638
pos-7.18_599.45977	(2r,3r,4e)-2-[(3e)-3-hexadecenoylamino]-3-hydroxy-4-octadecene-1-sulfonic acid	C34H65NO5S
pos-8.33_346.30727	(2s)-3-[(2-methoxyhexadecyl)oxy]-1,2-propanediol	C20H42O4
pos-6.489_264.24467	koiganal ii	C18H32O
pos-8.31_333.30227	(2e,4e,12z)-n-isobutyl-2,4,12-octadecatrienamide	C22H39NO
pos-4.647_613.17294		C30H32NO11P
pos-5.976_270.21906	3-oxopalmitic acid	C16H30O3
pos-8.387_333.30218	(2e,4e,12z)-n-isobutyl-2,4,12-octadecatrienamide	C22H39NO
pos-8.192_226.15618	(???)-trans-methyl dihydrojasmonate	C13H22O3
pos-5.858_278.2239	[fa(18:1)]9z-octadecen-12-ynoicacid	C18H30O2
pos-8.192_197.17747		C12H23NO
pos-0.905_118.04165	coumarone	C8H6O
pos-0.724_190.06901		C7H15N2PS
pos-7.799_262.22891	unii:tyl476w27y	C18H30O
pos-0.765_302.01781		C8H3N10O2P
pos-1.959_283.09094	guanosine	C10H13N5O5
pos-5.95_270.21887	3-oxopalmitic acid	C16H30O3
pos-0.85_202.14244	n3,n4-dimethyl-l-arginine	C8H18N4O2
pos-0.893_71.07338	pyrrolidine	C4H9N
pos-4.651_615.1685		C34H26N5O5P
pos-9.823_163.05914	o-ureido-d-serine	C4H9N3O4
pos-5.336_451.36548	(11z,14z)-eicosadienoylcarnitine	C27H49NO4
pos-0.656_184.97583
pos-4.542_127.01865	4-chloroaniline	C6H6ClN
pos-1.525_112.02704	uracil	C4H4N2O2
pos-0.812_109.01952	hypotaurine	C2H7NO2S
pos-3.625_190.0772	aldicarb	C7H14N2O2S
pos-0.816_131.0579	(s)-4-amino-5-oxopentanoate	C5H9NO3
pos-9.834_223.02396		C7H10ClNO5
pos-5.486_543.33158	1-arachidonoyl-sn-glycero-3-phosphocholine	C28H50NO7P
pos-5.019_517.31611	lysopc(18:3(9z,12z,15z))	C26H48NO7P
pos-8.255_327.31279	stearoyl ethanolamide	C20H41NO2
pos-0.672_174.03144	5-hydroxy-1_4-naphthoquinone	C10H6O3
pos-0.888_144.04183	2_3-dimethylmaleate	C6H8O4
pos-7.584_613.47525		C27H63N7O8
pos-0.671_156.02095		C4H5N4OP
pos-8.212_390.33347	3,6,9,12-tetraoxahexacosan-1-ol	C22H46O5
pos-0.78_240.02326	l-cystine	C6H12N2O4S2
pos-9.839_98.52366
pos-1.574_122.03655	4-hydroxybenzaldehyde	C7H6O2
pos-4.557_345.32355		C20H43NO3
pos-5.642_254.22402	palmitoleic acid	C16H30O2
pos-9.838_116.95182
pos-8.192_172.12494	1,1,6-trimethyl-1,2-dihydronaphthalene	C13H16
pos-5.727_254.22401	palmitoleic acid	C16H30O2
pos-3.625_320.1399	hildgardtene	C21H20O3
pos-0.668_142.98946
pos-7.707_352.31734		C23H44S
pos-0.662_129.00932	3-amino-6-chloropyridazine	C4H4ClN3
pos-0.707_83.07336	1-methylpyrrolinium	C5H9N
pos-9.822_81.52957
pos-4.929_404.24556		C26H32N2O2
pos-7.374_262.22894	unii:tyl476w27y	C18H30O
pos-1.76_267.09621	adenosine	C10H13N5O4
pos-7.349_278.22391	[fa(18:1)]9z-octadecen-12-ynoicacid	C18H30O2
pos-3.692_259.17789	hexanoylcarnitine	C13H25NO4
pos-1.119_171.9694		C3H10P2S2
pos-4.46_342.28743		C19H38N2O3
pos-4.406_343.27152	4147610	C19H37NO4
pos-1.343_102.03157	(s)-methylmalonatesemialdehyde	C4H6O3
pos-0.842_343.02457
pos-8.28_472.30768		C31H40N2O2
pos-4.141_154.03919	diethyl phosphate	C4H11O4P
pos-7.561_657.50145	(2r,3r,4e,8e)-3-hydroxy-2-[methyl(stearoyl)amino]-4,8-octadecadien-1-yl hydrogen sulfate	C37H71NO6S
pos-7.417_432.27637
pos-0.704_125.09518	n-methylhistamine	C6H11N3
pos-5.992_122.10928	3-allylcyclohexene	C9H14
pos-3.426_282.16724	mm3670000	C12H26O7
pos-6.555_282.25512	(6z)-octadecenoicacid	C18H34O2
pos-1.055_143.9899		C5H6OP2
pos-0.791_132.0532	l-asparagine	C4H8N2O3
pos-7.346_296.23417	[fa(18:0)]12r_13s-epoxy-9z-octadecenoicacid	C18H32O3
pos-0.865_133.07294
pos-8.097_495.41232		C22H53N7O5
pos-3.591_458.27177		C20H42O11
pos-3.477_343.21997		C9H30N9O3P
pos-8.268_456.27642		C30H36N2O2
pos-5.107_459.26116	militarinone a	C26H37NO6
pos-0.889_73.08897	2-methylpropanamine	C4H11N
pos-5.812_561.342		C28H52NO8P
pos-8.539_339.27648	mfcd01320532	C20H37NO3
pos-8.088_386.2957		C21H42N2O2S
pos-7.417_216.13826	6-(5-methyl-4-hexen-2-yl)-9h-purine	C12H16N4
pos-1.401_131.09429	l-norleucine	C6H13NO2
pos-4.745_474.32383		C31H42N2O2
pos-6.991_298.25007	2-oxooctadecanoicacid	C18H34O3
pos-4.417_245.14442	s-3-oxodecanoyl cysteamine	C12H23NO2S
pos-0.792_115.02664	maleamate	C4H5NO3
pos-0.888_309.10623	adenosine 5'-monophosphate	C10H14N5O7P
pos-6.077_547.36293	1-[(11z,14z)]-icosadienoyl-sn-glycero-3-phosphocholine	C28H54NO7P
pos-6.846_298.25007	2-oxooctadecanoicacid	C18H34O3
pos-0.89_115.06215
pos-0.697_128.09474	d-2-amino-hexano-6-lactam	C6H12N2O
pos-0.88_161.0684	l-2-aminoadipic acid	C6H11NO4
pos-4.321_431.30276		C26H41NO4
pos-1.478_612.15062	oxidizedglutathione	C20H32N6O12S2
pos-5.13_314.245	[fahydroxy(18:0)]12_13-dihydroxy-9z-octadecenoicacid	C18H34O4
pos-5.187_296.23445	(+/-)12(13)-dihome	C18H34O4
pos-4.423_303.27664		C17H37NO3
pos-5.127_296.23435	(+/-)12(13)-dihome	C18H34O4
pos-0.89_347.06222	adenosine 5'-monophosphate	C10H14N5O7P
pos-4.2_447.29782	n-[(3beta,7beta)-3,7-dihydroxy-24-oxochol-5-en-24-yl]glycine	C26H41NO5
pos-1.015_158.00553		C2H6O8
pos-0.661_110.99858		C3H2N3P
pos-7.161_324.26559	11(r)-hede	C20H36O3
pos-0.662_128.0127
pos-0.67_80.51323
pos-9.376_662.44487	tris[2,4-bis(2-methyl-2-propanyl)phenyl] phosphate	C42H63O4P
pos-9.833_185.97324		C5H2N2O4S
pos-8.498_426.34881	4beta-methylzymosterol-4-carbaldehyde	C29H46O2
pos-0.746_105.94311
pos-8.337_307.28652	oleoyl ethanolamide	C20H39NO2
pos-9.834_208.00511	(1s,3r)-3-(2,2-dichlorovinyl)-2,2-dimethylcyclopropanecarboxylic acid	C8H10Cl2O2
pos-9.836_103.02251
pos-5.592_453.28464	1-palmitoyl-2-hydroxy-sn-glycero-3-pe	C21H44NO7P
pos-8.032_436.3065
pos-0.656_115.9644
pos-8.416_310.28623	ethyl oleate	C20H38O2
pos-5.748_453.28464	1-palmitoyl-2-hydroxy-sn-glycero-3-pe	C21H44NO7P
pos-6.555_264.24468	koiganal ii	C18H32O
pos-8.817_377.27081		C26H35NO
pos-6.598_324.26545	11(r)-hede	C20H36O3
pos-5.261_459.26117	militarinone a	C26H37NO6
pos-1.355_84.02097	4-hydroxy-2-butynal	C4H4O2
pos-8.611_432.2764		C22H37N6OP
pos-0.669_166.00534		C4H2N6S
pos-7.064_328.15141	tetranor-pgem	C16H24O7
pos-8.393_812.67426	n-[(15z)-tetracosenoyl]sphing-4-enine-1-phosphocholine	C47H93N2O6P
pos-6.144_280.23954	[fa(18:2)]9z_11e-octadecadienoicacid	C18H32O2
pos-0.661_103.99579
pos-4.61_174.14047	ionene	C13H18
pos-8.232_412.31152		C23H44N2O2S
pos-5.836_270.21888	3-oxopalmitic acid	C16H30O3
pos-0.886_154.07384		C7H10N2O2
pos-6.907_298.25011	2-oxooctadecanoicacid	C18H34O3
pos-0.889_306.07531	(+) -gallocatechin	C15H14O7
pos-0.663_101.0144		C2H4N3P
pos-7.151_643.48582		C36H71NO4P2
pos-6.775_280.2395	[fa(18:2)]9z_11e-octadecadienoicacid	C18H32O2
pos-0.75_189.90425
pos-0.876_137.04722	3-carboxy-1-methylpyridinium;n-methylnicotinicacid	C7H7NO2
pos-3.359_156.07597
pos-8.108_395.245	aurachin c epoxide	C25H33NO3
pos-2.129_217.13087	propionylcarnitine	C10H19NO4
pos-9.067_335.31771	(2e,4e)-n-isobutyl-2,4-octadecadienamide	C22H41NO
pos-3.539_113.08387	caprolactam	C6H11NO
pos-6.388_563.35769	1-oleoyl-2-acetyl-sn-glycero-3-phosphocholine	C28H54NO8P
pos-5.738_436.3656		C26H48N2O3
pos-4.922_447.33411	n-stearoyltyrosine	C27H45NO4
pos-3.591_475.29853	netilmicin	C21H41N5O7
pos-4.723_421.31854	(4s)-4-[(9z,12z,15z)-9,12,15-octadecatrienoyloxy]-4-(trimethylammonio)butanoate	C25H43NO4
pos-0.871_96.02076	furfural;furan-2-carbaldehyde	C5H4O2
pos-0.658_110.01267
pos-0.746_173.93042		C3HN2OP3
pos-0.992_85.01828
pos-9.831_139.97813	sulfoacetate	C2H4O5S
pos-4.192_215.1881	12-aminododecanoic acid	C12H25NO2
pos-0.663_199.96529		C5H2ClN4OP
pos-0.745_377.89221		C3H5N6O6P3S2
pos-1.248_129.97433		C4H4OP2
pos-9.602_876.56423		C42H84O18
pos-0.662_110.0019
pos-4.364_245.14442	s-3-oxodecanoyl cysteamine	C12H23NO2S
pos-6.476_296.23441	(+/-)12(13)-dihome	C18H34O4
pos-0.907_306.03586		C8H11N4O7P
pos-4.895_312.22931	(7s_8s)-dihode	C18H32O4
pos-0.741_177.05102		C4H3N9
pos-8.113_627.49074		C28H65N7O8
pos-0.917_217.13087	propionylcarnitine	C10H19NO4
pos-6.378_444.27664		C29H36N2O2
pos-9.807_620.29469	lysophosphatidylinositol	C29H49O12P
pos-0.891_87.10453	isoamylamine	C5H13N
pos-0.745_445.87969		C7H4N4O11P2S2
pos-4.295_229.2401	xestoaminol c	C14H31NO
pos-8.546_298.24956	2-oxooctadecanoicacid	C18H34O3
pos-6.109_455.39664	3-(icosanoyloxy)-4-(trimethylammonio)butanoate	C27H53NO4
pos-0.908_125.01447	taurine	C2H7NO3S
pos-7.731_332.29181	(2s)-3-{[(2r)-2-hydroxyhexadecyl]oxy}-1,2-propanediol	C19H40O4
pos-3.487_260.11855		C11H20N2O3S
pos-0.661_240.99184		C7H5ClN5OP
pos-4.79_441.34469	(4s)-4-{[(9z)-3-hydroxy-9-octadecenoyl]oxy}-4-(trimethylammonio)butanoate	C25H47NO5
pos-7.666_501.49007		C34H63NO
pos-9.833_139.988	acetylphosphate	C2H5O5P
pos-5.728_236.21347	10,12-hexadecadienal	C16H28O
pos-6.757_282.25515	(6z)-octadecenoicacid	C18H34O2
pos-9.823_150.02751		C3H6N2O5
pos-7.767_236.21347	10,12-hexadecadienal	C16H28O
pos-7.701_349.31831
pos-4.239_429.28717	adaprolol	C26H39NO4
pos-7.923_356.2917	dihexyl azelaate	C21H40O4
pos-0.916_174.11133	dl-arginine	C6H14N4O2
pos-7.479_351.31293	(9z)-1-(4-morpholinyl)-9-octadecen-1-one	C22H41NO2
pos-1.006_144.98238
pos-7.374_294.25513	[famethyl(18:0)]9_10-methylene-9-octadecenoicacid	C19H34O2
pos-6.057_280.23952	[fa(18:2)]9z_11e-octadecadienoicacid	C18H32O2
pos-8.203_671.51692		C38H75NO4P2
pos-0.723_496.17625		C14H31N10O4P3
pos-0.795_221.02132		C4H7N5O4S
pos-7.854_353.32837	n-gondoylethanolamine	C22H43NO2
pos-5.785_326.24477	2,4-dihydroxyheptadec-16-ynyl acetate	C19H34O4
pos-6.144_298.25011	2-oxooctadecanoicacid	C18H34O3
pos-0.708_115.06305	d-(+)-proline	C5H9NO2
pos-9.546_384.28404		C26H40S
pos-0.898_205.04041	dacisteine	C7H11NO4S
pos-5.626_183.06565	cholinephosphate	C5H14NO4P
pos-6.416_398.2636		C18H34N6O4
pos-9.823_109.00099		CH3NO5
pos-0.891_283.09088	guanosine	C10H13N5O5
pos-8.646_460.30776		C30H40N2O2
pos-7.777_304.23938	arachidonic acid	C20H32O2
pos-0.668_146.0233		C6H2N4O
pos-0.874_275.11099	gamma-glu-gln	C10H17N3O6
pos-3.487_300.11089	desmedipham	C16H16N2O4
pos-5.77_545.34718	1-[(8z,11z,14z)-icosatrienoyl]-sn-glycero-3-phosphocholine	C28H52NO7P
pos-9.402_418.36465		C19H47N8P
pos-5.737_503.30004	2-[(5z,8z,11z)-icosatrienoyl]-sn-glycero-3-phosphoethanolamine	C25H46NO7P
pos-0.839_193.99532		CH3N6O4P
pos-4.402_235.15433		C10H17N7
pos-3.38_117.05762	indole	C8H7N
pos-9.762_812.67365	n-[(15z)-tetracosenoyl]sphing-4-enine-1-phosphocholine	C47H93N2O6P
pos-8.191_178.13517	bicyclohexyliden-2-one	C12H18O
pos-0.801_215.05533	sn-glycero-3-phosphoethanolamine	C5H14NO6P
pos-3.38_145.05252	1(2h)-isoquinolinone	C9H7NO
pos-4.386_303.27667		C17H37NO3
pos-6.164_420.27681		C27H36N2O2
pos-1.479_152.03307	xanthine	C5H4N4O2
pos-0.663_100.01771
pos-5.187_314.24498	(+/-)12(13)-dihome	C18H34O4
pos-7.767_254.22399	palmitoleic acid	C16H30O2
pos-4.538_371.23515		C25H29N3
pos-7.134_463.25016		C32H33NO2
pos-1.356_111.04302	cytosine	C4H5N3O
pos-5.127_278.22392	[fa(18:1)]9z-octadecen-12-ynoicacid	C18H30O2
pos-1.357_308.08702	clobenpropit	C14H17ClN4S
pos-3.903_165.09849
pos-5.4_544.33446		C20H48N8O7S
pos-4.897_294.21888	(9z)-(13s)-12_13-epoxyoctadeca-9_11-dienoicacid	C18H30O3
pos-0.748_461.85356		C8H3N2O13PS3
pos-6.688_280.23952	[fa(18:2)]9z_11e-octadecadienoicacid	C18H32O2
pos-4.067_94.04172	phenol	C6H6O
pos-5.932_529.31598	(2r)-1-{[(2-aminoethoxy)(hydroxy)phosphoryl]oxy}-3-hydroxy-2-propanyl (7z,10z,13z,16z)-7,10,13,16-docosatetraenoate	C27H48NO7P
pos-0.662_83.00389
pos-0.746_422.01852		C8H12N10O5P2S
pos-6.416_796.52725	pg(16:0/22:5(7z,10z,13z,16z,19z))	C44H77O10P
pos-0.662_145.04871		C4H7N3O3
pos-5.053_420.3092		C23H40N4O3
pos-0.756_370.00509	d-glycero-d-manno-heptose1_7-bisphosphate	C7H16O13P2
pos-0.894_240.14674	pirbuterol	C12H20N2O3
pos-5.136_255.21926		C15H29NO2
pos-7.449_325.29728	oleoyl ethanolamide	C20H39NO2
pos-0.861_176.12697		C6H16N4O2
pos-6.591_460.23539		C28H32N2O4
pos-0.748_393.86613		C5H5N2O9P3S2
pos-8.33_174.14052	ionene	C13H18
pos-9.804_177.98295		CH3N6OPS
pos-9.799_362.28107	1-(3,5-dihydroxyphenyl)-2-heptadecanone	C23H38O3
pos-7.129_375.31045		C20H37N7
pos-9.833_226.01792		C6H11ClN2O3S
pos-0.741_429.90576		C12H4N2O10P2S
pos-0.902_290.06194		C7H10N6O7
pos-3.904_330.1971	(2e,4e,6e,8e,10e,12e,14e,16e,18e,20e,22e)-2,4,6,8,10,12,14,16,18,20,22-tetracosaundecaenal	C24H26O
pos-9.264_627.18607		C37H38ClNS3
pos-3.269_358.0956	pantetheine4'-phosphate	C11H23N2O7PS
pos-0.741_354.03112		C11H11N6O4PS
pos-3.822_217.20375		C12H27NO2
pos-7.46_310.28636	ethyl oleate	C20H38O2
pos-9.611_1587.11258
pos-8.031_475.31828		C30H41N3O2
pos-0.898_132.02317
pos-9.835_658.24097		C30H43O14P
pos-0.889_174.10004	n5-ethyl-l-glutamine	C7H14N2O3
pos-9.563_216.09656		C6H12N6O3
pos-3.366_216.08931	1,2,3,4-tetrahydro-????-carboline-3-carboxylic acid	C12H12N2O2
pos-0.765_262.10354		C8H10N10O
pos-5.108_118.07806	3-vinyltoluene	C9H10
pos-6.03_479.33668	1-(1z-hexadecenyl)-sn-glycero-3-phosphocholine	C24H50NO6P
pos-0.784_163.00061
pos-9.834_329.12068		C7H20N7O6P
pos-4.577_404.26505		C17H37N6O3P
pos-4.589_148.0157	phthalic anhydride	C8H4O3
pos-6.021_254.22401	palmitoleic acid	C16H30O2
pos-0.753_205.87817
pos-7.913_280.23958	[fa(18:2)]9z_11e-octadecadienoicacid	C18H32O2
pos-7.64_450.28726		C28H38N2O3
pos-9.548_442.32598		C22H38N10
pos-0.662_152.02507		C5H5N4P
pos-3.359_238.14102		C10H22O6
pos-6.06_262.22907	unii:tyl476w27y	C18H30O
pos-0.991_188.04706	plumbagin	C11H8O3
pos-9.65_834.65634	3-decaprenyl-4,5-dihydroxybenzoic acid	C57H86O4
pos-0.808_145.07337	[faoxo_amino(6:0)]3-oxo-5s-amino-hexanoicacid	C6H11NO3
pos-0.89_247.14148	3-hydroxybutyrylcarnitine	C11H21NO5
pos-7.417_201.11486	3-isopropenyl-n-isopropylidenebenzamide	C13H15NO
pos-0.785_75.0319	glycine	C2H5NO2
pos-5.643_199.19316	lauramide	C12H25NO
pos-6.625_282.25517	(6z)-octadecenoicacid	C18H34O2
pos-4.405_135.0141	1,3-benzothiazole	C7H5NS
pos-0.896_147.03506	thiomorpholine3-carboxylate	C5H9NO2S
pos-4.977_390.2664		C26H34N2O
pos-9.834_262.05484		C7H10N4O7
pos-5.503_298.25008	2-oxooctadecanoicacid	C18H34O3
pos-4.578_387.23024	4192	C25H29N3O
pos-0.662_181.06988		C6H16NOPS
pos-0.672_140.04318		C2H8N2O5
pos-5.11_336.22683		C16H28N6O2
pos-8.051_236.15381
pos-0.741_361.91824		C5H4N2O13P2
pos-0.663_117.02738
pos-8.191_174.14044	ionene	C13H18
pos-0.853_103.99288		C3H4O2S
pos-6.956_404.24549		C26H32N2O2
pos-7.521_444.2765		C23H37N6OP
pos-7.424_416.24539	forasartan	C23H28N8
pos-6.921_367.41692		C25H53N
pos-5.354_357.35976		C22H47NO2
pos-0.663_82.00714
pos-0.899_329.06514		C9H22N3O2P3S
pos-7.12_687.51201		C35H69N5O8
pos-5.992_192.151	beta-ionone	C13H20O
pos-5.365_573.25025		C31H46NOP3S
pos-9.357_567.46968		C26H61N7O6
pos-0.87_426.08703	s-glutathionyl-l-cysteine	C13H22N4O8S2
pos-0.754_234.04899		C7H10N2O7
pos-9.542_304.14911		C10H20N6O5
pos-5.503_527.30017	(2r)-1-{[(2-aminoethoxy)(hydroxy)phosphoryl]oxy}-3-hydroxy-2-propanyl (4z,7z,10z,13z,16z)-4,7,10,13,16-docosapentaenoate	C27H46NO7P
pos-6.153_260.21346	5-(1-oxopropan-2-yl)isolongifol-5-ene	C18H28O
pos-1.458_247.14139	3-hydroxybutyrylcarnitine	C11H21NO5
pos-9.331_611.49583		C27H66N9O4P
pos-8.405_353.32839	n-gondoylethanolamine	C22H43NO2
pos-4.024_429.28688	adaprolol	C26H39NO4
pos-6.991_280.23953	[fa(18:2)]9z_11e-octadecadienoicacid	C18H32O2
pos-0.734_338.0572	lonapalene	C16H15ClO6
pos-4.977_195.13309
pos-7.631_326.2812	2-oxophytanate	C20H38O3
pos-4.676_415.32901	3-hydroxyhexadecanoylcarnitine	C23H45NO5
pos-5.991_178.13537	bicyclohexyliden-2-one	C12H18O
pos-0.906_175.9994		C4H5N2O4P
pos-9.516_428.31041		C23H46N2OP2
pos-9.823_187.07558		C8H14NO2P
pos-9.596_75.06825	(r)-1-aminopropan-2-ol	C3H9NO
pos-6.053_205.18262		C14H23N
pos-4.775_481.28534	taurochenodeoxycholic acid	C26H45NO6S
pos-0.828_260.029	1d-myo-inositol3-phosphate	C6H13O9P
pos-7.065_343.30773	cedefingol	C20H41NO3
pos-8.191_162.14045	1,4-diisopropylbenzene	C12H18
pos-6.932_307.25034	fingolimod	C19H33NO2
pos-4.141_126.00798	2-hydroxyethylphosphonate	C2H7O4P
pos-9.573_260.12289		C10H21N4PS
pos-0.875_213.04361		C5H7N7OS
pos-4.965_528.52199		C28H64N8O
pos-0.853_121.01929	cysteine	C3H7NO2S
pos-1.011_126.97183
pos-5.626_346.21063		C11H27N10OP
pos-9.835_111.97067		C4HO2P
pos-9.831_225.00408		C6H4N5O3P
pos-0.811_86.03653	1_4-lactone	C4H6O2
pos-0.779_122.57412
pos-0.891_137.03523	[similar to: hypoxanthine; ??mass: 0.9967 da]	C2H8N3O2P
pos-5.474_432.27666		C28H36N2O2
pos-9.833_90.49687
pos-5.664_268.20326	(2s)-3-{[(1z)-11-methyl-1-dodecen-3-yn-1-yl]oxy}-1,2-propanediol	C16H28O3
pos-0.892_213.05661	chlorpropham	C10H12ClNO2
pos-6.79_323.28163	linoleoyl ethanolamide	C20H37NO2
pos-4.073_289.26107		C16H35NO3
pos-4.997_475.26914	(2r)-1-{[(2-aminoethoxy)(hydroxy)phosphoryl]oxy}-3-hydroxy-2-propanyl (9z,12z,15z)-9,12,15-octadecatrienoate	C23H42NO7P
pos-4.375_349.20366	pyrano[3,2-a]carbazole-3-butanol, 3,11-dihydro-????,????,3,5-tetramethyl-	C23H27NO2
pos-9.806_602.2843		C29H47O11P
pos-4.301_289.26102		C16H35NO3
pos-0.881_160.0845	daminozide	C6H12N2O3
pos-5.187_278.22391	[fa(18:1)]9z-octadecen-12-ynoicacid	C18H30O2
pos-7.057_523.29018	1-o-oleoyl-sn-glycero-3-phosphoserine	C24H46NO9P
pos-6.612_463.25002		C26H34N5OP
pos-0.888_142.07383	piracetam	C6H10N2O2
pos-1.405_85.08885	piperidine	C5H11N
pos-4.51_418.26127		C20H39N2O5P
pos-4.398_357.21957	4,4'-{[4-(methylimino)-2,5-cyclohexadien-1-ylidene]methylene}bis(n,n-dimethylaniline)	C24H27N3
pos-4.892_414.20335	eplerenone	C24H30O6
pos-4.358_411.29802	oleoyl glutamic acid	C23H41NO5
pos-7.191_432.27656		C28H36N2O2
pos-9.776_839.51094		C47H73N3O8S
pos-7.913_326.28095	2-oxophytanate	C20H38O3
pos-5.722_218.203	4,8,12-trimethyltrideca 1,3,7,11-tetraene	C16H26
pos-9.304_655.52198		C35H69N5O6
pos-6.047_294.21885	13(s)-hotre	C18H30O3
pos-7.494_332.29181	(2s)-3-{[(2r)-2-hydroxyhexadecyl]oxy}-1,2-propanediol	C19H40O4
pos-5.075_449.34984		C27H47NO4
pos-0.663_151.02843	[similar to: angiotensin iv; ??mass: -623.3780 da]
pos-4.304_405.34466	hydrolyzed fumonisin b1	C22H47NO5
pos-7.56_416.24532	forasartan	C23H28N8
pos-0.925_261.15694	3-hydroxy-3-[(3-methylbutanoyl)oxy]-4-(trimethylammonio)butanoate	C12H23NO5
pos-9.409_374.33849	(2s)-3-{[(2r)-2-hydroxynonadecyl]oxy}-1,2-propanediol	C22H46O4
pos-6.065_229.14608	pronetalol	C15H19NO
pos-0.804_133.03719	d-aspartate	C4H7NO4
pos-9.834_113.00886
pos-0.864_204.07413	glu-gly	C7H12N2O5
pos-4.897_276.20829	[fa(18:4)]6z_9z_12z_15z-octadecatetraenoicacid	C18H28O2
pos-5.389_356.27071	ethyl docosahexaenoate	C24H36O2
pos-10.071_136.97989		C2H5NO2P2
pos-4.753_356.27076	ethyl docosahexaenoate	C24H36O2
pos-6.065_430.26117		C28H34N2O2
pos-5.11_451.26912	(2r)-3-{[(2-aminoethoxy)(hydroxy)phosphoryl]oxy}-2-hydroxypropyl (9z)-9-hexadecenoate	C21H42NO7P
pos-6.011_544.33184		C18H44N10O9
pos-9.835_99.50265
pos-4.898_334.21126		C15H30N2O6
pos-9.379_523.44353		C24H57N7O5
pos-4.485_434.29207		C20H44N4O2P2
pos-5.261_118.07806	3-vinyltoluene	C9H10
pos-0.823_217.1057	n-acetyl-l-citrulline	C8H15N3O4
pos-5.991_352.16922		C21H25N2OP
pos-8.549_282.25514	(6z)-octadecenoicacid	C18H34O2
pos-0.655_99.94908
pos-9.534_398.30015		C19H38N6O3
pos-5.991_166.13539	dihydrojasmone	C11H18O
pos-0.664_222.98121		C7H3ClN5P
pos-9.485_311.31796	n,n-dimethyloctadecanamide	C20H41NO
pos-0.957_87.01406		C3H5NS
pos-9.529_486.35227		C23H46N6O5
pos-0.887_162.11513	anabasine	C10H14N2
pos-4.776_463.27485	[similar to: taurochenodeoxycholic acid; ??mass: -36.0219 da]	C28H38N3OP
pos-3.374_158.03987	2-methyl-3-thioacetoxy-4,5-dihydrofuran	C7H10O2S
pos-9.275_699.5478		C32H73N7O9
pos-5.261_445.24557		C25H35NO6
pos-8.393_813.62022		C37H84N9O8P
pos-0.889_156.08947		C7H12N2O2
pos-9.852_194.98567		C4H7NO4P2
pos-1.383_294.05837		C7H6N10O4
pos-0.732_206.0429	(2s_3r)-3-hydroxybutane-1_2_3-tricarboxylate	C7H10O7
pos-5.858_575.26585		C26H48N3O3P3S
pos-6.582_227.22438	nn-dimethyllauramide	C14H29NO
pos-8.109_324.26554	11(r)-hede	C20H36O3
pos-4.668_183.16193	(2,7-dimethyloctahydro-1h-cyclopenta[c]pyridin-4-yl)methanol	C11H21NO
pos-7.574_410.29583		C23H42N2O2S
pos-9.849_182.99508		C4H2N5O2P
pos-8.02_280.23954	[fa(18:2)]9z_11e-octadecadienoicacid	C18H32O2
pos-0.878_143.05782	trimethadione	C6H9NO3
pos-3.428_400.10612	s-acetylphosphopantetheine	C13H25N2O8PS
pos-5.107_445.24556		C25H35NO6
pos-0.864_187.04745	2-(acetamidomethylene)succinate	C7H9NO5
pos-6.995_863.61642	1-(3-o-sulfo-beta-d-galactosyl)-n-docosanoylsphingosine	C46H89NO11S
pos-9.095_980.73107		C54H101N4O9P
pos-6.143_521.2747	o-(hydroxy{(2r)-2-hydroxy-3-[(9z,12z)-9,12-octadecadienoyloxy]propoxy}phosphoryl)-l-serine	C24H44NO9P
pos-5.939_221.09031	n-acetyl-beta-d-galactosamine	C8H15NO6
pos-0.751_477.82749		C3HClN4O16P2S
pos-1.358_130.00852	4-hydroxy-5-methyl-3(2h)-thiophenone	C5H6O2S
pos-7.426_448.27163		C22H37N6O2P
pos-6.071_445.28453	n-[(7alpha)-7-hydroxy-3,24-dioxochol-4-en-24-yl]glycine	C26H39NO5
pos-7.913_262.22906	unii:tyl476w27y	C18H30O
pos-8.02_262.22902	unii:tyl476w27y	C18H30O
pos-9.126_919.67832		C42H93N7O14
pos-0.889_276.09501	??-l-glutamyl-l-glutamic acid	C10H16N2O7
pos-9.838_525.30536	lysophosphatidylserine	C24H48NO9P
pos-6.969_328.26074	methyl 8-[3-(2-hydroxyoctyl)-2-oxiranyl]octanoate	C19H36O4
pos-8.192_148.12481	n-amylbenzene	C11H16
pos-4.374_243.25575		C15H33NO
pos-5.991_164.11975	unii:x3fze77o60	C11H16O
pos-0.905_122.03655	4-hydroxybenzaldehyde	C7H6O2
pos-0.892_172.09543	(2s,3r)-capreomycidine	C6H12N4O2
pos-0.756_289.83919
pos-9.681_780.60875	3-nonaprenyl-4-hydroxy-5-methoxybenzoic acid	C53H80O4
pos-9.559_172.07083		C4H8N6O2
pos-6.153_296.23441	(+/-)12(13)-dihome	C18H34O4
pos-5.5_398.34992		C23H46N2O3
pos-6.071_215.13051		C8H18N5P
pos-0.661_70.02175
pos-6.498_444.27665		C21H42N4O2P2
pos-2.564_261.15711	3-hydroxy-3-[(3-methylbutanoyl)oxy]-4-(trimethylammonio)butanoate	C12H23NO5
pos-3.405_260.13671	l-gamma-glutamyl-l-leucine	C11H20N2O5
pos-9.066_1024.75742		C56H115O7P3S
pos-0.808_73.05344
pos-3.375_175.06643		C7H13NO2S
pos-7.802_768.64981		C47H84N4O4
pos-5.899_295.25046	(9z,12z)-n-hydroxy-9,12-octadecadienamide	C18H33NO2
pos-5.062_443.36033	3-hydroxyoctadecanoylcarnitine	C25H49NO5
pos-0.893_163.02996	n-acetyl-dl-cysteine	C5H9NO3S
pos-4.908_373.35477		C22H47NO3
pos-8.031_378.22954	doxapram	C24H30N2O2
pos-4.727_331.30792	oleoyl ethanolamide	C20H39NO2
pos-5.99_152.11977	(-)-trans-carveol	C10H16O
pos-1.357_147.03502	thiomorpholine3-carboxylate	C5H9NO2S
pos-7.903_336.15895	2-butoxy-2-oxoethyl butyl phthalate	C18H24O6
pos-0.797_242.11356		C6H19N4O4P
pos-8.004_341.29199	n-acetyl-d-sphingosine	C20H39NO3
pos-9.384_707.50331		C40H66N7O2P
pos-0.747_188.15208	propamocarb	C9H20N2O2
pos-9.062_512.37946		C22H53N6O5P
pos-0.754_437.9925		C14H14O12S2
pos-1.823_175.03003		C6H9NO3S
pos-0.889_218.08961	mfcd00037215	C8H14N2O5
pos-1.358_347.06224	adenosine 5'-monophosphate	C10H14N5O7P
pos-4.78_444.27679		C22H41N2O5P
pos-6.021_236.21346	10,12-hexadecadienal	C16H28O
pos-3.621_502.29787		C18H42N6O10
pos-4.867_171.16192	n,n-dibutylacetamide	C10H21NO
pos-1.248_195.0371		C5H9NO7
pos-6.721_302.24498	1,1-bis(tert-butylperoxy)-3,3,5-trimethylcyclohexane	C17H34O4
pos-9.397_484.37262		C25H44N10
pos-1.356_103.04537	2-methylthiazolidine	C4H9NS
pos-0.753_218.07512		C7H15N4PS
pos-3.498_340.17255		C14H28O9
pos-9.627_390.27613	bis(2-ethylhexyl) phthalate	C24H38O4
pos-6.069_432.24042		C27H32N2O3
pos-0.658_200.03518		C7H9N2O3P
pos-4.531_369.28709	methyl 1,2,2,6,6-pentamethyl-4-piperidyl sebacate	C21H39NO4
pos-0.746_513.86701		C3H9N4O16P3S2
pos-9.529_516.36274		C32H54OP2
pos-0.726_326.04356	2-hydroxyflemichapparin c	C17H10O7
pos-8.191_196.14579	geranylacetate	C12H20O2
pos-0.719_518.15839	esmeraldic acid	C30H22N4O5
pos-6.722_618.30803		C25H49N8O4P3
pos-6.316_189.11494	mptp n-oxide	C12H15NO
pos-3.543_384.1985	bortezomib	C19H25BN4O4
pos-0.751_409.84006		C6H2ClO13P3
pos-0.75_176.11534		C7H16N2O3
pos-5.647_279.25549	linoleamide	C18H33NO
pos-9.396_479.41745		C22H53N7O4
pos-3.487_274.13408		C12H22N2O3S
pos-6.757_264.24469	koiganal ii	C18H32O
pos-4.809_201.1149	3-isopropenyl-n-isopropylidenebenzamide	C13H15NO
pos-9.097_490.36513	eldecalcitol	C30H50O5
pos-8.282_271.21401	n-tridecanoylglycine	C15H29NO3
pos-0.89_201.06291		C8H11NO5
pos-4.18_419.25666
pos-8.611_216.13819	6-(5-methyl-4-hexen-2-yl)-9h-purine	C12H16N4
pos-0.89_84.02097	4-hydroxy-2-butynal	C4H4O2
pos-5.487_573.25024		C24H41N5O7P2
pos-0.654_132.967
pos-6.237_547.36291	1-[(11z,14z)]-icosadienoyl-sn-glycero-3-phosphocholine	C28H54NO7P
pos-1.35_71.07338	pyrrolidine	C4H9N
pos-0.901_173.03097
pos-7.08_376.21417		C24H28N2O2
pos-1.355_159.12567	pregabalin	C8H17NO2
pos-7.215_223.12797		C8H22N3PS
pos-6.484_481.31588	1-stearoyl-2-hydroxy-sn-glycero-3-pe	C23H48NO7P
pos-0.886_148.00465
pos-7.431_339.2764	mfcd01320532	C20H37NO3
pos-0.863_168.02782	uricacid	C5H4N4O3
pos-0.895_152.03306	xanthine	C5H4N4O2
pos-5.992_206.1666	2,6-di-tert-butylphenol	C14H22O
pos-3.802_212.10559	rabenzazole	C12H12N4
pos-4.193_180.15094	(e,e)-2,4-dodecadienal	C12H20O
pos-0.881_203.079	n2-acetyl-l-aminoadipate	C8H13NO5
pos-5.615_504.30412		C17H46N8O5P2
pos-5.304_252.20835	2515	C16H28O2
pos-1.366_228.14672	leu-pro(leucyl-proline)	C11H20N2O3
pos-5.222_451.26905	(2r)-3-{[(2-aminoethoxy)(hydroxy)phosphoryl]oxy}-2-hydroxypropyl (9z)-9-hexadecenoate	C21H42NO7P
pos-6.995_306.25502	8z,11z,14z-eicosatrienoic acid	C20H34O2
pos-0.902_327.12834		C11H17N7O5
pos-7.95_278.22364	[fa(18:1)]9z-octadecen-12-ynoicacid	C18H30O2
pos-0.716_163.07416		C8H9N3O
pos-5.503_280.23958	[fa(18:2)]9z_11e-octadecadienoicacid	C18H32O2
pos-5.357_360.26549	2-arachidonoyl glycerol	C23H38O4
pos-6.304_254.22403	palmitoleic acid	C16H30O2
pos-5.954_252.20841	2515	C16H28O2
pos-0.89_142.11084		C7H14N2O
pos-4.997_326.00015		C9H18Cl3O4P
pos-4.803_385.31845	o-pentadecanoylcarnitine	C22H43NO4
pos-0.757_278.07732		C8H15N4O5P
pos-9.554_348.17552	efinaconazole	C18H22F2N4O
pos-0.655_144.9467
pos-6.357_350.15355	propargite	C19H26O4S
pos-0.759_122.58665
pos-0.895_101.12032	hexylamine	C6H15N
pos-9.405_440.34669		C30H48S
pos-4.78_222.13849		C5H18N8S
pos-4.746_301.29739	sphinganine;2-amion-1_3-octadecanediol	C18H39NO2
pos-1.011_216.01091		C9H4N4OS
pos-7.914_308.2707	icosadienoicacid	C20H36O2
pos-5.785_308.23441	9-(3-methyl-5-pentyl-2-furyl)nonanoic acid	C19H32O3
pos-0.918_141.94039		CH4O2P2S
pos-0.862_364.09719		C9H20N2O13
pos-4.68_444.27682		C29H36N2O2
pos-0.786_149.10486	triethanolamine	C6H15NO3
pos-7.293_407.36004		C18H45N7O3
pos-4.61_228.17203	3748	C13H24O3
pos-9.766_185.9732		C5H2N2O4S
pos-5.045_386.18505	olodaterol	C21H26N2O5
pos-6.032_481.35271	lyso-paf-c16	C24H52NO6P
pos-0.768_255.09806	nicotinamide riboside	C11H15N2O5
pos-3.184_231.14653	butyryl-l-carnitine	C11H21NO4
pos-4.001_412.21783		C24H32N2O2S
pos-7.796_859.65734		C48H93NO9S
pos-5.67_306.21864	3alpha_11beta-dihydroxy-5alpha-androstane-17-one	C19H30O3
pos-4.679_222.13853		C10H23O3P
pos-3.176_117.05762	indole	C8H7N
pos-9.821_124.03024		C2H8N2O2S
pos-7.921_338.28127	glycidyl oleate	C21H38O3
pos-6.199_371.33915		C22H45NO3
pos-4.139_324.2406		C18H32N2O3
pos-0.807_282.01083		C6H12N4O3P2S
pos-9.841_173.94899		CH4O6P2
pos-8.191_223.15679	8-methyl-8-azabicyclo[3.2.1]oct-3-yl (2e)-2-methyl-2-butenoate	C13H21NO2
pos-4.335_271.25059	1785113	C16H33NO2
pos-5.114_517.31601	lysopc(18:3(9z,12z,15z))	C26H48NO7P
pos-9.762_225.00419		C5H8NO7P
pos-6.219_334.27116	3,6,9,12-tetraoxadocosan-1-ol	C18H38O5
pos-0.738_406.04456		C10H21N2O9P3
pos-0.709_94.05287	4-aminopyridine	C5H6N2
pos-7.081_188.10706		C8H17N2OP
pos-8.192_367.30762	n-octadecanoyl-l-homoserine lactone	C22H41NO3
pos-3.379_143.07328	6-methylquinoline	C10H9N
pos-8.048_290.26	geranylgeraniol	C20H34O
pos-0.792_162.97016		C2H3N3O2P2
pos-0.892_161.01416		C5H7NO3S
pos-5.016_355.34426	arachidoylethanolamide	C22H45NO2
pos-0.719_181.08472		C8H11N3O2
pos-6.143_352.16923		C19H28O4S
pos-0.905_189.00477	citrate trianion	C6H5O7
pos-3.62_519.32478		C23H45N5O8
pos-8.191_206.1301	unii:dua9665ybg	C13H18O2
pos-4.769_380.30312		C22H40N2O3
pos-0.655_134.9625		C2HNO4S
pos-4.554_372.26567	(???)-nabilone	C24H36O3
pos-0.832_356.2416		C17H32N4O4
pos-5.991_150.10414	(-)-isopiperitenone	C10H14O
pos-5.663_250.19272	methylfarnesoate	C16H26O2
pos-6.651_338.2813	glycidyl oleate	C21H38O3
pos-4.159_359.26656	3-hydroxydodecanoylcarnitine	C19H37NO5
pos-8.176_715.54305		C31H74N9O7P
pos-0.859_126.04275	imidazoleacetic acid	C5H6N2O2
pos-0.823_117.05336	guanidineaceticacid;guanidoaceticacid	C3H7N3O2
pos-0.655_133.96501
pos-6.144_174.14051	ionene	C13H18
pos-5.294_234.19786	2,6-di-tert-butyl-4-ethylphenol	C16H26O
pos-8.251_216.64222
pos-0.739_199.03294		C7H10N3PS
pos-2.143_430.13332		C16H22N4O10
pos-7.216_446.25597		C28H34N2O3
pos-4.421_243.25571		C15H33NO
pos-6.357_260.21349	5-(1-oxopropan-2-yl)isolongifol-5-ene	C18H28O
pos-8.283_253.20365		C15H27NO2
pos-8.297_410.35375	[stdimethyl(3:0)]4_4-dimethylcholesta-8_11_24-trien-3beta-ol	C29H46O
pos-9.774_477.28436	1-linoleoyl-sn-glycero-3-phosphoethanolamine	C23H44NO7P
pos-5.988_148.12471	n-amylbenzene	C11H16
pos-4.175_315.24043	decanoylcarnitine	C17H33NO4
pos-9.824_246.06705		C5H12N8P2
pos-3.379_275.17275	hydroxyhexanoycarnitine	C13H25NO5
pos-4.986_226.1928	(9z)-tetradecenoicacid	C14H26O2
pos-0.802_266.03308		C6H10N4O6S
pos-0.889_247.10493	linamarin	C10H17NO6
pos-0.813_103.06311	gamma-aminobutyric acid	C4H9NO2
pos-8.189_388.25042	galeterone	C26H32N2O
pos-0.863_301.05527	n-acetyl-alpha-d-glucosamine1-phosphate	C8H16NO9P
pos-0.682_188.10567	azelaicacid	C9H16O4
pos-0.748_529.84099		C4H8N2O18P2S3
pos-7.95_324.26534	11(r)-hede	C20H36O3
pos-6.79_568.36536		C37H48N2O3
pos-6.788_284.18243		C16H30P2
pos-9.82_82.52836
pos-0.745_581.85443		C10H9N4O13P3S3
pos-9.846_129.51409
pos-8.047_307.2866		C20H37NO
pos-7.48_218.15406		C12H18N4
pos-3.829_171.12556	gabapentin	C9H17NO2
pos-4.887_370.31865		C21H42N2O3
pos-0.754_493.80139		C4H2ClN2O16P3S
pos-6.316_406.26128		C20H35N6OP
pos-0.662_217.9759		C5H4ClN4O2P
pos-8.105_584.46874		C24H60N10O6
pos-4.337_446.2799		C26H34N6O
pos-9.261_323.31789	1-(14-methylhexadecanoyl)pyrrolidine	C21H41NO
pos-0.885_84.02159
pos-8.191_241.16704	valeroidine	C13H23NO3
pos-5.787_348.22673		C18H39P3
pos-6.5_120.02087		C7H4O2
pos-5.271_277.23997	obscuraminol a	C18H31NO
pos-9.397_684.42663		C44H61O4P
pos-5.992_180.15098	(e,e)-2,4-dodecadienal	C12H20O
pos-0.801_290.1219	argininosuccinicacid	C10H18N4O6
pos-0.748_597.82833		C3H4N8O18P2S3
pos-1.356_161.01423	cysteinylglycine	C5H10N2O3S
pos-0.873_178.12066	triethylene glycol dimethyl ether	C8H18O4
pos-3.7_303.20402	3-hydroxyoctanoylcarnitine	C15H29NO5
pos-9.04_1068.78438		C59H105N8O7P
pos-6.775_252.24475	(e)-14-methyl-8-hexadecenal	C17H32O
pos-6.024_213.20887	mfcd00087555	C13H27NO
pos-0.816_73.0526	acetoneoxime	C3H7NO
pos-8.363_490.4487		C31H58N2O2
pos-6.014_575.26582		C26H48N3O3P3S
pos-9.453_361.2396		C25H31NO
pos-6.318_203.1305	2e-crotamiton	C13H17NO
pos-0.89_178.04074	cysteinylglycine(cys-gly)	C5H10N2O3S
pos-6.499_463.25011	r-1 methanandamide phosphate	C23H40NO5P
pos-0.746_309.9048		C4HN4O7P3
pos-1.426_162.11513	(s)-nicotine	C10H14N2
pos-6.044_276.20821	[fa(18:4)]6z_9z_12z_15z-octadecatetraenoicacid	C18H28O2
pos-4.949_467.3005	l-alpha-lysophosphatidylcholine	C22H46NO7P
pos-8.156_253.2036		C15H27NO2
pos-6.732_431.25635		C27H33N3O2
pos-0.718_180.10062		C7H16O5
pos-6.611_447.21905		C31H29NO2
pos-6.239_358.24993	2062850	C23H34O3
pos-3.802_203.09762		C9H17NO2S
pos-9.771_740.61739		C38H80N10O2S
pos-0.741_497.89306	perflubron	C8BrF17
pos-6.625_264.24468	koiganal ii	C18H32O
pos-6.689_507.33161	elacytarabine	C27H45N3O6
pos-9.952_156.99508		C4H3N3O2S
pos-9.823_165.05664
pos-6.97_924.66889		C51H89N8O5P
pos-4.332_446.12058	7,4'-dihydroxy-3'-methoxyflavone 7-glucoside	C22H22O10
pos-8.282_236.17687	capsidiol	C15H24O2
pos-6.611_462.2427	tixocortol pivalate	C26H38O5S
pos-0.794_324.08432		C8H16N6O6S
pos-0.655_117.97003
pos-0.819_278.03936		C6H15O10P
pos-9.787_642.27689		C26H47N2O14P
pos-6.3_547.29026	o-(hydroxy{(2r)-2-hydroxy-3-[(8z,11z,14z)-8,11,14-icosatrienoyloxy]propoxy}phosphoryl)-l-serine	C26H46NO9P
pos-3.424_299.19371		C16H31NP2
pos-0.749_325.87875		C6HO10P3
pos-0.807_123.99223	phosphonoacetaldehyde	C2H5O4P
pos-0.776_242.06617	5-phosphonooxy-l-lysine	C6H15N2O6P
pos-3.376_297.17802		C12H27NO7
pos-6.123_302.22387	(+/-)11(12)-eet	C20H32O3
pos-6.207_378.29728	3,6,9,12,15-pentaoxapentacosan-1-ol	C20H42O6
pos-4.24_435.28771		C21H38N7OP
pos-5.991_138.10416	3_6-nonadienal	C9H14O
pos-6.382_316.23928	5??-pregnan-3,20-dione	C21H32O2
pos-5.867_336.26569	2-linoleoyl glycerol	C21H38O4
pos-0.752_245.17335	lysylvaline	C11H23N3O3
pos-5.688_295.25036	(9z,12z)-n-hydroxy-9,12-octadecadienamide	C18H33NO2
pos-1.656_347.06225	3'-adenosine monophosphate (3'-amp)	C10H14N5O7P
pos-4.281_197.17752		C12H23NO
pos-0.892_122.04697
pos-0.894_110.04685
pos-0.705_162.07623
pos-1.45_261.12074	lotaustralin	C11H19NO6
pos-9.837_180.98022		C2H5N3O3P2
pos-4.657_278.08547	sulfamethazine	C12H14N4O2S
pos-1.521_141.02468	2-propionylthiazole	C6H7NOS
pos-1.355_243.08481	cytidine;1-beta-delta-ribofuranosyl-cytosine	C9H13N3O5
pos-0.661_264.00783	chloralodol	C8H15Cl3O3
pos-8.366_368.28935		C12H37N10OP
pos-0.745_649.84168
pos-4.589_439.32901	3-hydroxylinoleoylcarnitine	C25H45NO5
pos-9.386_528.39897		C26H52N6O5
pos-6.776_262.22906	unii:tyl476w27y	C18H30O
pos-6.997_880.64299		C48H99O5P3S
pos-8.282_255.21914		C15H29NO2
pos-3.544_401.2254		C16H35NO10
pos-6.314_223.14617		C8H22N3O2P
pos-3.36_283.19883
pos-6.264_507.36818	lysopc(p-18:0)	C26H54NO6P
pos-5.836_252.20839	2515	C16H28O2
pos-1.018_198.00037		C9H2N4S
pos-7.627_331.08357	sanguinarine	C20H13NO4
pos-0.891_267.09618	azt	C10H13N5O4
pos-9.836_254.93604		C3H2N3O7PS
pos-8.155_236.1769	capsidiol	C15H24O2
pos-8.007_353.33055	n-gondoylethanolamine	C22H43NO2
pos-8.007_394.35555		C24H46N2O2
pos-4.068_162.12527	diethylene glycol n-butyl ether	C8H18O3
pos-4.739_470.29245		C31H38N2O2
pos-0.655_107.50997
pos-8.118_444.2767		C29H36N2O2
pos-3.644_546.32351		C24H48N6O4P2
pos-3.477_348.17531	efinaconazole	C18H22F2N4O
pos-3.031_152.03306	xanthine	C5H4N4O2
pos-0.801_330.06193		C5H15N8O5PS
pos-6.175_481.41234		C29H55NO4
pos-5.093_475.26889	(2r)-1-{[(2-aminoethoxy)(hydroxy)phosphoryl]oxy}-3-hydroxy-2-propanyl (9z,12z,15z)-9,12,15-octadecatrienoate	C23H42NO7P
pos-4.977_217.14599	ethoxyquin	C14H19NO
pos-0.893_125.05865	5-methylcytosine	C5H7N3O
pos-4.987_208.1822	2-decylfuran	C14H24O
pos-9.843_165.98313
pos-8.303_496.41588		C20H52N10O4
pos-9.81_337.10658	5-hydroxy-3-[4-hydroxy-3-(3-methyl-2-buten-1-yl)phenyl]-4-oxo-4h-chromen-7-olate	C20H17O5
pos-6.416_358.27111	dihydro-pgf1?	C20H38O5
pos-0.805_100.0635	npyr	C4H8N2O
pos-6.768_226.19277	(9z)-tetradecenoicacid	C14H26O2
pos-9.412_396.32082		C20H40N6O2
pos-7.628_548.22941		C36H37OPS
pos-6.329_432.27666		C24H32N8
pos-7.812_353.32839	n-gondoylethanolamine	C22H43NO2
pos-4.616_395.30272	9,12-hexadecadienoylcarnitine	C23H41NO4
pos-5.326_525.28461	lysophosphatidylethanolamine (22:6(4z,7z,10z,13z,16z,19z)/0:0)	C27H44NO7P
pos-7.275_495.27229		C28H37N3O5
pos-5.272_182.0728	benzophenone	C13H10O
pos-6.843_432.2764		C28H36N2O2
pos-9.767_794.66556		C41H92N6O4P2
pos-0.846_142.98044		C2H6ClNO2S
pos-0.655_139.98807	acetylphosphate	C2H5O5P
pos-4.687_380.30311		C22H40N2O3
pos-5.142_411.33411	2-({[(2s,3r)-2-methyl-3-pentadecyl-2-oxiranyl]carbonyl}amino)propyl acetate	C24H45NO4
pos-5.659_434.29185		C28H38N2O2
pos-0.707_324.15261	procollagen5-(d-galactosyloxy)-l-lysine	C12H24N2O8
pos-6.859_253.24005	(9z)-9-hexadecenamide	C16H31NO
pos-6.185_350.24252		C17H30N6O2
pos-8.149_306.25501	8z,11z,14z-eicosatrienoic acid	C20H34O2
pos-3.647_214.11763	2-{[(2s)-1-methoxy-1-oxo-2-hexanyl]amino}-2-oxoethanediazonium	C9H16N3O3
pos-6.807_545.39165		C29H55NO8
pos-4.805_488.30306		C31H40N2O3
pos-0.878_111.02061
pos-0.904_370.02818		C10H12N8O2P2S
pos-3.507_216.08928	1,2,3,4-tetrahydro-????-carboline-3-carboxylic acid	C12H12N2O2
pos-4.455_297.26612	spiroxamine	C18H35NO2
pos-5.226_413.34974	o-heptadecanoylcarnitine	C24H47NO4
pos-4.676_331.30793	oleoyl ethanolamide	C20H39NO2
pos-7.692_442.32637		C21H42N6O4
pos-4.629_259.21398		C14H29NO3
pos-4.416_223.14623		C8H22N3O2P
pos-4.241_196.62678
pos-4.243_393.25336
pos-7.86_308.67973
pos-0.834_244.05288	pidotimod	C9H12N2O4S
pos-4.496_413.31342	stearoyl glutamic acid	C23H43NO5
pos-5.363_123.99221	phosphonoacetaldehyde	C2H5O4P
pos-0.804_516.06238		C10H24N6O12S3
pos-8.591_365.23453	sphingosine-1-phosphate (d17:1)	C17H36NO5P
pos-8.27_235.65016
pos-6.919_549.37842	paf c-18:1	C28H56NO7P
pos-5.075_464.24883	z-arg-arg	C20H32N8O5
pos-5.802_479.39657	(13z,16z)-docosadienoylcarnitine	C29H53NO4
pos-0.747_733.80287
pos-8.646_243.16159	tcmdc-132026	C16H21NO
pos-4.528_432.27688		C28H36N2O2
pos-8.191_148.08847	cuminaldehyde	C10H12O
pos-5.283_179.1307	homo-anatoxin	C11H17NO
pos-6.55_306.25486	8_11_14-eicosatrienoicacid	C20H34O2
pos-0.741_222.01673	radon rn-222	Rn
pos-0.677_213.91009		C2H5N2P3S2
pos-5.365_557.27797		C35H35N5O2
pos-0.918_146.10521	(3s)-3_6-diaminohexanoate	C6H14N2O2
pos-3.31_156.07599		C4H8N6O
pos-0.882_237.00551		C5H7N3O6S
pos-9.401_435.39131		C28H53NS
pos-0.757_425.81398		CH2ClN2O14P3S
pos-4.952_200.18847		C11H24N2O
pos-0.73_216.09691		C14H16S
pos-0.744_717.82903
pos-5.991_110.1093	1733342	C8H14
pos-6.489_246.23416	estrane	C18H30
pos-3.349_228.1469	prolylleucine	C11H20N2O3
pos-0.751_215.00686	4-nitro-6-oxohepta-2,4-dienedioic acid	C7H5NO7
pos-9.853_379.94315		C4H3N10O6P3
pos-6.153_460.29667		C23H44N2O5S
pos-9.784_353.92373		C2H4N4O13P2
pos-6.681_503.29787		C21H42N7O5P
pos-5.261_134.0729	4-ethylbenzaldehyde	C9H10O
pos-0.892_430.13307		C15H26O14
pos-5.053_406.29348		C22H38N4O3
pos-0.808_375.04315		C7H17N7O5S3
pos-8.362_553.16746		C34H32ClNS2
pos-7.479_436.3081		C28H40N2O2
pos-7.293_349.31815		C15H39N7O2
pos-4.561_317.2922	2-amino-1,3,4-octadecanetriol	C18H39NO3
pos-8.03_416.24564	forasartan	C23H28N8
pos-0.978_96.52635
pos-0.864_283.04504	n2-acetyl-l-aminoadipyl-delta-phosphate	C8H14NO8P
pos-8.021_217.23097
pos-7.523_443.26896
pos-0.732_342.01746	ranelic acid	C12H10N2O8S
pos-4.415_446.29221		C29H38N2O2
pos-3.434_246.09974	n-acetyl-dl-tryptophan	C13H14N2O3
pos-4.282_404.24541		C26H32N2O2
pos-6.226_362.24224	11-deoxy prostaglandin f1??	C20H36O4
pos-8.192_213.17226		C12H23NO2
pos-0.705_162.1001	5-hydroxylysine	C6H14N2O3
pos-3.426_304.149		C10H20N6O5
pos-7.858_617.35953		C31H57NO7P2
pos-3.636_275.17243	hydroxyhexanoycarnitine	C13H25NO5
pos-5.781_590.27685		C24H48ClN2O10P
pos-0.903_103.04542	2-methylthiazolidine	C4H9NS
pos-0.89_228.11021	tetraacetylethylenediamine	C10H16N2O4
pos-6.303_236.21341	10,12-hexadecadienal	C16H28O
pos-0.74_565.88049		C14H5N2O17P3
pos-7.747_282.25485	(6z)-octadecenoicacid	C18H34O2
pos-8.014_296.27063	[famethyl(18:0)]11r_12s-methylene-octadecanoicacid	C19H36O2
pos-0.889_170.1051	levetiracetam	C8H14N2O2
pos-0.752_341.85257		CHN2O11P3S
pos-5.657_217.14607	ethoxyquin	C14H19NO
pos-3.285_331.08291		C12H17N3O6S
pos-6.952_257.17737	levorphanol	C17H23NO
pos-5.992_298.25005	2-oxooctadecanoicacid	C18H34O3
pos-0.743_490.00612		C17H14O15S
pos-0.891_118.0277		C5H2N4
pos-9.776_384.32424	tricosanedioic acid	C23H44O4
pos-4.878_390.276	bis(2-ethylhexyl) phthalate	C24H38O4
pos-6.476_297.26598	spiroxamine	C18H35NO2
pos-5.592_312.2654	methyl 3-[5-(2-oxiranyl)pentyl]undecanoate	C19H36O3
pos-8.035_952.6999		C50H100N2O12S
pos-6.498_222.13832		C5H18N8S
pos-0.833_488.10642	citicoline;cytidine5'diphosphocholine	C14H26N4O11P2
pos-3.306_129.05765	gramine	C11H14N2
pos-0.668_148.94527
pos-0.902_345.03896		C10H21NO4P2S2
pos-6.088_270.21886	3-oxopalmitic acid	C16H30O3
pos-0.746_801.79039
pos-9.85_200.96784		C2H4NO8P
pos-0.674_119.97338
pos-7.165_450.28726		C28H38N2O3
pos-0.747_869.77765		C27H9N2O16P3S5
pos-0.884_103.06423
pos-1.362_123.03167	nicotinic acid	C6H5NO2
pos-0.665_215.94291		C5H2ClN4PS
pos-5.796_257.23473		C15H31NO2
pos-0.751_545.81491		C8H8N2O12P2S5
pos-0.762_505.98012	gossypetin 7,8-dimethyl ether 3,3'-disulfate	C17H14O14S2
pos-6.78_589.4179		C31H59NO9
pos-6.942_968.69536		C58H96O11
pos-0.655_117.95977
pos-8.244_471.3003
pos-0.748_665.81556		C17H4N2O17P2S3
pos-6.738_348.28672		C19H40O5
pos-4.277_420.26459	testosterone 17-phenylpropionate	C28H36O3
pos-0.888_331.55401
pos-6.307_297.26608	spiroxamine	C18H35NO2
pos-6.991_262.22904	unii:tyl476w27y	C18H30O
pos-6.833_501.36545		C27H51NO7
pos-7.585_526.42583	3-(octanoyloxy)-1,2-propanediyl didecanoate	C31H58O6
pos-7.73_254.63701	[similar to: palmitoleic acid; ??mass: 0.4124 da]
pos-5.775_295.25047	(9z,12z)-n-hydroxy-9,12-octadecadienamide	C18H33NO2
pos-0.89_399.14928		C15H32NO5P3
pos-7.06_775.56438		C42H81NO9S
pos-3.646_563.35092		C20H49N7O11
pos-9.834_272.90862		C6HClN5PS2
pos-8.031_208.1227
pos-9.836_136.99051
pos-9.41_257.17737	levorphanol	C17H23NO
pos-0.86_211.03505	phosphocreatine	C4H10N3O5P
pos-9.7_124.07442		C5H8N4
pos-6.768_208.18221	2-decylfuran	C14H24O
pos-0.899_139.06053		C3H5N7
pos-8.191_117.05759	indole;1-benzazole	C8H7N
pos-5.499_276.20827	[fa(18:4)]6z_9z_12z_15z-octadecatetraenoicacid	C18H28O2
pos-0.808_500.05777		C10H25N6O9PS3
pos-6.958_282.25512	(6z)-octadecenoicacid	C18H34O2
pos-0.891_118.00862	divinyl sulfone	C4H6O2S
pos-9.833_660.25772		C37H40O11
pos-5.078_266.18768	tetranor-12r-hete	C16H26O3
pos-6.213_290.245	2,5-bis(tert-butylperoxy)-2,5-dimethylhexane	C16H34O4
pos-5.991_94.07803	1,3,5-heptatriene	C7H10
pos-0.757_250.02288	2,6(1h,3h)-pyridinedione, 3-(1,6-dihydro-5-hydroxy-2,6-dioxo-3(2h)-pyridinylidene)-5-hydroxy-	C10H6N2O6
pos-3.13_366.14205	2-iodohexadecanal	C16H31IO
pos-9.777_97.95336
pos-6.383_297.26608	spiroxamine	C18H35NO2
pos-6.044_505.31606	2-[(11z,14z)-icosadienoyl]-sn-glycero-3-phosphoethanolamine	C25H48NO7P
pos-9.837_207.01305		C7H10ClNO2S
pos-9.261_331.19263	mahanimbin	C23H25NO
pos-8.191_130.07794		C10H10
pos-5.334_413.34991	o-heptadecanoylcarnitine	C24H47NO4
pos-9.818_183.99957		C3H10N2OP2S
pos-9.823_145.04824		C4H7N3O3
pos-7.292_150.08885	triethylene glycol	C6H14O4
pos-4.281_180.15099	(e,e)-2,4-dodecadienal	C12H20O
pos-6.847_252.24482	(e)-14-methyl-8-hexadecenal	C17H32O
pos-7.612_328.23936	docosahexaenoic acid	C22H32O2
pos-4.876_572.54796		C30H68N8O2
pos-0.693_156.16235		C9H20N2
pos-0.788_388.12374	fructoselysine6-phosphate	C12H25N2O10P
pos-9.855_101.50158
pos-0.786_242.17562
pos-5.992_188.15609		C14H20
pos-0.89_404.20109	15beta-hydroxy-7alpha-mercapto-pregn-4-ene-3,20-dione 7-acetate	C23H32O4S
pos-7.29_282.25516	(6z)-octadecenoicacid	C18H34O2
pos-4.42_213.2452	n,n-dimethyl-1-dodecanamine	C14H31N
pos-5.991_136.08854	3,4-dimethylbenzyl alcohol	C9H12O
pos-3.427_243.14659	3-hydroxy-n-[(3s)-2-oxotetrahydro-3-furanyl]octanamide	C12H21NO4
pos-0.656_98.95168
pos-7.537_306.2548	8z,11z,14z-eicosatrienoic acid	C20H34O2
pos-0.889_192.06043	(2e)-2-(methylthiomethyl)-3-phenyl-2-propenal	C11H12OS
pos-8.034_476.35043	(1r,2r,3r,5z,7e)-2-(2-hydroxyethoxy)-9,10-secocholesta-5,7,10-triene-1,3,25-triol	C29H48O5
pos-0.886_663.10807	5-beta-d-ribofuranosylpicolinamide adenine-dinucleotide	C21H27N7O14P2
pos-8.42_264.24446	koiganal ii	C18H32O
pos-6.053_234.16141	3,5-di-tert-butyl-4-hydroxybenzaldehyde	C15H22O2
pos-0.75_613.80217		C14H2ClN2O16P3S
pos-5.99_117.0576	indole;1-benzazole	C8H7N
pos-0.809_308.08022	flazin	C17H12N2O4
pos-9.138_271.21399	n-tridecanoylglycine	C15H29NO3
pos-0.89_229.08777	ergothioneine;thiolhistidine-betaine	C9H15N3O2S
pos-6.245_505.3523	mfcd00270917	C26H52NO6P
pos-9.833_141.98339		C4H2N2O2S
pos-6.794_227.22438	nn-dimethyllauramide	C14H29NO
pos-9.835_128.97131
pos-8.298_201.11482	3-isopropenyl-n-isopropylidenebenzamide	C13H15NO
pos-0.746_214.07141		C5H15N2O5P
pos-7.777_360.15893	brosimacutin h	C20H24O6
pos-0.882_291.09462	2_7-anhydro-alpha-n-acetylneuraminicacid	C11H17NO8
pos-6.231_276.17192	7,9-di-tert-butyl-1-oxaspiro[4.5]deca-6,9-diene-2,8-dione	C17H24O3
pos-6.138_432.27657		C28H36N2O2
pos-7.775_430.26107		C12H34N10O7
pos-0.88_526.15038		C15H30N2O18
pos-0.888_138.07887	4-hydroxymethylphenylhydrazine	C7H10N2O
pos-0.66_233.9534	2-iodophenolmethylether	C7H7IO
pos-7.29_274.25006		C16H34O3
pos-4.61_108.09368	unii:212jqj15ps	C8H12
pos-4.023_148.03715	(r)-2-hydroxyglutarate	C5H8O5
pos-1.357_250.0618	gamma-glutamylcysteine	C8H14N2O5S
pos-4.849_241.20366	(2s,3r,4e,6e)-2-amino-4,6-tetradecadiene-1,3-diol	C14H27NO2
pos-3.908_250.17748		C12H26O5
pos-0.89_186.10002	ala-pro(alanyl-proline)	C8H14N2O3
pos-0.758_573.96706		C17H19O14PS3
pos-5.261_280.13042	8'-hydroxyabscisate	C15H20O5
pos-7.656_278.22392	[fa(18:1)]9z-octadecen-12-ynoicacid	C18H30O2
pos-8.33_244.16672	dibutyl ethylmalonate	C13H24O4
pos-7.096_252.20833	2515	C16H28O2
pos-9.835_123.53592
pos-4.914_171.16199	n,n-dibutylacetamide	C10H21NO
pos-4.398_447.29786	n-[(3beta,7beta)-3,7-dihydroxy-24-oxochol-5-en-24-yl]glycine	C26H41NO5
pos-0.888_227.08997	deoxycytidine	C9H13N3O4
pos-9.849_189.97129		C4H9Cl2O2P
pos-7.784_220.18217	(4r)-albaflavenol	C15H24O
pos-7.793_322.24959	15s-hydroxyeicosatrienoic acid	C20H34O3
pos-0.743_785.81624
pos-4.925_166.07392		C8H10N2O2
pos-0.73_287.91423		C4HO13P
pos-9.011_1112.80906		C60H113N4O12P
pos-5.108_280.13041	8'-hydroxyabscisate	C15H20O5
pos-5.485_279.25549	linoleamide	C18H33NO
pos-6.664_541.41802		C23H55N7O7
pos-9.808_88.00063
pos-5.108_134.07289	chavicol	C9H10O
pos-8.329_241.16707	valeroidine	C13H23NO3
pos-6.688_497.3918		C26H51N5O4
pos-5.781_295.13856	dosulepin	C19H21NS
pos-0.837_169.03465		C4H14NP3
pos-0.765_453.96666		C14H10ClN6O4P3
pos-3.547_189.08192	prenyl-l-cysteine	C8H15NO2S
pos-8.006_996.72638		C54H111O7P3S
pos-6.196_439.35023		C18H45N7O5
pos-6.153_482.27795		C20H42N4O7S
pos-3.784_342.06062		C9H16Cl2N6O4
pos-4.59_428.28208		C29H36N2O
pos-0.74_633.86782
pos-7.858_587.31292		C38H41N3O3
pos-0.886_232.058		C13H14P2
pos-5.061_467.30038	l-alpha-lysophosphatidylcholine	C22H46NO7P
pos-8.33_117.05758	indole;1-benzazole	C8H7N
pos-0.654_185.97339
pos-6.198_393.3209		C20H39N7O
pos-9.009_556.40555		C24H57N6O6P
pos-0.654_151.93091
pos-4.24_177.11506	buphedrone	C11H15NO
pos-8.191_228.17164	3748	C13H24O3
pos-5.864_236.21352	10,12-hexadecadienal	C16H28O
pos-3.366_172.0996	tryptoline	C11H12N2
pos-5.992_96.09373		C7H12
pos-0.7_126.11536		C7H14N2
pos-0.883_251.10191	5'-deoxyadenosine	C10H13N5O3
pos-8.326_223.15669	8-methyl-8-azabicyclo[3.2.1]oct-3-yl (2e)-2-methyl-2-butenoate	C13H21NO2
pos-0.89_116.06036
pos-7.726_509.27542	o-[{(2r)-3-[(9z)-9-heptadecenoyloxy]-2-hydroxypropoxy}(hydroxy)phosphoryl]-l-serine	C23H44NO9P
pos-4.563_257.27133		C16H35NO
pos-1.477_338.11543	3,4,2'-trihydroxy-6",6"-dimethylpyrano [ 2",3":4',3' ] chalcone	C20H18O5
pos-0.89_135.05409	adenine	C5H5N5
pos-5.337_531.20354		C29H26N9P
pos-0.887_168.08928	pyridoxamine;2-methyl-4-aminomethyl-5-hydroxymethyl-3-pyridinol	C8H12N2O2
pos-8.026_350.19822	oil blue 35	C22H26N2O2
pos-0.883_92.04726	glycerol	C3H8O3
pos-3.969_438.27524	1-stearoyl lysophosphatidic acid	C21H43O7P
pos-9.835_247.07173		C10H9N5O3
pos-4.731_271.28692		C17H37NO
pos-1.028_314.01091		C13H6N4O4S
pos-8.539_379.2009	icotidine	C21H25N5O2
pos-9.855_114.00796
pos-4.932_285.30246	spisulosine	C18H39NO
pos-0.88_309.10491	n-acetylneuraminicacid(neuac)	C11H19NO9
pos-5.716_300.22941	heptadecanedioic acid	C17H32O4
pos-4.613_414.22993	tentoxin	C22H30N4O4
pos-4.333_428.11009	3,5-diacetyltambulin	C22H20O9
pos-0.815_168.05057		C3H4N8O
pos-0.71_209.07976	4-acetamido-2-amino-6-nitrotoluene	C9H11N3O3
pos-1.478_192.06042	(2e)-2-(methylthiomethyl)-3-phenyl-2-propenal	C11H12OS
pos-6.057_312.22938	(7s_8s)-dihode	C18H32O4
pos-7.675_351.16987	4_21-dehydrogeissoschizine	C21H23N2O3
pos-5.982_371.33917		C22H45NO3
pos-4.279_162.1404	1,4-diisopropylbenzene	C12H18
pos-8.022_173.11988	2,2,4-trimethyl-1,2-dihydroquinoline	C12H15N
pos-9.834_181.01435		C5H4N5OP
pos-5.69_505.27959		C24H44NO8P
pos-8.03_175.09929	6-methoxy-2,3-dimethyl-1h-indole	C11H13NO
pos-9.819_676.21238		C37H44ClN2P3S
pos-4.612_471.28741		C26H33N9
pos-4.612_207.11505
pos-5.622_590.27697	[similar to: 13(s)-hotre; ??mass: 296.0575 da]	C21H46N6O9S2
pos-6.71_453.36585		C19H47N7O5
pos-6.877_507.33159	elacytarabine	C27H45N3O6
pos-7.479_208.12265		C4H16N8S
pos-9.825_338.10649
pos-7.419_433.2802		C19H40N5O4P
pos-1.479_384.12092	s-adenosylhomocysteine	C14H20N6O5S
pos-4.892_459.26104	militarinone a	C26H37NO6
pos-6.723_550.3215
pos-6.681_340.29687	glycidyl stearate	C21H40O3
pos-7.077_509.38357	lyso-paf c-18	C26H56NO6P
pos-9.831_210.00264	ubi n252	C6H10O4S2
pos-5.179_267.21919	(+)-allopumiliotoxin 267a	C16H29NO2
pos-7.658_420.27667		C27H36N2O2
pos-4.272_360.02669		C9H15Cl3N6O3
pos-0.733_260.12307		C8H16N6O4
pos-7.024_507.36787	lysopc(p-18:0)	C26H54NO6P
pos-5.742_196.14591	geranylacetate	C12H20O2
pos-3.133_278.09308	ovalitenin a	C18H14O3
pos-6.845_457.33928	o-(17-carboxyheptadecanoyl)carnitine	C25H47NO6
pos-6.688_252.24478	(e)-14-methyl-8-hexadecenal	C17H32O
pos-6.059_529.31577	(2r)-1-{[(2-aminoethoxy)(hydroxy)phosphoryl]oxy}-3-hydroxy-2-propanyl (7z,10z,13z,16z)-7,10,13,16-docosatetraenoate	C27H48NO7P
pos-0.749_749.7768
pos-5.992_124.08856	3-vinyl-7-oxabicyclo[4.1.0]heptane	C8H12O
pos-0.842_220.17801		C10H24N2O3
pos-8.33_108.09371	unii:212jqj15ps	C8H12
pos-0.747_557.99315		C18H17N4O9P3S
pos-0.989_172.02115		C3H8O8
pos-6.21_395.32389		C24H45NOS
pos-8.031_208.63267
pos-9.843_159.97586		C5H7P3
pos-5.622_295.13865	dosulepin	C19H21NS
pos-4.571_389.34979		C23H43N5
pos-5.676_503.29985	2-[(5z,8z,11z)-icosatrienoyl]-sn-glycero-3-phosphoethanolamine	C25H46NO7P
pos-0.75_681.78944		C11H3N6O17PS5
pos-8.699_237.16165		C9H24N3O2P
pos-8.093_427.25021	aea-p	C22H38NO5P
pos-0.925_157.91445
pos-4.568_138.10418	isophorone	C9H14O
pos-8.159_307.19275	benzatropine	C21H25NO
pos-0.744_853.80375
pos-7.055_268.23957	1726111	C17H32O2
pos-5.528_569.34722	lysopc(22:5(7z,10z,13z,16z,19z))	C30H52NO7P
pos-8.331_408.36365		C16H44N10O2
pos-7.351_434.38641		C27H50N2O2
pos-6.275_252.20838	2515	C16H28O2
pos-3.166_249.08566	s-acetyldihydrolipoamide	C10H19NO2S2
pos-6.154_294.21875	9-oxo-ode	C18H30O3
pos-4.552_466.15163		C19H32O9P2
pos-1.539_247.14142	3-hydroxybutyrylcarnitine	C11H21NO5
pos-1.478_169.0578
pos-7.783_237.20855		C15H27NO
pos-8.155_506.31317		C25H43N6O3P
pos-8.388_448.27162		C28H36N2O3
pos-6.146_178.1354	bicyclohexyliden-2-one	C12H18O
pos-0.708_143.09441	1-aminocyclohexanecarboxylic acid	C7H13NO2
pos-5.357_280.20339	methyl(2e_6e)-(10r_11s)-10_11-epoxy-3_7_11-trimethyltrideca-2_6-dienoate	C17H28O3
pos-6.142_393.19608		C17H29N7P2
pos-9.838_169.99765	(2r)-2-hydroxy-3-(phosphonooxy)-propanal	C3H7O6P
pos-0.713_167.069	spinacine	C7H9N3O2
pos-0.763_589.9409		C12H17ClN2O17P2S
pos-8.063_908.67385		C51H89N8O4P
pos-9.185_831.62529		C38H85N7O12
pos-7.245_302.22378	(+/-)11(12)-eet	C20H32O3
pos-0.891_250.06178	gamma-glutamylcysteine	C8H14N2O5S
pos-7.227_324.26556	11(r)-hede	C20H36O3
pos-9.832_99.00377
pos-0.893_257.10029	benserazide	C10H15N3O5
pos-0.888_248.10012	glu-thr	C9H16N2O6
pos-5.676_366.1481	xanthoangelol c	C22H22O5
pos-1.748_135.05432	adenine	C5H5N5
pos-7.481_434.29177
pos-7.261_244.21861		C18H28
pos-6.755_633.44368		C33H63NO10
pos-0.807_120.0045
pos-3.94_309.19339	nadolol	C17H27NO4
pos-6.97_236.21354	10,12-hexadecadienal	C16H28O
pos-5.991_184.14588	vinyl 6,6-dimethylheptanoate	C11H20O2
pos-0.804_391.04722		C8H17N5O9S2
pos-6.356_352.1539	palmatine	C21H22NO4
pos-7.095_234.1978	2,6-di-tert-butyl-4-ethylphenol	C16H26O
pos-4.511_444.27666		C21H42N4O2P2
pos-3.36_260.12312		C8H16N6O4
pos-0.749_817.76421		C23H5N2O18P3S4
pos-9.26_548.33862		C32H44N4O4
pos-7.346_334.14339	pimobendan	C19H18N4O2
pos-6.144_192.15098	beta-ionone	C13H20O
pos-6.152_350.15354	propargite	C19H26O4S
pos-0.735_303.88811		C3H3N2O7P3S
pos-5.992_162.14028	1,4-diisopropylbenzene	C12H18
pos-4.4_178.13532	bicyclohexyliden-2-one	C12H18O
pos-0.734_304.14911		C10H20N6O5
pos-0.674_183.0298		C4H10NO5P
pos-4.45_189.11835	eptc	C9H19NOS
pos-8.544_326.28098	2-oxophytanate	C20H38O3
pos-1.355_218.08943	mfcd00037215	C8H14N2O5
pos-8.33_206.13005	unii:dua9665ybg	C13H18O2
pos-0.721_160.12081	betanechol	C7H16N2O2
pos-7.896_551.3937	aliskiren	C30H53N3O6
pos-7.966_834.45888
pos-5.68_529.27958		C22H40N7O6P
pos-4.803_294.21894	(9z)-(13s)-12_13-epoxyoctadeca-9_11-dienoicacid	C18H30O3
pos-5.078_248.17715	tetranor-12r-hete	C16H26O3
pos-4.512_222.13843		C5H18N8S
pos-0.893_140.01057	5-formyl-2-furoic acid	C6H4O4
pos-6.905_1012.72171		C55H97N8O7P
pos-8.201_430.26111		C21H39N2O5P
pos-4.621_441.24086		C28H31N3O2
pos-6.775_393.19573	tylophorine	C24H27NO4
pos-9.819_113.55066
pos-9.835_270.90846
pos-6.146_164.11978	unii:x3fze77o60	C11H16O
pos-8.365_619.37566		C40H49N3O3
pos-4.293_333.28697		C18H39NO4
pos-5.51_356.27025	ethyl docosahexaenoate	C24H36O2
pos-7.657_210.1384
pos-3.676_187.12026	8-amino-7-oxononanoate	C9H17NO3
pos-0.738_701.85513
pos-8.983_236.17704	capsidiol	C15H24O2
pos-0.756_561.78865		C11H4N2O11P2S5
pos-5.458_531.20329		C26H35N3O5P2
pos-8.189_188.11963	(2e)-5-methyl-2-phenylhex-2-enal	C13H16O
pos-5.991_82.07806	3-methylcyclopentene	C6H10
pos-6.637_585.4442		C25H59N7O8
pos-1.359_404.20133	15beta-hydroxy-7alpha-mercapto-pregn-4-ene-3,20-dione 7-acetate	C23H32O4S
pos-7.965_417.22944	(1s,4s,5s,16s,19r,23r)-4,5,24,24-tetramethyl-25,26-dioxa-7-azaheptacyclo[21.2.1.0~1,20~.0~4,19~.0~5,16~.0~6,14~.0~8,13~]hexacosa-6(14),8,10,12,20-pentaen-22-one	C27H31NO3
pos-5.695_587.46874		C36H57N7
pos-1.357_331.55422
pos-5.758_217.14598	ethoxyquin	C14H19NO
pos-8.031_187.09912	5-(5-methyl-2-furyl)-2,3-dihydro-1h-pyrrolizine	C12H13NO
pos-7.605_482.40056		C19H50N10O4
pos-9.837_80.51009
pos-5.155_450.09196	exserohilone	C20H22N2O6S2
pos-8.191_124.08849	3-vinyl-7-oxabicyclo[4.1.0]heptane	C8H12O
pos-4.058_148.01569	phthalic anhydride	C8H4O3
pos-8.021_548.33868		C37H44N2O2
pos-5.962_571.36284	lysopc(22:4(7z,10z,13z,16z))	C30H54NO7P
pos-1.464_120.03218		C6H4N2O
pos-5.365_1092.57976		C55H99BrO12P2
pos-6.598_410.31354	n-oleoyl glutamine	C23H42N2O4
pos-9.123_490.44876		C25H59N6OP
pos-0.654_87.49568
pos-5.895_545.2745	1-arachidonoyl-sn-glycero-3-phospho-l-serine	C26H44NO9P
pos-3.452_294.12098	methyl alpha-aspartylphenylalaninate	C14H18N2O5
pos-7.744_310.24996	(+/-)-methoprene	C19H34O3
pos-0.736_172.07081		C4H8N6O2
pos-6.177_483.37624		C20H49N7O6
pos-5.836_224.2135	dihydrofarnesol	C15H28O
pos-9.833_184.98114		C2H3NO9
pos-8.191_146.10915	mesitylethylene	C11H14
pos-8.191_108.0937	unii:212jqj15ps	C8H12
pos-4.413_445.27222		C28H35N3O2
pos-8.031_208.62625
pos-5.228_283.32328		C19H41N
pos-7.343_438.34894	2,2'-ethylidenebis(4,6-di-tert-butylphenol)	C30H46O2
pos-6.489_180.15092	(e,e)-2,4-dodecadienal	C12H20O
pos-5.362_1020.61623		C53H89N4O13P
pos-4.664_271.28695		C17H37NO
pos-0.891_244.10504	glu-pro	C10H16N2O5
pos-5.613_362.28116	1-(3,5-dihydroxyphenyl)-2-heptadecanone	C23H38O3
pos-4.197_163.09946	methcathinone	C10H13NO
pos-7.289_610.33896		C38H46N2O5
pos-8.191_110.07282	(e,e)-2,4-heptadienal	C7H10O
pos-8.699_217.14603	ethoxyquin	C14H19NO
pos-9.831_313.93477		C2H3ClN10OS3
pos-7.064_258.14613		C13H22O5
pos-5.474_234.19782	2,6-di-tert-butyl-4-ethylphenol	C16H26O
pos-0.655_113.94872
pos-9.154_875.65245		C48H93NO10S
pos-0.695_199.13173		C9H17N3O2
pos-6.726_409.33959		C22H43N5O2
pos-0.677_71.07335	putrescine	C4H12N2
pos-6.499_428.24505		C28H32N2O2
pos-5.625_391.24618		C21H33N3O4
pos-4.927_416.24541	forasartan	C23H28N8
pos-0.883_323.05088	3'-cmp	C9H14N3O8P
pos-3.752_193.07357	phenylacetylglycine	C10H11NO3
pos-5.642_166.13541	dihydrojasmone	C11H18O
pos-3.126_262.06212	furano [ 2",3":6,7 ] aurone	C17H10O3
pos-6.146_458.29247		C30H38N2O2
pos-7.679_353.29198	palmitoyl proline	C21H39NO3
pos-5.351_996.61742		C52H85N8O9P
pos-8.155_255.21917		C15H29NO2
pos-0.746_937.7649		C26H5N8O16P3S5
pos-3.272_253.15184		C10H23NO6
pos-5.364_567.33065	1-(4z,7z,10z,13z,16z,19z-docosahexaenoyl)-sn-glycero-3-phosphocholine	C30H50NO7P
pos-6.489_166.13535	dihydrojasmone	C11H18O
pos-5.554_228.21961		C13H28N2O
pos-6.227_509.34731	1-heptadecanoyl-sn-glycero-3-phosphocholine	C25H52NO7P
pos-9.66_361.23961		C25H31NO
pos-7.029_819.58975		C36H81N7O13
pos-5.855_257.17734	levorphanol	C17H23NO
pos-0.744_293.93086		C3H8N2O6P2S2
pos-0.883_273.08416	1-{[5-(2-hydroxyethoxy)-4-oxopentanoyl]oxy}-2,5-pyrrolidinedione	C11H15NO7
pos-8.295_215.1305
pos-0.88_185.99244	2-phospho-d-glycerate	C3H7O7P
pos-4.322_217.14605	ethoxyquin	C14H19NO
pos-5.075_355.34432	arachidoylethanolamide	C22H45NO2
pos-1.358_663.10764	5-beta-d-ribofuranosylpicolinamide adenine-dinucleotide	C21H27N7O14P2
pos-7.783_248.17699	2-ethyl-5-methylhexyl benzoate	C16H24O2
pos-9.138_255.21908		C15H29NO2
pos-6.728_549.37844	paf c-18:1	C28H56NO7P
pos-4.402_160.12483	p-isopropyl-??-methylstyrene	C12H16
pos-4.28_343.20389		C16H30N3O3P
pos-8.031_177.11479	buphedrone	C11H15NO
pos-8.07_458.29219		C30H38N2O2
pos-9.839_156.98624		C4H4N3PS
pos-5.239_584.33232	(1r,2r,6s,7s,8r,10s,11s,12r,16r,18r)-6,7-dihydroxy-8-(hydroxymethyl)-16-isopropenyl-4,18-dimethyl-14-[(1e,3e)-1,3-tridecadien-1-yl]-9,13,15,19-tetraoxahexacyclo[12.4.1.0~1,11~.0~2,6~.0~8,10~.0~12,16~]nonadec-3-en-5-one	C34H48O8
pos-7.69_227.18782	cyprodenate	C13H25NO2
pos-0.849_246.04988	ethyl 3-oxo-3-(2,4,5-trifluorophenyl)propanoate	C11H9F3O3
pos-3.726_211.15676	elaeokanine c	C12H21NO2
pos-4.279_179.16709	memantine	C12H21N
pos-8.459_215.14856
pos-0.89_363.05705	gmp;5'-gmp;guanosine5'-monophosphate	C10H14N5O8P
pos-0.892_161.01522		C5H9NOP2
pos-6.489_194.16656	oxidizedlatialuciferin	C13H22O
pos-6.102_208.14579	exo-1,7,7-trimethylbicyclo(2.2.1)hept-2-yl acrylate	C13H20O2
pos-3.34_217.12139	noramidopyrine	C12H15N3O
pos-3.58_445.25159		C18H39NO11
pos-4.41_433.27226
pos-7.024_223.14609		C8H22N3O2P
pos-6.019_218.20296	4,8,12-trimethyltrideca 1,3,7,11-tetraene	C16H26
pos-0.762_287.04726		C3H9N7O9
pos-7.031_440.36428	betulinicaldehyde	C30H48O2
pos-9.262_370.09297	decamethylcyclopentasiloxane	C10H30O5Si5
pos-5.857_1096.61238		C63H90Cl2N6O4S
pos-0.745_625.98047		C13H19N6O15PS3
pos-0.855_128.05821	dihydrothymine	C5H8N2O2
pos-0.89_172.08437	gly-pro(glycylproline)	C7H12N2O3
pos-4.129_229.16726	picaridin	C12H23NO3
pos-0.748_320.12302	3-epihydroxy-2'-deoxymugineicacid	C12H20N2O8
pos-0.748_276.09688	??-l-glutamyl-l-glutamic acid	C10H16N2O7
pos-0.812_334.06573	2-(alpha-d-galactosyl)-sn-glycerol3-phosphate	C9H19O11P
pos-4.076_194.11919
pos-6.718_1100.64426
pos-7.381_384.3391	[st(2:0)]5alpha-cholesta-8_24-dien-3beta-ol	C27H44O
pos-0.755_629.77597		C9H2ClN4O17P3S2
pos-0.749_885.75181
pos-4.171_218.15412		C10H23N2OP
pos-7.288_305.16979		C11H23N5O5
pos-1.999_275.13634	glutarylcarnitine	C12H21NO6
pos-4.997_249.99234		C6H13Cl2O4P
pos-8.191_191.14303		C9H22NOP
pos-8.532_134.10919	p-cymene	C10H14
pos-0.844_224.06688		C7H18N2P2S
pos-9.081_416.24539	forasartan	C23H28N8
pos-7.955_568.32818		C33H51N2P3
pos-4.16_436.30817		C22H41N6OP
pos-7.919_343.25343		C19H37NO2S
pos-4.578_312.22942	(7s_8s)-dihode	C18H32O4
pos-8.031_257.17735	levorphanol	C17H23NO
pos-8.301_500.36775		C35H48O2
pos-7.979_520.37631	1,3,24-trihydroxy-24-(hydroxymethyl)-9,19-cyclolanostan-28-oic acid	C31H52O6
pos-6.604_369.32358	4-(stearoylamino)butanoic acid	C22H43NO3
pos-6.052_203.1306	2e-crotamiton	C13H17NO
pos-8.461_389.36449	(2z,4z,10z)-n-isobutyl-2,4,10-docosatrienamide	C26H47NO
pos-5.903_317.23241		C15H31N3O4
pos-9.837_100.97645
pos-0.913_260.05024	suprofen	C14H12O3S
pos-8.33_130.07792		C10H10
pos-9.835_111.50862
pos-0.783_178.97438		CHN5O4S
pos-5.025_499.26905	(2r)-1-{[(2-aminoethoxy)(hydroxy)phosphoryl]oxy}-3-hydroxy-2-propanyl (5z,8z,11z,14z,17z)-5,8,11,14,17-icosapentaenoate	C25H42NO7P
pos-3.908_272.15942		C18H24S
pos-4.555_444.27681		C29H36N2O2
pos-6.378_443.26929
pos-6.489_395.21134	cetraxatebenzylester	C24H29NO4
pos-9.082_522.32341	(2r)-1-[(2s,4r,5z)-4-benzyl-2,5-dihydroxy-5-{[(1r,2s)-2-hydroxy-2,3-dihydro-1h-inden-1-yl]imino}pentyl]-n-(2-methyl-2-propanyl)-2-piperazinecarboximidic acid (non-preferred name)	C30H42N4O4
pos-1.324_176.03157	(4s)-4_6-dihydroxy-2_5-dioxohexanoate	C6H8O6
pos-4.591_250.24523
pos-8.157_488.30264		C29H45O4P
pos-8.331_213.17225		C12H23NO2
pos-7.889_302.22371	methenolone	C20H30O2
pos-0.807_214.06174		C5H14N2O5S
pos-5.67_461.28974		C26H35N7O
pos-2.004_201.09977	3-hydroxy-n-[(3s)-2-oxotetrahydro-3-furanyl]pentanamide	C9H15NO4
pos-5.467_507.33171	elacytarabine	C27H45N3O6
pos-6.04_132.0936	2,4-dimethyl-1-vinylbenzene	C10H12
pos-2.025_299.07625	d-4'-phosphopantothenate	C9H18NO8P
pos-5.174_469.37601		C27H51NO5
pos-6.442_217.14598	ethoxyquin	C14H19NO
pos-4.613_402.2298		C19H30N8S
pos-0.881_245.08291	({5-[(2s)-2-carboxy-2-(trimethylammonio)ethyl]-1h-imidazol-2-yl}sulfanyl)oxidanide	C9H15N3O3S
pos-9.823_164.05977		C6H13O3P
pos-0.845_234.08446	glu-ser	C8H14N2O6
pos-1.356_147.08902	afegostat	C6H13NO3
pos-1.537_189.06311	aminodhq	C7H11NO5
pos-7.678_248.17707	2-ethyl-5-methylhexyl benzoate	C16H24O2
pos-7.191_313.26085	palgly	C18H35NO3
pos-8.119_803.59492		C36H81N7O12
pos-3.412_324.09456	portulacaxanthin i	C14H16N2O7
pos-0.753_765.75064		C20H5N2O15P3S5
pos-8.191_80.06243		C6H8
pos-0.921_209.07967	4-acetamido-2-amino-6-nitrotoluene	C9H11N3O3
pos-5.242_226.19264	(9z)-tetradecenoicacid	C14H26O2
pos-5.125_494.11813		C20H23N4O9P
pos-7.518_294.25511	[famethyl(18:0)]9_10-methylene-9-octadecenoicacid	C19H34O2
pos-9.776_841.52667		C39H71N9O11
pos-8.261_182.16664	geosmin	C12H22O
pos-9.421_514.35449		C34H46N2O2
pos-6.238_398.26361		C20H39N4PS
pos-3.381_159.06815	3-methyl-quinolin-2-ol	C10H9NO
pos-8.33_148.12483	n-amylbenzene	C11H16
pos-4.483_357.28716	n-palmitoyl-l-threonine	C20H39NO4
pos-6.679_576.26124	tiliacorine	C36H36N2O5
pos-6.585_391.2013	(2r,5r)-5-hydroxy-2-hexanyl 3,6-dideoxy-4-o-(1h-indol-3-ylcarbonyl)-alpha-l-arabino-hexopyranoside	C21H29NO6
pos-9.598_458.29239		C30H38N2O2
pos-8.037_269.27113	capsi-amide	C17H35NO
pos-5.528_330.24002	[fatrihydroxy(18:0)]9_10_13-trihydroxy-11-octadecenoicacid	C18H34O5
pos-8.991_253.20346		C15H27NO2
pos-5.626_288.20818	epitestosterone	C19H28O2
pos-5.075_378.19968	pentosidine	C17H26N6O4
pos-5.249_185.17755		C11H23NO
pos-7.319_442.34363	testosterone decanoate	C29H46O3
pos-8.404_395.33877	n-oleoyl leucine	C24H45NO3
pos-4.308_449.37094		C25H47N5O2
pos-7.717_464.26658	psychotrine	C28H36N2O4
pos-9.86_191.99867	2-chloro-1,4-naphthoquinone	C10H5ClO2
pos-5.991_220.18219	(4r)-albaflavenol	C15H24O
pos-8.307_224.15406
pos-5.996_124.12496	allylcyclohexane	C9H16
pos-6.56_277.23989	obscuraminol a	C18H31NO
pos-6.351_430.26117		C24H30N8
pos-4.612_132.09358	2,4-dimethyl-1-vinylbenzene	C10H12
pos-6.087_252.20836	2515	C16H28O2
pos-8.191_94.07801	1,3,5-heptatriene	C7H10
pos-6.625_483.42796	o-behenoylcarnitine	C29H57NO4
pos-0.753_833.73827
pos-9.838_91.51471
pos-5.442_368.37584	n-[3-(dimethylamino)propyl]octadecanamid	C23H48N2O
pos-4.612_150.14036	(3e)-4,8-dimethyl-1,3,7-nonatriene	C11H18
pos-6.907_252.2449	(e)-14-methyl-8-hexadecenal	C17H32O
pos-4.135_452.29081	norselic acid a	C29H40O4
pos-4.553_446.28012
pos-0.734_474.03205		C14H20O14P2
pos-3.462_214.14232		C9H18N4O2
pos-6.183_207.08104	flavylium	C15H11O
pos-6.991_252.24475	(e)-14-methyl-8-hexadecenal	C17H32O
pos-5.573_187.13566	unii:dpf682q08v	C13H17N
pos-5.439_250.1927	methylfarnesoate	C16H26O2
pos-6.358_164.1198	unii:x3fze77o60	C11H16O
pos-4.054_352.22439	6-ketoprostaglandin f1??	C20H34O6
pos-5.746_223.14594		C7H21N5OS
pos-9.821_82.02991
pos-7.768_215.13058		C8H18N5P
pos-9.769_769.6514		C40H83N9O5
pos-6.787_347.28153	n-arachidonoylethanolamine	C22H37NO2
pos-3.211_310.11565	gamma-l-glutamyl-l-tyrosine	C14H18N2O6
pos-9.846_265.92997		C6H5O6P3
pos-5.338_473.30307		C25H49NOP2S
pos-8.109_278.22382	[fa(18:1)]9z-octadecen-12-ynoicacid	C18H30O2
pos-8.983_1156.83632		C55H117N10O11PS
pos-8.26_377.27086		C26H35NO
pos-4.63_271.21417	n-tridecanoylglycine	C15H29NO3
pos-4.229_481.28523	[similar to: taurochenodeoxycholic acid; ??mass: -18.0115 da]	C20H46N5O2P3
pos-0.915_155.03446	d-1-aminopropan-2-olo-phosphate	C3H10NO4P
pos-8.33_94.07799	1,3,5-heptatriene	C7H10
pos-5.441_293.23476	(2e,4e,8z)-n-(2-hydroxy-2-methylpropyl)-2,4,8-tetradecatrienamide	C18H31NO2
pos-8.698_474.32369		C23H46N4O4S
pos-3.329_124.02879		C3H9O3P
pos-7.909_790.61506	(2r)-3-(dodecanoyloxy)-1,2-propanediyl (6z,9z,12z,15z,6'z,9'z,12'z,15'z)bis(-6,9,12,15-octadecatetraenoate)	C51H82O6
pos-6.935_308.27092	icosadienoicacid	C20H36O2
pos-0.754_697.76359		C9H2ClN10O12P3S4
pos-8.641_358.30736	monostearin	C21H42O4
pos-0.744_921.79146
pos-9.832_89.49625
pos-6.343_457.23569		C28H31N3O3
pos-6.556_395.21141	cetraxatebenzylester	C24H29NO4
pos-6.883_1056.74826	(2r)-2,3-bis{[(3r,7r,11r)-3,7,11,15-tetramethylhexadecyl]oxy}propyl (1s,2r,3r,4s,5s,6r)-2-(alpha-d-glucopyranosyloxy)-3,4,5,6-tetrahydroxycyclohexyl hydrogen phosphate	C55H109O16P
pos-5.356_262.19268	11-phenylundecanoic acid	C17H26O2
pos-3.591_143.16713	4247	C9H21N
pos-9.409_391.36528
pos-8.33_367.30759	n-octadecanoyl-l-homoserine lactone	C22H41NO3
pos-0.748_283.12932	his-gln	C11H17N5O4
pos-6.498_443.26903
pos-7.734_1167.7717
pos-7.905_834.65685
pos-4.324_404.26956		C22H37N4OP
pos-5.657_319.24818		C16H29N7
pos-8.538_837.62096	1-octadecanoyl-2-(7z,10z,13z,16z-docosatetraenoyl)-sn-glycero-3-phosphocholine	C48H88NO8P
pos-0.891_360.17479		C13H24N6O6
pos-1.35_276.09496	ggamma-l-glutamyl-l-glutamicacid	C10H16N2O7
pos-0.742_357.99128		C8H16N4O2P2S3
pos-6.279_388.25037	galeterone	C26H32N2O
pos-8.539_146.10921	mesitylethylene	C11H14
pos-8.644_282.25499	(6z)-octadecenoicacid	C18H34O2
pos-3.552_119.04047	s-acetylthioethanolamine	C4H9NOS
pos-6.956_388.21408	cinperene	C25H28N2O2
pos-5.991_108.09372	unii:212jqj15ps	C8H12
pos-6.768_337.2606	palmitoleyl homoserine lactone	C20H35NO3
pos-0.761_509.77559		C6H3ClO15S5
pos-5.99_170.13027	limonene-1_2-diol	C10H18O2
pos-5.136_183.06573	cholinephosphate	C5H14NO4P
pos-3.631_275.11847		C12H21NO4S
pos-9.782_644.29292		C35H51O5P3
pos-7.851_225.20851	xestoaminol b	C14H27NO
pos-4.75_469.25069		C33H31N3
pos-0.73_219.92694		C2H7O4P3S
pos-3.175_106.04169	benzaldehyde	C7H6O
pos-5.144_242.18743	3-oxotetradecanoic acid	C14H26O3
pos-9.818_172.05939		C5H8N4O3
pos-8.031_173.08364	pyroquilon	C11H11NO
pos-4.422_434.27989		C25H34N6O
pos-1.363_225.07449		C3H12N7O3P
pos-4.354_299.28174	[fa(16:2)]n-hexadecyl-ethanolamine	C18H37NO2
pos-6.199_505.31587	2-[(11z,14z)-icosadienoyl]-sn-glycero-3-phosphoethanolamine	C25H48NO7P
pos-3.87_133.05252	2-oxindole	C8H7NO
pos-0.8_132.05195
pos-0.8_264.10359	2,4,6-triethyl-2,4,6-trimethyl-1,3,5,2,4,6-trioxatrisilinane	C9H24O3Si3
pos-5.992_134.10918	p-cymene	C10H14
pos-0.738_769.84262
pos-7.85_197.1774		C12H23NO
pos-7.764_509.3469	1-heptadecanoyl-sn-glycero-3-phosphocholine	C25H52NO7P
pos-0.808_297.02936	4-(sulfooxy)-1-naphthyl methylcarbamate	C12H11NO6S
pos-7.127_257.17722	levorphanol	C17H23NO
pos-7.192_433.27993		C20H39N3O7
pos-5.126_279.2275		C11H29N5O3
pos-6.143_166.13537	dihydrojasmone	C11H18O
pos-4.765_141.03428	starlicide	C7H8ClN
pos-6.631_333.30232	(2e,4e,12z)-n-isobutyl-2,4,12-octadecatrienamide	C22H39NO
pos-5.053_418.29354	palmitoylglucuronide	C22H42O7
pos-4.804_276.20831	[fa(18:4)]6z_9z_12z_15z-octadecatetraenoicacid	C18H28O2
pos-4.757_404.24556		C26H32N2O2
pos-0.886_202.13129	mfcd00025555	C9H18N2O3
pos-5.982_393.32113		C20H39N7O
pos-7.666_530.37817		C23H51N10PS
pos-9.485_620.3021		C35H45N2O6P
pos-7.266_445.31832	oleoyl tyrosine	C27H43NO4
pos-6.724_677.47027		C39H67NO6S
pos-4.307_118.04164	coumarone	C8H6O
pos-0.892_230.10063		C8H14N4O4
pos-8.187_442.26096		C23H43N2PS2
pos-4.187_421.27152		C20H36N7OP
pos-9.838_105.02127		C6H3NO
pos-7.835_488.30266		C31H40N2O3
pos-7.08_348.18316	acrivastine	C22H24N2O2
pos-0.744_1667.47788
pos-8.769_597.48028		C27H63N7O7
pos-8.193_127.09955	1-methyl-2-azepanone	C7H13NO
pos-8.031_449.27831	condelphine	C25H39NO6
pos-6.158_527.40249		C29H58N3OPS
pos-4.999_97.97672	orthophosphate	H3O4P
pos-3.621_217.146	ethoxyquin	C14H19NO
pos-5.642_367.17986
pos-0.89_254.08971	n-ribosylnicotinamide	C11H14N2O5
pos-0.749_953.73882
pos-8.743_641.50623		C33H69N7OP2
pos-4.894_467.36046		C21H50N5O4P
pos-6.189_202.12275
pos-5.836_234.19785	2,6-di-tert-butyl-4-ethylphenol	C16H26O
pos-7.479_377.23434		C25H31NO2
pos-8.329_110.07278	(e,e)-2,4-heptadienal	C7H10O
pos-3.794_192.04193	1_3_6_8-naphthalenetetrol	C10H8O4
pos-4.783_224.18837	1,3-dicyclohexylurea	C13H24N2O
pos-5.617_293.23476	(2e,4e,8z)-n-(2-hydroxy-2-methylpropyl)-2,4,8-tetradecatrienamide	C18H31NO2
pos-7.206_404.2455		C26H32N2O2
pos-4.095_308.2193	7-(1-ethoxyethoxy)-4,10-dimethyl-3,5,9,11-tetraoxatridecane	C15H32O6
pos-5.133_226.1928	(9z)-tetradecenoicacid	C14H26O2
pos-0.878_185.06844	eglumetad	C8H11NO4
pos-0.742_352.25816		C17H32N6O2
pos-6.156_537.34245	(2r)-2,3-bis(nonanoyloxy)propyl 2-(trimethylammonio)ethyl phosphate	C26H52NO8P
pos-6.144_206.16662	2,6-di-tert-butylphenol	C14H22O
pos-6.611_629.47036		C31H65N7O2P2
pos-5.078_400.18231		C14H32N4O5S2
pos-7.523_428.24506		C28H32N2O2
pos-4.149_256.21443		C14H28N2O2
pos-5.477_508.36337		C25H53N2O6P
pos-6.356_216.10336		C9H17N2O2P
pos-4.997_411.33425	2-({[(2s,3r)-2-methyl-3-pentadecyl-2-oxiranyl]carbonyl}amino)propyl acetate	C24H45NO4
pos-6.357_432.20676	mizolastine	C24H25FN6O
pos-8.112_371.3389		C22H45NO3
pos-4.12_362.18639	(1r,3r)-1,3-epoxy-9,19-cyclo-9,10-secobufa-5(10),6,8,20,22-pentaenolide	C24H26O3
pos-0.891_193.13096		C8H19NO4
pos-5.677_407.17481		C19H22N9P
pos-8.529_814.62479		C41H82N8O8
pos-6.349_215.13071
pos-7.816_442.34408	testosterone decanoate	C29H46O3
pos-7.851_211.19304	unii:6s7s02945h	C13H25NO
pos-6.239_796.52768	pg(16:0/22:5(7z,10z,13z,16z,19z))	C44H77O10P
pos-8.885_416.24303	forasartan	C23H28N8
pos-8.886_448.26932	n-acetylleucylleucyltyrosinamide	C23H36N4O5
pos-3.32_175.06658		C7H13NO2S
pos-6.144_354.17012	iclaprim	C19H22N4O3
pos-5.642_162.14042	1,4-diisopropylbenzene	C12H18
pos-8.049_224.15384		C5H20N8S
pos-0.813_85.05256	acetonecyanohydrin	C4H7NO
pos-3.67_607.37649		C27H53N5O10
pos-6.382_279.25544	linoleamide	C18H33NO
pos-6.069_416.20904		C26H28N2O3
pos-6.098_182.13039	yq3683000	C11H18O2
pos-7.559_236.65142
pos-0.729_530.00593		C14H15N2O18P
pos-8.715_685.53238		C38H76N3O3PS
pos-6.655_331.19303	mahanimbin	C23H25NO
pos-5.857_279.64671
pos-6.449_360.21393	tributyl citrate	C18H32O7
pos-1.523_244.06889	pseudouridine	C9H12N2O6
pos-0.655_92.93849
pos-5.25_208.18227	2-decylfuran	C14H24O
pos-6.29_300.24453	allylestrenol	C21H32O
pos-0.719_214.0804		C5H14N2O7
pos-0.758_357.82666		C3H2ClO10P3S
pos-5.594_278.22405	[fa(18:1)]9z-octadecen-12-ynoicacid	C18H30O2
pos-5.249_475.36542	(7z,10z,13z,16z)-docosatetraenoylcarnitine	C29H49NO4
pos-4.611_428.24593		C28H32N2O2
pos-8.33_146.10914	mesitylethylene	C11H14
pos-0.824_323.05107	3'-cmp	C9H14N3O8P
pos-0.886_334.05589	beta-nicotinamidemononucleotide	C11H15N2O8P
pos-8.612_433.28037		C19H40N5O4P
pos-0.894_120.03198		C6H4N2O
pos-5.251_351.31266	(9z)-1-(4-morpholinyl)-9-octadecen-1-one	C22H41NO2
pos-4.611_94.07794	1,3,5-heptatriene	C7H10
pos-5.348_292.20319	(9z_15z)-(13s)-12_13-epoxyoctadeca-9_11_15-trienoicacid	C18H28O3
pos-6.153_250.22917	civetone	C17H30O
pos-1.468_147.08911	afegostat	C6H13NO3
pos-7.225_322.16728	gelsemine	C20H22N2O2
pos-3.273_183.08917	epinephrine	C9H13NO3
pos-6.489_152.11967	(-)-trans-carveol	C10H16O
pos-6.828_573.30571	o-[{(2r)-3-[(7z,10z,13z,16z)-7,10,13,16-docosatetraenoyloxy]-2-hydroxypropoxy}(hydroxy)phosphoryl]-l-serine	C28H48NO9P
pos-9.835_99.00652		C2HN3O2
pos-8.554_707.47185	o-{hydroxy[(2r)-2-(palmitoyloxy)-3-(tetradecanoyloxy)propoxy]phosphoryl}-l-serine	C36H70NO10P
pos-0.676_119.01612
pos-9.84_302.13931	histidylphenylalanine	C15H18N4O3
pos-4.263_463.27523		C19H41N7O2S2
pos-8.88_447.26151
pos-6.503_414.12326	nafcillin	C21H22N2O5S
pos-8.538_634.51316		C36H62N10
pos-6.231_261.13593	mdpbp	C15H19NO3
pos-7.952_1084.77881		C64H108O13
pos-8.01_413.29546	n-oleoyl-l-methionine	C23H43NO3S
pos-6.489_162.14049	1,4-diisopropylbenzene	C12H18
pos-8.057_211.19305	unii:6s7s02945h	C13H25NO
pos-6.22_294.21867	(9z)-(13s)-12_13-epoxyoctadeca-9_11-dienoicacid	C18H30O3
pos-0.928_79.94039
pos-4.925_208.12287		C9H21O3P
pos-0.755_370.02355		C8H20O10P2S
pos-4.13_211.15681	elaeokanine c	C12H21NO2
pos-8.133_366.32771		C27H42
[truncated: 1,914 more rows]
